# Supplementary material for: Crystal structure of 4,4′,4′′-(1,3,5-triazine-2,4,6-tri­yl)tripyridinium trichloride 2.5-hydrate
Source: Acta Crystallogr E Crystallogr Commun. 2015 Oct 17;71(Pt 11):o858–9. doi: 10.1107/S2056989015018125 (PMC4645061; doi:10.1107/S2056989015018125)
Supplement: Supplementary file 1 [file e-71-0o858-sup1.cif]

##############################################################################
#                                                                            #
# This CIF contains the data in a paper accepted for publication in          #
# Acta Crystallographica Section E. It conforms to the requirements of       #
# Notes for Authors for Acta Crystallographica Section E, and has been       #
# peer reviewed under the auspices of the IUCr Commission on Journals.       #
#                                                                            #
# Full details of the Crystallographic Information File format               #
# are given in the paper "The Crystallographic Information File (CIF):       #
# a New Standard Archive File for Crystallography" by S. R. Hall, F. H.      #
# Allen and I. D. Brown [Acta Cryst. (1991), A47, 655-685].                  #
#                                                                            #
# The current version of the core CIF dictionary is obtainable from          #
# ftp://ftp.iucr.org/pub/cif_core.dic.                                       #
#                                                                            #
# Software is freely available for graphical display of the structure(s)     #
# in this CIF. For information consult the CIF software page                 #
# http://www.iucr.org/resources/cif/software.                                #
#                                                                            #
# This file may be used for bona fide research purposes within the           #
# scientific community so long as proper attribution is given to the journal # 
# article from which it was obtained.                                        #
#                                                                            #
##############################################################################
data_I
_database_code_depnum_ccdc_archive 'CCDC 1427933'
_audit_creation_method     'SHELXL-2014/7'
_chemical_name_systematic
;
4,4',4''-(1,3,5-Triazine-2,4,6-triyl)tripyridinium
trichloride 2.5-hydrate
;
_chemical_name_common     ?
_chemical_formula_moiety     '2(C18 H15 N6 3+), 6(Cl -), 5(H2 O)'
_chemical_formula_sum     'C36 H40 Cl6 N12 O5'
_chemical_formula_iupac     '2C18 H15 N6 3+, 6Cl -, 5H2 O'
_chemical_formula_weight     933.50
_chemical_melting_point     ?
_shelx_space_group_comment
;
The symmetry employed for this shelxl refinement is uniquely defined
by the following loop, which should always be used as a source of
symmetry information in preference to the above space-group names.
They are only intended as comments.
;
_space_group_crystal_system     monoclinic
_space_group_name_H-M_alt     'P 21/c'
_space_group_name_Hall     '-P 2ybc'
loop_
    _symmetry_equiv_pos_as_xyz
    'x, y, z'
    '-x, y+1/2, -z+1/2'
    '-x, -y, -z'
    'x, -y-1/2, z-1/2'
_cell_length_a     10.60420(10)
_cell_length_b     14.64470(10)
_cell_length_c     27.7906(3)
_cell_angle_alpha     90
_cell_angle_beta     98.3100(10)
_cell_angle_gamma     90
_cell_volume     4270.44(7)
_cell_formula_units_Z     4
_cell_measurement_reflns_used     15012
_cell_measurement_theta_min     2.9760
_cell_measurement_theta_max     65.4880
_cell_measurement_temperature     150.00(10)
_exptl_crystal_description     'rod'
_exptl_crystal_colour     'colourless'
_exptl_crystal_size_max     0.500
_exptl_crystal_size_mid     0.200
_exptl_crystal_size_min     0.100
_exptl_crystal_density_diffrn     1.452
_exptl_crystal_density_meas     ?
_exptl_crystal_density_method     ?
_exptl_crystal_F_000     1928
_exptl_absorpt_coefficient_mu     4.149
_exptl_absorpt_correction_type     multi-scan
_exptl_absorpt_process_details
;
(CrysAlis PRO; Agilent, 2014)
;
_shelx_estimated_absorpt_T_min     0.231
_shelx_estimated_absorpt_T_max     0.682
_exptl_absorpt_correction_T_min     0.57533
_exptl_absorpt_correction_T_max     1.00000
_exptl_special_details
;
;
_diffrn_ambient_temperature     150.00(10)
_diffrn_radiation_type     CuK\a
_diffrn_radiation_wavelength     1.54184
_diffrn_measurement_device_type     'Agilent Xcalibur Atlas Gemini ultra'
_diffrn_measurement_method     '\w scans'
_diffrn_detector_area_resol_mean     10.5058
_diffrn_reflns_number     27170
_diffrn_reflns_av_R_equivalents     0.0198
_diffrn_reflns_theta_min     3.214
_diffrn_reflns_theta_max     65.613
_diffrn_reflns_theta_full     65.613
_diffrn_measured_fraction_theta_max     0.986
_diffrn_measured_fraction_theta_full     0.986
_diffrn_reflns_limit_h_min     -12
_diffrn_reflns_limit_h_max     12
_diffrn_reflns_limit_k_min     -11
_diffrn_reflns_limit_k_max     16
_diffrn_reflns_limit_l_min     -32
_diffrn_reflns_limit_l_max     31
_refine_special_details     ?
_reflns_number_total     7278
_reflns_number_gt     6654
_reflns_threshold_expression     I>2\s(I)
_refine_ls_structure_factor_coef     Fsqd
_refine_ls_matrix_type     full
_refine_ls_R_factor_all     0.0291
_refine_ls_R_factor_gt     0.0261
_refine_ls_wR_factor_gt     0.0736
_refine_ls_wR_factor_ref     0.0759
_refine_ls_goodness_of_fit_ref     1.045
_refine_ls_restrained_S_all     1.045
_refine_ls_number_reflns     7278
_refine_ls_number_parameters     572
_refine_ls_number_restraints     0
_refine_ls_hydrogen_treatment     mixed
_refine_ls_weighting_scheme     calc
_refine_ls_weighting_details
              'w=1/[\s^2^(Fo^2^)+(0.0455P)^2^+1.0459P] where P=(Fo^2^+2Fc^2^)/3'
_atom_sites_solution_hydrogens     geom
_atom_sites_solution_primary     ?
_atom_sites_solution_secondary     ?
_refine_ls_shift/su_max     0.002
_refine_ls_shift/su_mean     0.000
_refine_diff_density_max     0.259
_refine_diff_density_min     -0.249
_refine_ls_extinction_method     none
_refine_ls_extinction_coef     .
loop_
    _atom_type_symbol
    _atom_type_description
    _atom_type_scat_dispersion_real
    _atom_type_scat_dispersion_imag
    _atom_type_scat_source
    'C' 'C' 0.0181 0.0091
                         'International Tables Vol C Tables 4.2.6.8 and 6.1.1.4'
    'H' 'H' 0.0000 0.0000
                         'International Tables Vol C Tables 4.2.6.8 and 6.1.1.4'
    'N' 'N' 0.0311 0.0180
                         'International Tables Vol C Tables 4.2.6.8 and 6.1.1.4'
    'O' 'O' 0.0492 0.0322
                         'International Tables Vol C Tables 4.2.6.8 and 6.1.1.4'
    'Cl' 'Cl' 0.3639 0.7018
                         'International Tables Vol C Tables 4.2.6.8 and 6.1.1.4'
_computing_data_collection
;
CrysAlis PRO (Agilent, 2014)
;
_computing_cell_refinement
;
CrysAlis PRO (Agilent, 2014)
;
_computing_data_reduction
;
CrysAlis PRO (Agilent, 2014)
;
_computing_structure_solution
;
SHELXS97 (Sheldrick, 2008)
;
_computing_structure_refinement
;
SHELXL2014 (Sheldrick, 2015)
;
_computing_molecular_graphics
;
ORTEP-3 for Windows (Farrugia, 2012)
;
_computing_publication_material
;
WinGX (Farrugia, 2012)
;
loop_
    _atom_site_type_symbol
    _atom_site_label
    _atom_site_fract_x
    _atom_site_fract_y
    _atom_site_fract_z
    _atom_site_U_iso_or_equiv
    _atom_site_adp_type
    _atom_site_calc_flag
    _atom_site_occupancy
    _atom_site_disorder_assembly
    _atom_site_disorder_group
    Cl Cl01 0.65529(3) 0.87819(2) 0.53046(2) 0.02080(9) Uani d 1 . .
    Cl Cl02 -0.15165(3) 0.86725(2) 0.96259(2) 0.02038(9) Uani d 1 . .
    Cl Cl03 -0.30029(3) 0.33680(2) 0.86906(2) 0.02704(9) Uani d 1 . .
    Cl Cl04 0.76231(3) 0.34758(2) 0.52883(2) 0.02860(10) Uani d 1 . .
    Cl Cl05 0.69917(4) 0.19615(3) 0.70100(2) 0.03228(10) Uani d 1 . .
    Cl Cl06 -0.24393(4) 0.61127(3) 0.75183(2) 0.03989(12) Uani d 1 . .
    O O5 -0.13385(10) 0.45402(8) 0.81302(4) 0.0293(2) Uani d 1 . .
    O O3 0.65114(11) 0.45593(9) 0.68539(4) 0.0292(2) Uani d 1 . .
    O O2 0.80923(11) 0.34430(8) 0.64199(5) 0.0308(2) Uani d 1 . .
    O O1 0.79029(12) 0.14892(9) 0.48489(5) 0.0349(3) Uani d 1 . .
    N N11 0.05285(10) 0.36030(8) 0.90020(4) 0.0181(2) Uani d 1 . .
    N N10 0.20086(10) 0.29011(7) 0.85541(4) 0.0189(2) Uani d 1 . .
    N N6 0.46303(11) 0.37119(8) 0.59643(4) 0.0193(2) Uani d 1 . .
    N N5 0.33219(11) 0.46467(8) 0.63822(4) 0.0199(2) Uani d 1 . .
    O O4 -0.13673(13) 0.20960(9) 0.80408(5) 0.0434(3) Uani d 1 . .
    N N4 0.32306(11) 0.30340(8) 0.64532(4) 0.0204(2) Uani d 1 . .
    N N12 0.18691(10) 0.45145(8) 0.85844(4) 0.0190(2) Uani d 1 . .
    N N9 -0.06099(11) 0.67836(8) 0.93866(4) 0.0226(3) Uani d 1 . .
    H H09 -0.0926 0.7271 0.9494 0.027 Uiso calc 1 . .
    N N3 0.57300(11) 0.68432(8) 0.54975(4) 0.0229(3) Uani d 1 . .
    H H03 0.6040 0.7318 0.5375 0.027 Uiso calc 1 . .
    N N1 0.52800(11) 0.03964(8) 0.57480(4) 0.0224(3) Uani d 1 . .
    H H01 0.5519 -0.0134 0.5663 0.027 Uiso calc 1 . .
    N N8 -0.00911(11) 0.02831(8) 0.92431(4) 0.0225(3) Uani d 1 . .
    H H08 -0.0319 -0.0247 0.9332 0.027 Uiso calc 1 . .
    N N7 0.51720(11) 0.39554(9) 0.75219(4) 0.0251(3) Uani d 1 . .
    H H07 0.5727 0.4001 0.7326 0.030 Uiso calc 1 . .
    N N2 0.00613(11) 0.41058(9) 0.74708(4) 0.0268(3) Uani d 1 . .
    H H02 -0.0498 0.4151 0.7665 0.032 Uiso calc 1 . .
    C C16 0.41129(12) 0.29914(9) 0.61556(5) 0.0181(3) Uani d 1 . .
    C C36 0.23658(12) 0.37382(9) 0.84431(5) 0.0173(3) Uani d 1 . .
    C C37 0.10782(12) 0.28751(9) 0.88325(5) 0.0164(3) Uani d 1 . .
    C C17 0.28607(13) 0.38778(9) 0.65473(5) 0.0186(3) Uani d 1 . .
    C C38 0.09613(12) 0.44037(9) 0.88672(5) 0.0171(3) Uani d 1 . .
    C C23 0.33836(13) 0.38155(9) 0.81286(5) 0.0191(3) Uani d 1 . .
    C C18 0.42064(12) 0.45195(9) 0.60929(5) 0.0183(3) Uani d 1 . .
    C C33 0.04010(12) 0.52483(9) 0.90481(5) 0.0181(3) Uani d 1 . .
    C C28 0.06487(12) 0.19579(9) 0.89691(5) 0.0179(3) Uani d 1 . .
    C C34 -0.04614(13) 0.51835(9) 0.93800(5) 0.0206(3) Uani d 1 . .
    H H34 -0.0701 0.4616 0.9486 0.025 Uiso calc 1 . .
    C C8 0.18526(13) 0.39663(10) 0.68655(5) 0.0203(3) Uani d 1 . .
    C C3 0.45303(12) 0.20713(9) 0.60187(5) 0.0190(3) Uani d 1 . .
    C C12 0.56434(13) 0.52499(10) 0.55698(5) 0.0211(3) Uani d 1 . .
    H H12 0.5915 0.4673 0.5490 0.025 Uiso calc 1 . .
    C C22 0.39093(13) 0.30344(10) 0.79539(5) 0.0221(3) Uani d 1 . .
    H H22 0.3655 0.2459 0.8043 0.027 Uiso calc 1 . .
    C C4 0.54831(13) 0.19906(9) 0.57262(5) 0.0204(3) Uani d 1 . .
    H H4 0.5869 0.2509 0.5620 0.025 Uiso calc 1 . .
    C C27 -0.02943(13) 0.18762(9) 0.92639(5) 0.0214(3) Uani d 1 . .
    H H27 -0.0680 0.2394 0.9371 0.026 Uiso calc 1 . .
    C C13 0.47470(12) 0.53481(9) 0.58865(5) 0.0189(3) Uani d 1 . .
    C C2 0.39638(14) 0.12860(10) 0.61731(5) 0.0232(3) Uani d 1 . .
    H H2 0.3332 0.1329 0.6372 0.028 Uiso calc 1 . .
    C C9 0.13433(13) 0.31852(10) 0.70484(5) 0.0236(3) Uani d 1 . .
    H H9 0.1610 0.2609 0.6965 0.028 Uiso calc 1 . .
    C C7 0.14280(14) 0.48231(10) 0.69901(5) 0.0250(3) Uani d 1 . .
    H H7 0.1751 0.5352 0.6868 0.030 Uiso calc 1 . .
    C C31 0.02052(14) 0.68671(10) 0.90647(5) 0.0244(3) Uani d 1 . .
    H H31 0.0416 0.7444 0.8961 0.029 Uiso calc 1 . .
    C C5 0.58482(13) 0.11328(10) 0.55959(5) 0.0227(3) Uani d 1 . .
    H H5 0.6489 0.1068 0.5402 0.027 Uiso calc 1 . .
    C C11 0.61224(13) 0.60190(10) 0.53762(5) 0.0230(3) Uani d 1 . .
    H H11 0.6716 0.5965 0.5162 0.028 Uiso calc 1 . .
    C C24 0.37914(13) 0.46732(10) 0.79972(5) 0.0232(3) Uani d 1 . .
    H H24 0.3456 0.5202 0.8114 0.028 Uiso calc 1 . .
    C C29 0.11984(14) 0.11722(9) 0.88081(5) 0.0233(3) Uani d 1 . .
    H H29 0.1817 0.1215 0.8603 0.028 Uiso calc 1 . .
    C C1 0.43502(14) 0.04472(10) 0.60282(5) 0.0250(3) Uani d 1 . .
    H H1 0.3971 -0.0083 0.6124 0.030 Uiso calc 1 . .
    C C26 -0.06542(14) 0.10175(10) 0.93967(5) 0.0240(3) Uani d 1 . .
    H H26 -0.1288 0.0952 0.9593 0.029 Uiso calc 1 . .
    C C30 0.08193(14) 0.03369(10) 0.89543(5) 0.0265(3) Uani d 1 . .
    H H30 0.1190 -0.0192 0.8854 0.032 Uiso calc 1 . .
    C C32 0.07329(13) 0.61014(9) 0.88867(5) 0.0224(3) Uani d 1 . .
    H H32 0.1301 0.6154 0.8663 0.027 Uiso calc 1 . .
    C C35 -0.09538(13) 0.59728(10) 0.95483(5) 0.0231(3) Uani d 1 . .
    H H35 -0.1522 0.5943 0.9773 0.028 Uiso calc 1 . .
    C C25 0.47006(14) 0.47203(10) 0.76910(5) 0.0261(3) Uani d 1 . .
    H H25 0.4989 0.5286 0.7601 0.031 Uiso calc 1 . .
    C C6 0.05204(14) 0.48706(11) 0.72970(5) 0.0288(3) Uani d 1 . .
    H H6 0.0225 0.5436 0.7384 0.035 Uiso calc 1 . .
    C C14 0.43625(14) 0.62155(10) 0.60020(6) 0.0252(3) Uani d 1 . .
    H H14 0.3764 0.6292 0.6213 0.030 Uiso calc 1 . .
    C C15 0.48771(14) 0.69618(10) 0.58015(6) 0.0267(3) Uani d 1 . .
    H H15 0.4632 0.7548 0.5877 0.032 Uiso calc 1 . .
    C C21 0.48130(14) 0.31252(10) 0.76462(5) 0.0256(3) Uani d 1 . .
    H H21 0.5171 0.2609 0.7526 0.031 Uiso calc 1 . .
    C C10 0.04389(14) 0.32775(11) 0.73544(5) 0.0269(3) Uani d 1 . .
    H H10 0.0092 0.2762 0.7480 0.032 Uiso calc 1 . .
    H H3A 0.6891(18) 0.5011(15) 0.6995(7) 0.040(5) Uiso d 1 . .
    H H2A 0.7816(19) 0.3391(13) 0.6115(8) 0.042(6) Uiso d 1 . .
    H H5A -0.1779(18) 0.5060(14) 0.8017(7) 0.042(5) Uiso d 1 . .
    H H5B -0.183(2) 0.4236(15) 0.8260(8) 0.048(6) Uiso d 1 . .
    H H3B 0.7020(19) 0.4219(14) 0.6736(7) 0.041(5) Uiso d 1 . .
    H H1A 0.761(2) 0.1505(14) 0.4580(8) 0.044(6) Uiso d 1 . .
    H H1B 0.784(2) 0.2044(17) 0.4950(8) 0.054(6) Uiso d 1 . .
    H H2B 0.780(2) 0.2994(16) 0.6554(8) 0.058(7) Uiso d 1 . .
    H H4A -0.184(2) 0.2070(14) 0.7798(8) 0.047(6) Uiso d 1 . .
    H H4B -0.187(3) 0.2301(19) 0.8215(10) 0.081(9) Uiso d 1 . .
loop_
    _atom_site_aniso_label
    _atom_site_aniso_U_11
    _atom_site_aniso_U_22
    _atom_site_aniso_U_33
    _atom_site_aniso_U_12
    _atom_site_aniso_U_13
    _atom_site_aniso_U_23
    Cl01 0.02249(17) 0.01723(17) 0.02277(17) -0.00011(12) 0.00355(13)
                                                                    -0.00023(12)
    Cl02 0.02001(16) 0.01681(16) 0.02501(17) 0.00094(12) 0.00562(13) 0.00004(12)
    Cl03 0.02599(18) 0.02703(19) 0.02979(19) -0.00023(14) 0.00972(14)
                                                                     0.00424(14)
    Cl04 0.03331(19) 0.02561(19) 0.03073(19) 0.00059(14) 0.01765(15) 0.00042(14)
    Cl05 0.0433(2) 0.0277(2) 0.02738(19) -0.00284(16) 0.01019(16) -0.00100(14)
    Cl06 0.0475(3) 0.0177(2) 0.0515(3) 0.00120(15) -0.0030(2) 0.00063(15)
    O5 0.0277(6) 0.0328(6) 0.0302(6) 0.0034(5) 0.0133(5) 0.0089(5)
    O3 0.0305(6) 0.0310(6) 0.0284(6) -0.0026(5) 0.0117(5) -0.0055(5)
    O2 0.0363(6) 0.0271(6) 0.0311(6) -0.0062(5) 0.0117(5) -0.0014(5)
    O1 0.0458(7) 0.0299(7) 0.0313(7) 0.0061(5) 0.0130(6) -0.0008(5)
    N11 0.0168(5) 0.0166(6) 0.0207(6) 0.0013(4) 0.0023(4) 0.0007(4)
    N10 0.0193(6) 0.0178(6) 0.0200(6) -0.0003(4) 0.0041(4) -0.0017(4)
    N6 0.0177(5) 0.0182(6) 0.0223(6) -0.0009(4) 0.0040(5) -0.0013(5)
    N5 0.0196(6) 0.0209(6) 0.0200(6) 0.0002(5) 0.0058(4) -0.0012(5)
    O4 0.0417(7) 0.0501(8) 0.0365(7) 0.0121(6) -0.0004(6) -0.0063(6)
    N4 0.0207(6) 0.0205(6) 0.0204(6) 0.0020(5) 0.0043(5) 0.0019(5)
    N12 0.0197(6) 0.0176(6) 0.0202(6) 0.0011(4) 0.0044(4) -0.0004(4)
    N9 0.0227(6) 0.0178(6) 0.0277(6) 0.0037(5) 0.0053(5) -0.0045(5)
    N3 0.0235(6) 0.0177(6) 0.0280(6) -0.0024(5) 0.0060(5) 0.0029(5)
    N1 0.0266(6) 0.0159(6) 0.0241(6) 0.0045(5) 0.0018(5) -0.0009(5)
    N8 0.0291(6) 0.0159(6) 0.0228(6) -0.0031(5) 0.0053(5) 0.0019(5)
    N7 0.0201(6) 0.0362(7) 0.0204(6) -0.0038(5) 0.0077(5) -0.0024(5)
    N2 0.0217(6) 0.0391(7) 0.0214(6) 0.0031(5) 0.0095(5) 0.0048(5)
    C16 0.0168(6) 0.0188(7) 0.0182(6) -0.0002(5) 0.0010(5) 0.0011(5)
    C36 0.0170(6) 0.0185(7) 0.0163(6) -0.0004(5) 0.0021(5) 0.0000(5)
    C37 0.0152(6) 0.0180(7) 0.0157(6) 0.0001(5) 0.0007(5) -0.0001(5)
    C17 0.0183(6) 0.0198(7) 0.0176(6) 0.0013(5) 0.0021(5) 0.0010(5)
    C38 0.0161(6) 0.0181(7) 0.0170(6) 0.0000(5) 0.0018(5) 0.0007(5)
    C23 0.0172(6) 0.0228(7) 0.0171(6) -0.0013(5) 0.0019(5) -0.0023(5)
    C18 0.0168(6) 0.0185(7) 0.0192(6) 0.0002(5) 0.0016(5) -0.0010(5)
    C33 0.0170(6) 0.0169(7) 0.0198(6) 0.0002(5) 0.0014(5) -0.0014(5)
    C28 0.0172(6) 0.0193(7) 0.0164(6) 0.0010(5) -0.0002(5) -0.0002(5)
    C34 0.0208(7) 0.0181(7) 0.0238(7) -0.0007(5) 0.0070(5) 0.0013(5)
    C8 0.0186(7) 0.0252(7) 0.0171(6) 0.0023(6) 0.0025(5) 0.0015(5)
    C3 0.0175(6) 0.0195(7) 0.0191(6) 0.0004(5) -0.0002(5) -0.0001(5)
    C12 0.0216(7) 0.0188(7) 0.0236(7) 0.0015(5) 0.0064(6) -0.0017(5)
    C22 0.0217(7) 0.0228(7) 0.0222(7) -0.0015(6) 0.0042(6) -0.0025(6)
    C4 0.0205(7) 0.0196(7) 0.0212(7) -0.0009(5) 0.0031(5) -0.0008(5)
    C27 0.0247(7) 0.0181(7) 0.0224(7) 0.0019(6) 0.0071(6) -0.0002(5)
    C13 0.0178(6) 0.0190(7) 0.0198(7) -0.0007(5) 0.0025(5) -0.0007(5)
    C2 0.0216(7) 0.0228(7) 0.0260(7) 0.0005(6) 0.0059(6) 0.0025(6)
    C9 0.0234(7) 0.0250(8) 0.0228(7) 0.0008(6) 0.0046(6) 0.0034(6)
    C7 0.0265(7) 0.0237(8) 0.0262(7) 0.0024(6) 0.0088(6) 0.0039(6)
    C31 0.0249(7) 0.0172(7) 0.0317(8) -0.0013(6) 0.0065(6) 0.0014(6)
    C5 0.0216(7) 0.0247(7) 0.0219(7) 0.0019(6) 0.0036(6) -0.0015(6)
    C11 0.0218(7) 0.0243(7) 0.0240(7) 0.0003(6) 0.0075(6) -0.0008(6)
    C24 0.0240(7) 0.0232(7) 0.0235(7) -0.0024(6) 0.0067(6) -0.0022(6)
    C29 0.0230(7) 0.0202(7) 0.0282(8) 0.0005(6) 0.0094(6) -0.0007(6)
    C1 0.0269(7) 0.0191(7) 0.0290(8) -0.0007(6) 0.0040(6) 0.0035(6)
    C26 0.0265(7) 0.0238(7) 0.0230(7) -0.0016(6) 0.0083(6) -0.0004(6)
    C30 0.0301(8) 0.0182(7) 0.0328(8) 0.0024(6) 0.0100(6) -0.0027(6)
    C32 0.0222(7) 0.0198(7) 0.0269(7) -0.0009(6) 0.0087(6) 0.0005(6)
    C35 0.0225(7) 0.0235(7) 0.0246(7) 0.0016(6) 0.0075(6) -0.0008(6)
    C25 0.0269(7) 0.0269(8) 0.0255(7) -0.0051(6) 0.0074(6) -0.0006(6)
    C6 0.0295(8) 0.0309(8) 0.0279(8) 0.0079(6) 0.0103(6) 0.0009(6)
    C14 0.0253(7) 0.0211(7) 0.0319(8) 0.0009(6) 0.0129(6) -0.0016(6)
    C15 0.0280(8) 0.0180(7) 0.0360(8) 0.0024(6) 0.0116(6) -0.0019(6)
    C21 0.0230(7) 0.0297(8) 0.0245(7) 0.0015(6) 0.0053(6) -0.0068(6)
    C10 0.0239(7) 0.0318(8) 0.0261(7) -0.0002(6) 0.0069(6) 0.0066(6)
_geom_special_details
;
All e.s.d.'s (except the e.s.d. in the dihedral angle between two l.s. planes)
are estimated using the full covariance matrix. The cell e.s.d.'s are taken
into account individually in the estimation of e.s.d.'s in distances, angles
and torsion angles; correlations between e.s.d.'s in cell parameters are only
used when they are defined by crystal symmetry. An approximate (isotropic)
treatment of cell e.s.d.'s is used for estimating e.s.d.'s involving l.s.
planes.
;
loop_
    _geom_bond_atom_site_label_1
    _geom_bond_atom_site_label_2
    _geom_bond_site_symmetry_2
    _geom_bond_distance
    _geom_bond_publ_flag
    O5 H5A . 0.92(2) ?
    O5 H5B . 0.81(2) ?
    O3 H3A . 0.84(2) ?
    O3 H3B . 0.84(2) ?
    O2 H2A . 0.86(2) ?
    O2 H2B . 0.84(2) ?
    O1 H1A . 0.77(2) ?
    O1 H1B . 0.87(2) ?
    N11 C38 . 1.3325(17) ?
    N11 C37 . 1.3332(17) ?
    N10 C36 . 1.3325(17) ?
    N10 C37 . 1.3395(17) ?
    N6 C18 . 1.3324(17) ?
    N6 C16 . 1.3348(17) ?
    N5 C18 . 1.3336(17) ?
    N5 C17 . 1.3350(18) ?
    O4 H4A . 0.78(2) ?
    O4 H4B . 0.83(3) ?
    N4 C17 . 1.3338(18) ?
    N4 C16 . 1.3369(17) ?
    N12 C36 . 1.3355(17) ?
    N12 C38 . 1.3378(17) ?
    N9 C31 . 1.3364(19) ?
    N9 C35 . 1.3387(19) ?
    N9 H09 . 0.8600 ?
    N3 C15 . 1.3351(19) ?
    N3 C11 . 1.3359(19) ?
    N3 H03 . 0.8600 ?
    N1 C5 . 1.3336(19) ?
    N1 C1 . 1.3438(19) ?
    N1 H01 . 0.8600 ?
    N8 C26 . 1.3300(19) ?
    N8 C30 . 1.3439(19) ?
    N8 H08 . 0.8600 ?
    N7 C21 . 1.334(2) ?
    N7 C25 . 1.3393(19) ?
    N7 H07 . 0.8600 ?
    N2 C10 . 1.332(2) ?
    N2 C6 . 1.339(2) ?
    N2 H02 . 0.8600 ?
    C16 C3 . 1.4848(19) ?
    C36 C23 . 1.4880(19) ?
    C37 C28 . 1.4852(19) ?
    C17 C8 . 1.4883(19) ?
    C38 C33 . 1.4906(18) ?
    C23 C22 . 1.390(2) ?
    C23 C24 . 1.394(2) ?
    C18 C13 . 1.4917(19) ?
    C33 C32 . 1.3899(19) ?
    C33 C34 . 1.3928(19) ?
    C28 C27 . 1.3865(19) ?
    C28 C29 . 1.3926(19) ?
    C34 C35 . 1.378(2) ?
    C34 H34 . 0.9300 ?
    C8 C9 . 1.392(2) ?
    C8 C7 . 1.393(2) ?
    C3 C4 . 1.3904(19) ?
    C3 C2 . 1.394(2) ?
    C12 C11 . 1.377(2) ?
    C12 C13 . 1.3932(19) ?
    C12 H12 . 0.9300 ?
    C22 C21 . 1.380(2) ?
    C22 H22 . 0.9300 ?
    C4 C5 . 1.378(2) ?
    C4 H4 . 0.9300 ?
    C27 C26 . 1.380(2) ?
    C27 H27 . 0.9300 ?
    C13 C14 . 1.386(2) ?
    C2 C1 . 1.374(2) ?
    C2 H2 . 0.9300 ?
    C9 C10 . 1.377(2) ?
    C9 H9 . 0.9300 ?
    C7 C6 . 1.377(2) ?
    C7 H7 . 0.9300 ?
    C31 C32 . 1.377(2) ?
    C31 H31 . 0.9300 ?
    C5 H5 . 0.9300 ?
    C11 H11 . 0.9300 ?
    C24 C25 . 1.377(2) ?
    C24 H24 . 0.9300 ?
    C29 C30 . 1.368(2) ?
    C29 H29 . 0.9300 ?
    C1 H1 . 0.9300 ?
    C26 H26 . 0.9300 ?
    C30 H30 . 0.9300 ?
    C32 H32 . 0.9300 ?
    C35 H35 . 0.9300 ?
    C25 H25 . 0.9300 ?
    C6 H6 . 0.9300 ?
    C14 C15 . 1.375(2) ?
    C14 H14 . 0.9300 ?
    C15 H15 . 0.9300 ?
    C21 H21 . 0.9300 ?
    C10 H10 . 0.9300 ?
loop_
    _geom_angle_atom_site_label_1
    _geom_angle_atom_site_label_2
    _geom_angle_atom_site_label_3
    _geom_angle_site_symmetry_1
    _geom_angle_site_symmetry_3
    _geom_angle
    _geom_angle_publ_flag
    H5A O5 H5B . . 106.5(19) ?
    H3A O3 H3B . . 111.1(19) ?
    H2A O2 H2B . . 106(2) ?
    H1A O1 H1B . . 104(2) ?
    C38 N11 C37 . . 114.73(11) ?
    C36 N10 C37 . . 114.68(11) ?
    C18 N6 C16 . . 114.89(11) ?
    C18 N5 C17 . . 114.45(11) ?
    H4A O4 H4B . . 97(2) ?
    C17 N4 C16 . . 114.62(11) ?
    C36 N12 C38 . . 114.68(11) ?
    C31 N9 C35 . . 122.67(12) ?
    C31 N9 H09 . . 118.7 ?
    C35 N9 H09 . . 118.7 ?
    C15 N3 C11 . . 122.78(12) ?
    C15 N3 H03 . . 118.6 ?
    C11 N3 H03 . . 118.6 ?
    C5 N1 C1 . . 122.81(12) ?
    C5 N1 H01 . . 118.6 ?
    C1 N1 H01 . . 118.6 ?
    C26 N8 C30 . . 122.61(12) ?
    C26 N8 H08 . . 118.7 ?
    C30 N8 H08 . . 118.7 ?
    C21 N7 C25 . . 122.43(12) ?
    C21 N7 H07 . . 118.8 ?
    C25 N7 H07 . . 118.8 ?
    C10 N2 C6 . . 122.45(12) ?
    C10 N2 H02 . . 118.8 ?
    C6 N2 H02 . . 118.8 ?
    N6 C16 N4 . . 125.05(12) ?
    N6 C16 C3 . . 117.42(12) ?
    N4 C16 C3 . . 117.52(12) ?
    N10 C36 N12 . . 125.28(12) ?
    N10 C36 C23 . . 117.42(11) ?
    N12 C36 C23 . . 117.28(11) ?
    N11 C37 N10 . . 125.28(12) ?
    N11 C37 C28 . . 117.83(11) ?
    N10 C37 C28 . . 116.87(11) ?
    N4 C17 N5 . . 125.54(12) ?
    N4 C17 C8 . . 117.00(12) ?
    N5 C17 C8 . . 117.46(12) ?
    N11 C38 N12 . . 125.32(12) ?
    N11 C38 C33 . . 117.72(11) ?
    N12 C38 C33 . . 116.96(11) ?
    C22 C23 C24 . . 119.64(13) ?
    C22 C23 C36 . . 120.26(12) ?
    C24 C23 C36 . . 120.07(12) ?
    N6 C18 N5 . . 125.43(12) ?
    N6 C18 C13 . . 117.10(11) ?
    N5 C18 C13 . . 117.46(12) ?
    C32 C33 C34 . . 119.75(12) ?
    C32 C33 C38 . . 120.34(12) ?
    C34 C33 C38 . . 119.91(12) ?
    C27 C28 C29 . . 119.32(13) ?
    C27 C28 C37 . . 120.21(12) ?
    C29 C28 C37 . . 120.47(12) ?
    C35 C34 C33 . . 119.01(13) ?
    C35 C34 H34 . . 120.5 ?
    C33 C34 H34 . . 120.5 ?
    C9 C8 C7 . . 119.53(13) ?
    C9 C8 C17 . . 119.69(12) ?
    C7 C8 C17 . . 120.77(12) ?
    C4 C3 C2 . . 119.46(13) ?
    C4 C3 C16 . . 119.71(12) ?
    C2 C3 C16 . . 120.82(12) ?
    C11 C12 C13 . . 119.11(13) ?
    C11 C12 H12 . . 120.4 ?
    C13 C12 H12 . . 120.4 ?
    C21 C22 C23 . . 119.11(13) ?
    C21 C22 H22 . . 120.4 ?
    C23 C22 H22 . . 120.4 ?
    C5 C4 C3 . . 119.11(13) ?
    C5 C4 H4 . . 120.4 ?
    C3 C4 H4 . . 120.4 ?
    C26 C27 C28 . . 119.19(13) ?
    C26 C27 H27 . . 120.4 ?
    C28 C27 H27 . . 120.4 ?
    C14 C13 C12 . . 119.43(13) ?
    C14 C13 C18 . . 120.95(12) ?
    C12 C13 C18 . . 119.61(12) ?
    C1 C2 C3 . . 119.19(13) ?
    C1 C2 H2 . . 120.4 ?
    C3 C2 H2 . . 120.4 ?
    C10 C9 C8 . . 119.09(14) ?
    C10 C9 H9 . . 120.5 ?
    C8 C9 H9 . . 120.5 ?
    C6 C7 C8 . . 118.64(14) ?
    C6 C7 H7 . . 120.7 ?
    C8 C7 H7 . . 120.7 ?
    N9 C31 C32 . . 120.12(13) ?
    N9 C31 H31 . . 119.9 ?
    C32 C31 H31 . . 119.9 ?
    N1 C5 C4 . . 119.79(13) ?
    N1 C5 H5 . . 120.1 ?
    C4 C5 H5 . . 120.1 ?
    N3 C11 C12 . . 119.64(13) ?
    N3 C11 H11 . . 120.2 ?
    C12 C11 H11 . . 120.2 ?
    C25 C24 C23 . . 118.58(13) ?
    C25 C24 H24 . . 120.7 ?
    C23 C24 H24 . . 120.7 ?
    C30 C29 C28 . . 119.28(13) ?
    C30 C29 H29 . . 120.4 ?
    C28 C29 H29 . . 120.4 ?
    N1 C1 C2 . . 119.62(13) ?
    N1 C1 H1 . . 120.2 ?
    C2 C1 H1 . . 120.2 ?
    N8 C26 C27 . . 119.79(13) ?
    N8 C26 H26 . . 120.1 ?
    C27 C26 H26 . . 120.1 ?
    N8 C30 C29 . . 119.81(13) ?
    N8 C30 H30 . . 120.1 ?
    C29 C30 H30 . . 120.1 ?
    C31 C32 C33 . . 118.76(13) ?
    C31 C32 H32 . . 120.6 ?
    C33 C32 H32 . . 120.6 ?
    N9 C35 C34 . . 119.68(13) ?
    N9 C35 H35 . . 120.2 ?
    C34 C35 H35 . . 120.2 ?
    N7 C25 C24 . . 120.35(14) ?
    N7 C25 H25 . . 119.8 ?
    C24 C25 H25 . . 119.8 ?
    N2 C6 C7 . . 120.29(14) ?
    N2 C6 H6 . . 119.9 ?
    C7 C6 H6 . . 119.9 ?
    C15 C14 C13 . . 119.17(13) ?
    C15 C14 H14 . . 120.4 ?
    C13 C14 H14 . . 120.4 ?
    N3 C15 C14 . . 119.86(13) ?
    N3 C15 H15 . . 120.1 ?
    C14 C15 H15 . . 120.1 ?
    N7 C21 C22 . . 119.86(13) ?
    N7 C21 H21 . . 120.1 ?
    C22 C21 H21 . . 120.1 ?
    N2 C10 C9 . . 120.00(14) ?
    N2 C10 H10 . . 120.0 ?
    C9 C10 H10 . . 120.0 ?
loop_
    _geom_hbond_atom_site_label_D
    _geom_hbond_atom_site_label_H
    _geom_hbond_atom_site_label_A
    _geom_hbond_site_symmetry_A
    _geom_hbond_distance_DH
    _geom_hbond_distance_HA
    _geom_hbond_distance_DA
    _geom_hbond_angle_DHA
    O1 H1A Cl03 4_665 0.77(2) 2.47(2) 3.2302(15) 171(2)
    O1 H1B Cl04 . 0.87(2) 2.32(2) 3.1856(14) 175(2)
    O2 H2A Cl04 . 0.86(2) 2.28(2) 3.1124(15) 163.2(18)
    O2 H2B Cl05 . 0.84(2) 2.22(2) 3.0515(13) 170(2)
    O3 H3A Cl06 1_655 0.84(2) 2.22(2) 3.0379(13) 164.5(18)
    O3 H3B O2 . 0.84(2) 1.91(2) 2.7426(17) 176(2)
    O4 H4A Cl05 1_455 0.78(2) 2.36(2) 3.1356(15) 172(2)
    O4 H4B Cl03 . 0.83(3) 2.47(3) 3.2626(14) 162(3)
    O5 H5A Cl06 . 0.92(2) 2.12(2) 2.9973(12) 157.4(17)
    O5 H5B Cl03 . 0.81(2) 2.24(2) 3.0466(12) 173(2)
    N1 H01 Cl01 1_545 0.86 2.24 3.0678(12) 161
    N2 H02 O5 . 0.86 1.77 2.5985(16) 162
    N3 H03 Cl01 . 0.86 2.23 3.0405(12) 158
    N7 H07 O3 . 0.86 1.84 2.6472(16) 155
    N8 H08 Cl02 1_545 0.86 2.25 3.0732(12) 159
    N9 H09 Cl02 . 0.86 2.19 3.0337(12) 166
    C1 H1 Cl03 2_546 0.93 2.57 3.4995(15) 174
    C4 H4 Cl04 . 0.93 2.61 3.4871(14) 157
    C5 H5 O1 . 0.93 2.38 3.2614(19) 158
    C9 H9 Cl06 2_546 0.93 2.70 3.4071(15) 134
    C10 H10 O4 . 0.93 2.54 3.370(2) 148
    C11 H11 Cl02 4_675 0.93 2.61 3.5114(15) 163
    C12 H12 Cl04 . 0.93 2.64 3.4992(15) 154
    C15 H15 Cl03 2_556 0.93 2.54 3.3157(16) 141
    C21 H21 Cl05 . 0.93 2.74 3.5424(15) 146
    C22 H22 Cl06 2_546 0.93 2.72 3.3883(15) 130
    C24 H24 Cl05 2_656 0.93 2.63 3.4519(15) 147
    C26 H26 Cl04 4_466 0.93 2.53 3.3669(15) 149
    C30 H30 O2 2_646 0.93 2.31 3.2331(19) 174
    C31 H31 O2 2_656 0.93 2.50 3.3320(19) 149
    C34 H34 O1 4_466 0.93 2.50 3.3706(19) 156
    C35 H35 Cl01 4_476 0.93 2.72 3.6254(14) 166
_shelx_hkl_file
;
   0   0   2 1176.63 16.8060   2
   0   0   3 3.93174 2.69622   2
   0   0   4 10887.4 73.2764   2
   0   0   5 0.60225 4.31819   2
   0   0   6 46011.9 184.431   2
   0   0   7 3.68983 6.26820   2
   0   0   8 153.293 13.7855   2
   0   0   9 5.93165 7.97555   2
   0   0  10 269.287 20.1886   2
   0   0  11 1.16200 7.94741   2
   0   0  12 16600.1 170.630   2
   0   0  13 4.64695 9.88441   2
   0   0  14 18917.1 203.675   2
   0   0  15 1.76670 9.77103   2
   0   0 -15 0.77012 4.69457  13
   0   0 -15 8.05908 5.36934  11
   0   0 -16 1054.76 35.1969  13
   0   0 -16 1109.37 34.6792  11
   0   0  16 1067.51 54.6594   2
   0   0 -17 32.1866 10.5109  11
   0   0 -17 49.3175 10.6445  13
   0   0 -18 23261.7 179.625  13
   0   0  18 23828.3 280.066   2
   0   0 -18 23386.8 172.915  11
   0   0 -19 48.9382 10.7731  13
   0   0 -19 34.2266 11.2475  11
   0   0  19 81.3847 22.6825   3
   0   0  19 45.9245 9.93326   9
   0   0  19 62.2831 19.6997   2
   0   0 -20 6327.74 102.878  13
   0   0  20 6515.41 164.908   3
   0   0  20 6247.01 89.1458   9
   0   0 -20 6494.71 98.3732  11
   0   0 -21 26.3351 9.57354  13
   0   0 -21 27.0963 9.89006  11
   0   0  22 2798.53 116.770   3
   0   0 -22 2862.68 70.0897  11
   0   0 -22 2859.83 72.7723  13
   0   0  23-3.72686 10.5003   3
   0   0 -23 21.8376 11.5732  11
   0   0 -24 1669.27 56.6173  11
   0   0 -25-3.58366 10.6842  11
   0   0 -26 467.140 31.1659  11
   0   0 -27 13.0373 11.4273  11
   0   0 -28 1541.86 53.6006  11
   0   0 -29 6.15398 9.90083  11
   0   0 -30 2640.02 64.5098  11
   0   0 -31 2.26530 7.42101  11
   0   0 -32 152.835 14.5379  11
   0   1   0 10.9602 1.85689   3
   0   1   1 93.6003 5.32817   3
   0   1  -1 87.7928 4.57355   3
   0  -1   1 95.1008 4.27261   2
   0   1  -2 18.7111 2.73593   1
   0  -1   2 18.8050 2.59503   2
   0   1   2 18.5629 3.04648   2
   0   1   3 855.035 20.3120   2
   0   1  -3 942.459 15.8713   1
   0   1   3 919.490 15.6864   1
   0  -1   3 854.040 17.5399   2
   0  -1   4 50.6971 5.64058   2
   0   1   4 52.8371 6.30752   2
   0   1   5 3.70722 5.00370   2
   0  -1   5 2.59997 3.94329   2
   0  -1   6 4573.87 57.4412   2
   0   1   6 4635.43 63.1665   2
   0   1   7 199.862 15.4331   2
   0  -1   7 181.433 13.5521   2
   0   1   8 38.1539 10.0101   2
   0  -1   8 26.4725 7.61601   2
   0  -1   9 2001.12 48.2130   2
   0   1   9 1976.73 51.1931   2
   0  -1  10 68.7137 11.7009   2
   0   1  10 64.5738 11.9365   2
   0   1  11 44.1292 11.3441   2
   0  -1  11 55.5101 11.1218   2
   0  -1  12 17.4373 9.67522   2
   0   1  12 5.38067 9.55741   2
   0   1  13 11.5127 9.86883   2
   0  -1  13 6.63213 8.19992   2
   0  -1  14-2.61798 8.99952   2
   0   1  14 7.44842 10.8350   2
   0   1 -15 1393.46 37.2282  11
   0   1 -15 1419.36 40.0839  13
   0  -1 -15 1399.50 37.4923  11
   0  -1  15 1370.32 57.3397   2
   0   1  15 1386.35 60.1297   2
   0   1 -16 112.367 12.6745  13
   0  -1  16 136.710 21.2569   2
   0   1  16 132.675 21.4684   2
   0   1 -16 121.896 12.0317  11
   0  -1 -16 125.503 12.6349  11
   0  -1 -16 139.731 13.1261  13
   0   1  17 548.795 42.7630   2
   0  -1 -17 523.395 25.2778  11
   0  -1 -17 550.774 26.4999  13
   0   1 -17 535.114 27.0836  13
   0   1 -17 521.106 25.1920  11
   0  -1  17 549.126 40.8647   2
   0   1  18 2789.74 102.117   3
   0  -1  18 2914.18 96.8387   2
   0   1 -18 2904.34 64.7485  13
   0  -1 -18 2922.68 61.0814  11
   0   1 -18 2786.82 60.1540  11
   0  -1 -18 2758.98 60.8772  13
   0   1 -19 1.76480 6.87693  13
   0   1 -19 1.08613 6.52407  11
   0  -1 -19 5.52169 7.45270  11
   0   1  19-0.11693 14.5630   3
   0  -1 -19-5.10739 7.59805  13
   0  -1  19 25.0004 13.3216   2
   0   1  20 2.53192 10.5836   3
   0  -1  20-20.2266 12.9605   2
   0   1 -20 2.78150 7.50054  13
   0  -1 -20 11.6719 8.26855  11
   0   1 -20 4.83024 7.21732  11
   0  -1 -20 7.41863 6.97633  13
   0   1  20 12.2878 6.73177   9
   0  -1 -21 188.220 18.5885  11
   0  -1  21 181.507 29.4232   3
   0  -1 -21 143.668 16.6859  13
   0   1 -21 161.587 18.3078  13
   0  -1  21 168.188 29.7843   2
   0   1  21 162.523 16.1188   9
   0   1  21 146.029 26.3304   3
   0   1 -21 159.254 17.4503  11
   0   1 -22 163.461 19.4780  13
   0  -1  22 183.619 30.8262   3
   0  -1 -22 182.934 19.4270  11
   0   1  22 176.881 16.6496   9
   0   1 -22 188.209 19.4972  11
   0   1  22 189.121 32.3713   3
   0   1  23 414.046 25.5194   9
   0   1 -23 404.349 28.4610  11
   0  -1 -23 414.357 28.5619  11
   0   1 -23 387.952 29.1600  13
   0   1  23 382.449 46.1081   3
   0  -1  23 412.214 45.1926   3
   0   1  24 1143.75 41.2596   9
   0   1 -24 1182.29 44.8089  10
   0   1 -24 1118.26 46.7209  11
   0  -1 -24 1188.68 47.8559  11
   0   1 -25 17.8791 8.34923  10
   0  -1 -25 30.7521 11.8793  11
   0   1 -25 22.9963 12.5757  11
   0   1 -26 64.0038 14.4339  11
   0  -1 -26 83.3962 16.3948  11
   0  -1 -27 697.713 37.0038  11
   0   1 -27 711.935 37.3396  11
   0   1 -28 119.413 17.0132  11
   0  -1 -28 116.279 17.2750  11
   0  -1 -29-2.53397 8.50250  11
   0   1 -29-0.58823 8.73068  11
   0  -1 -30 186.862 18.3005  11
   0   1 -30 195.763 18.9479  11
   0   1 -31 37.4200 9.73460  11
   0  -1 -31 27.0493 8.95143  11
   0  -1 -32 31.8634 8.83191  11
   0   1 -32 15.2825 6.58748  11
   0   2   0 248.353 10.1580   3
   0   2  -1 20100.2 89.1461   3
   0   2   1 19652.6 98.9846   3
   0   2  -2 616.941 18.4316   1
   0   2   2 589.175 18.7982   3
   0  -2   2 573.056 14.6800   2
   0   2   3 5031.81 52.2759   1
   0   2  -3 4928.67 51.8437   1
   0   2   3 5055.86 59.3768   3
   0  -2   4 113.400 8.35025   2
   0   2   4 105.125 8.37804   1
   0   2   4 108.298 10.6149   3
   0   2  -4 114.270 8.45483   1
   0  -2   5 15287.6 96.9223   2
   0   2   5 15635.2 122.976   3
   0  -2   6 3932.91 54.0966   2
   0   2   6 4114.44 64.3974   2
   0   2   7 24914.7 168.886   2
   0  -2   7 24389.5 144.405   2
   0  -2   8 1004.92 31.8511   2
   0   2   8 1020.48 37.2177   2
   0   2   9 58929.1 294.082   2
   0  -2   9 60554.6 259.722   2
   0  -2  10 181.687 16.6723   2
   0   2  10 180.894 19.4671   2
   0   2  11 13148.2 155.864   2
   0  -2  11 13411.4 139.079   2
   0   2  12 4711.14 98.2874   2
   0  -2  12 4648.36 87.6750   2
   0   2  13 3722.28 91.9940   2
   0  -2  13 3527.63 80.7207   2
   0   2  14 2182.14 74.1049   2
   0  -2 -14 2160.57 44.6179  11
   0  -2  14 2166.79 66.9321   2
   0   2  14 2186.30 77.4749   3
   0   2 -14 2112.11 47.9607  13
   0  -2 -15 3590.64 59.9969  11
   0  -2  15 3586.75 91.0777   2
   0   2 -15 3596.71 65.0369  13
   0   2  15 3499.09 103.116   3
   0   2 -15 3666.25 60.5140  11
   0  -2 -16 781.758 29.0283  13
   0   2  16 856.849 53.6054   3
   0  -2 -16 841.071 30.4467  11
   0  -2  16 792.008 45.8746   2
   0   2 -16 794.296 29.8314  11
   0   2 -16 845.880 33.2514  13
   0   2  17 307.754 35.0133   3
   0   2 -17 331.351 20.5667  11
   0   2 -17 335.289 22.2002  13
   0  -2 -17 324.725 20.1970  11
   0  -2 -17 280.681 18.5177  13
   0  -2  17 286.977 29.3791   2
   0   2 -18 512.119 26.2858  11
   0   2 -18 535.042 28.7444  13
   0  -2 -18 551.251 27.1345  11
   0   2  18 493.038 45.7348   3
   0  -2  18 551.124 42.6260   2
   0  -2 -18 461.963 24.8254  13
   0  -2 -19 4187.52 76.3543  11
   0   2  19 4079.40 131.944   3
   0  -2  19 3955.78 116.784   2
   0   2 -19 4088.28 75.9866  11
   0   2 -19 4122.40 82.1145  13
   0   2  20 133.031 26.4836   3
   0  -2 -20 144.320 16.7326  11
   0   2  20 109.102 14.0168   9
   0   2 -20 122.395 17.2050  13
   0   2 -20 127.930 15.5257  11
   0  -2 -21 8074.12 113.847  11
   0   2 -21 7900.83 121.853  13
   0   2  21 7853.28 196.010   3
   0   2  21 7902.47 108.658   9
   0  -2  21 7827.55 182.545   3
   0   2 -21 7986.86 114.070  11
   0  -2  21 8308.33 182.558   2
   0   2  22 905.108 37.6992   9
   0  -2 -22 850.376 38.8191  11
   0   2 -22 836.183 41.9184  13
   0   2 -22 857.545 39.4039  11
   0  -2  22 884.352 64.2115   3
   0  -2  22 865.340 62.3241   2
   0   2  22 874.876 68.1039   3
   0   2 -23 28.7391 10.3495  11
   0   2  23 75.3240 23.2165   3
   0  -2 -23 38.6159 12.1692  11
   0   2 -23 47.1361 13.2477  13
   0  -2  23 65.1438 18.1915   3
   0   2  23 48.7611 11.1213   9
   0  -2 -24 723.279 37.6122  11
   0   2 -24 726.830 37.7171  11
   0   2  24 731.525 34.3774   9
   0   2 -24 702.257 36.3638  10
   0   2 -25 2993.49 75.9179  11
   0   2  25 2899.59 67.2155   9
   0   2 -25 2845.96 71.5548  10
   0  -2 -25 2965.57 75.2657  11
   0   2 -26-4.73607 7.08225  10
   0  -2 -26-2.39270 10.9477  11
   0   2  26-1.89946 6.86530   9
   0   2 -26-3.45928 9.73552  11
   0   2 -27 661.508 35.8407  11
   0  -2 -27 725.428 37.6831  11
   0   2 -27 635.234 32.7694  10
   0  -2 -28 120.916 17.0836  11
   0   2 -28 116.571 16.9205  11
   0   2 -29 132.138 16.1717  11
   0  -2 -29 137.197 17.2187  11
   0   2 -30 307.087 22.6220  11
   0  -2 -30 345.863 24.0434  11
   0  -2 -31 62.4773 11.1438  11
   0   2 -31 69.8429 11.7550  11
   0  -2 -32 211.420 16.7027  11
   0   2 -32 241.178 17.3683  11
   0   3   0 3.51804 3.97557   3
   0   3   1 13.4184 4.84254   3
   0   3  -1 10.4946 4.19823   3
   0   3  -2 106.437 8.67356   3
   0   3  -2 109.492 10.5875   1
   0  -3   2 110.974 8.27629   2
   0   3   2 106.944 10.2073   3
   0  -3   3 5626.41 55.7109   2
   0   3   3 5906.47 69.7627   1
   0   3  -3 5810.04 69.0666   1
   0   3   3 6084.30 73.5445   3
   0   3   4 72.9273 8.95078   1
   0   3  -4 61.4012 8.70649   1
   0  -3   4 63.4243 7.45109   2
   0   3   4 73.1773 9.97398   3
   0   3   5 46.6127 9.39998   3
   0  -3   5 54.3872 7.73496   2
   0   3   6 15.5862 6.90459   3
   0  -3   6 25.5287 6.43119   2
   0  -3   7 60.2551 8.74118   2
   0   3   7 56.5137 11.3897   3
   0  -3   8 52.3440 9.25028   2
   0   3   8 47.9883 11.4999   3
   0   3   9 4262.67 88.8992   3
   0  -3   9 4175.03 70.1625   2
   0   3  10 61.9225 13.4190   3
   0  -3  10 78.2795 11.8339   2
   0  -3  11 336.996 23.1978   2
   0   3  11 380.693 30.4348   3
   0  -3  12 524.854 30.0205   2
   0   3  12 520.812 37.2844   3
   0  -3  13 29.6174 10.3894   2
   0   3  13 56.2038 16.0770   3
   0   3 -14 29.0819 6.59930  11
   0   3  14 41.3914 15.6022   3
   0   3 -14 46.0254 8.50523  13
   0  -3 -14 30.2556 7.04008  11
   0  -3  14 37.8318 12.2426   2
   0   3  15 5435.03 132.931   3
   0  -3  15 5582.14 113.156   2
   0  -3 -15 5662.71 76.7917  11
   0   3 -15 5358.00 74.5792  11
   0   3 -15 5638.20 84.3297  13
   0  -3  16 1005.72 51.2819   2
   0   3 -16 996.953 36.9584  13
   0   3  16 920.586 58.2356   3
   0   3 -16 950.555 32.9309  11
   0  -3 -16 1051.08 34.5935  11
   0   3 -17 1093.57 39.8635  13
   0   3  17 994.531 62.7274   3
   0   3 -17 1050.82 36.0093  11
   0  -3  17 1045.51 54.9631   2
   0  -3 -17 1065.20 36.5517  11
   0   3 -18 1.18129 7.33284  13
   0  -3 -18-0.03815 6.06228  11
   0  -3  18 12.1091 11.5863   2
   0   3  18-16.4127 15.1626   3
   0   3 -18 1.30660 5.88060  11
   0  -3 -19 0.57538 6.26069  11
   0   3  19 11.3629 9.98639   3
   0  -3  19-12.2524 10.7740   2
   0   3 -19 5.05187 6.19559  11
   0   3 -19 0.14691 7.31296  13
   0   3 -20 245.333 20.4419  11
   0  -3  20 240.709 30.1256   2
   0   3  20 212.460 34.5729   3
   0  -3 -20 279.466 21.5682  11
   0   3 -20 240.395 21.7982  13
   0   3  20 271.988 20.8918   9
   0   3  21 75.9038 21.8201   3
   0   3 -21 67.1251 14.7308  13
   0   3 -21 53.6392 10.9984  11
   0   3  21 59.5599 12.4765   9
   0  -3  21 87.5303 22.7618   2
   0  -3 -21 55.2658 12.0292  11
   0   3 -22-0.76941 11.0908  13
   0   3  22-25.7107 16.1816   3
   0  -3  22 7.76304 6.58455   3
   0  -3 -22 9.62897 9.62270  11
   0  -3  22 8.46608 8.13376   2
   0   3  22 0.09507 7.48644   9
   0   3 -22 1.46100 7.59876  11
   0  -3 -23 11.8544 8.82074  11
   0   3  23-8.85743 14.2196   3
   0   3 -23 4.23645 8.95045  11
   0   3  23 11.8287 7.87553   9
   0   3 -23 20.6836 12.4726  13
   0   3 -24 30.0095 11.3283  11
   0   3 -24 24.6951 10.1147  10
   0   3  24 35.1192 10.9274   9
   0  -3 -24 42.1910 13.1281  11
   0   3 -25 17.4106 11.0042  11
   0   3  25 15.9825 8.66894   9
   0   3 -25 10.7663 9.00822  10
   0  -3 -25 10.3440 9.94400  11
   0   3  26 11.9641 7.20135   9
   0   3 -26 15.1589 9.67824  10
   0   3 -26-8.19606 9.84782  11
   0  -3 -26 0.05355 9.49673  11
   0   3  27 2419.21 60.4706   9
   0  -3 -27 2577.47 68.2579  11
   0   3 -27 2465.57 67.2574  11
   0   3 -27 2505.34 65.8273  10
   0   3  28 292.169 20.7627   9
   0  -3 -28 326.303 24.9708  11
   0   3 -28 302.234 22.7312  10
   0   3 -28 351.465 25.8118  11
   0   3 -29 28.5532 8.99719  10
   0   3 -29 22.1970 9.62342  11
   0  -3 -29 49.6632 11.3163  11
   0   3 -30 313.401 22.1436  11
   0  -3 -30 306.512 21.9741  11
   0   3 -31 30.8180 8.23474  11
   0  -3 -31 36.1214 9.22492  11
   0   4   0 46305.0 196.711   3
   0   4   1 1486.08 37.0228   3
   0   4  -1 1449.07 34.3879   3
   0  -4   2 17298.0 107.962   2
   0   4  -2 17612.2 119.007   3
   0   4   2 17359.3 132.521   3
   0   4   3 8892.32 100.258   3
   0  -4   3 8621.75 78.6009   2
   0   4   4 11679.6 120.208   3
   0  -4   4 11499.3 92.6878   2
   0  -4   5 260.640 14.9258   2
   0   4   5 295.698 21.2792   3
   0  -4   6 1981.34 41.9268   2
   0   4   6 1875.97 54.1660   3
   0  -4   7 3452.93 58.2824   2
   0   4   7 3490.51 77.6100   3
   0   4   8 19687.7 193.636   3
   0  -4   8 19924.8 147.352   2
   0  -4   9 33724.5 202.521   2
   0   4   9 33830.4 265.697   3
   0   4  10 21762.2 222.651   3
   0  -4  10 22186.1 173.616   2
   0   4  11 12.1500 12.0360   3
   0  -4  11 5.80605 6.56853   2
   0  -4  12 1972.00 58.1251   2
   0   4  12 2034.24 75.1740   3
   0   4 -13 0.83187 5.18370  13
   0   4  13 25.2400 12.6357   3
   0  -4  13 32.2695 10.5539   2
   0   4 -14 24632.8 172.486  13
   0   4 -14 24320.1 154.177  11
   0   4  14 25159.3 286.392   3
   0  -4 -14 24848.3 156.097  11
   0   4 -15 1847.49 44.5935  11
   0  -4  15 2062.40 69.4675   2
   0  -4 -15 1975.83 46.0008  11
   0   4 -15 2012.25 51.7429  13
   0   4  15 2082.79 86.3452   3
   0   4 -16 2157.90 55.4199  13
   0  -4 -16 2055.35 49.0215  11
   0   4  16 2092.03 90.4228   3
   0  -4  16 2099.85 73.6601   2
   0   4 -16 1965.69 48.1107  11
   0  -4  17 398.449 34.1757   2
   0   4 -17 408.543 23.1797  11
   0  -4 -17 428.652 23.5288  11
   0   4  17 456.952 45.1856   3
   0   4 -17 415.663 25.9834  13
   0  -4  18 3807.54 108.954   2
   0   4 -18 3696.68 71.0193  11
   0   4 -18 3873.71 80.1102  13
   0   4  18 3747.72 129.743   3
   0  -4 -18 3795.70 71.2478  11
   0   4 -19 323.574 25.0832  13
   0   4  19 279.637 37.9582   3
   0   4 -19 304.576 21.6595  11
   0  -4 -19 337.705 22.7438  11
   0  -4  19 309.597 33.0050   2
   0   4  20 133.753 16.5031   9
   0  -4 -20 144.203 15.9423  11
   0   4 -20 184.475 17.8593  11
   0   4 -20 117.027 16.0325  13
   0  -4  20 123.061 22.0419   2
   0   4  20 113.685 28.6810   3
   0  -4 -21 1351.28 47.4771  11
   0   4  21 1273.14 83.7926   3
   0   4  21 1341.06 47.9501   9
   0  -4  21 1306.71 72.5525   2
   0   4 -21 1315.69 47.0183  11
   0   4 -21 1318.83 52.3003  13
   0   4 -22 642.433 38.2694  13
   0   4 -22 626.702 33.4056  11
   0   4  22 601.177 59.9347   3
   0  -4 -22 709.945 35.4257  11
   0   4  22 658.035 34.1975   9
   0  -4  22 714.339 55.4471   2
   0   4 -23 113.987 19.0030  13
   0   4 -23 129.504 17.0291  11
   0   4  23 149.060 18.0479   9
   0  -4 -23 126.044 17.3656  11
   0   4  24 1182.03 45.7851   9
   0   4 -24 1180.80 48.7044  10
   0  -4 -24 1156.37 46.1738  11
   0   4 -24 1129.01 45.7589  11
   0   4 -25 267.755 23.1022  11
   0  -4 -25 243.056 22.8538  11
   0   4 -25 279.849 24.7128  10
   0   4  25 231.041 21.3788   9
   0  -4 -26 52.4778 13.4182  11
   0   4 -26 47.8824 11.8657  11
   0   4  26 41.6560 10.0045   9
   0   4 -26 43.5311 12.4157  10
   0   4 -27 276.273 23.1517  11
   0  -4 -27 290.440 23.7528  11
   0   4 -27 286.233 23.5293  10
   0   4  27 278.648 22.0337   9
   0   4 -28 1322.49 46.3969  10
   0   4  28 1278.32 42.7771   9
   0  -4 -28 1370.94 47.5658  11
   0   4 -28 1309.40 46.5194  11
   0   4 -29 22.2811 8.37599  10
   0   4 -29 43.0474 10.4553  11
   0  -4 -29 37.7197 10.5380  11
   0   4 -30 16.3601 7.68453  11
   0   4 -30 15.1506 7.20221  10
   0  -4 -30 18.9112 7.68603  11
   0  -4 -31 49.3655 9.19379  11
   0   5   0 0.52431 4.63492   3
   0   5   1 63.7070 9.68442   3
   0   5  -1 55.6650 8.85642   3
   0   5  -2 205.695 15.3586   3
   0  -5   2 219.601 14.0743   2
   0   5   2 227.540 17.6234   3
   0   5   3 1223.16 40.7523   3
   0  -5   3 1224.63 32.7909   2
   0   5   4 23.8798 8.66580   3
   0  -5   4 33.2085 7.12610   2
   0  -5   5 5.93124 5.05883   2
   0   5   5-2.74790 6.31837   3
   0   5   6 6114.25 105.092   3
   0  -5   6 6075.54 77.9946   2
   0   5   7 431.875 29.6976   3
   0  -5   7 435.597 22.3307   2
   0  -5   8 611.942 27.7383   2
   0   5   8 638.014 38.0347   3
   0  -5   9 250.260 18.9271   2
   0   5   9 209.528 23.3426   3
   0   5  10 237.409 26.5993   3
   0  -5  10 224.505 19.0182   2
   0  -5  11 186.241 18.3600   2
   0   5  11 186.326 25.3231   3
   0   5 -12 225.146 16.0922  13
   0  -5  12 208.742 20.3432   2
   0   5 -12 250.122 15.9030   5
   0   5  12 193.899 26.9243   3
   0   5  13 16.3578 5.58247  16
   0  -5 -13 7.21344 4.89905  11
   0   5 -13-2.45557 6.36432  13
   0   5  13 4.69578 14.0534   3
   0   5 -13 6.34127 4.18574  15
   0  -5  13 20.2067 8.47144   2
   0   5  14-6.70888 4.99400  16
   0  -5 -14 5.64870 5.22104  11
   0   5 -14 4.39598 5.46656  13
   0   5 -14 2.79075 5.04985  11
   0   5  14 6.13642 11.5477   3
   0   5 -14 13.9469 5.83984  15
   0  -5  14 6.05529 7.03975   2
   0  -5 -15 1093.12 34.6861  11
   0   5 -15 960.363 32.8080  11
   0  -5  15 1070.11 50.5351   2
   0   5  15 1107.82 66.6581   3
   0   5 -15 1021.65 37.9864  13
   0   5 -15 1027.14 33.3918  15
   0   5  15 984.304 31.4787  16
   0   5 -16 39.6159 7.54468  15
   0  -5  16 56.8519 14.3922   2
   0   5  16 43.0062 17.8055   3
   0  -5 -16 51.8037 9.26437  11
   0   5 -16 47.6015 10.7704  13
   0   5 -16 47.4538 8.16031  11
   0   5  17 148.039 29.5820   3
   0  -5 -17 196.296 16.6979  11
   0  -5  17 216.734 25.2135   2
   0   5 -17 188.041 18.7521  13
   0   5 -17 184.809 15.9332  11
   0   5 -18 1540.46 46.3732  11
   0  -5  18 1608.64 71.6621   2
   0   5  18 1451.00 84.6432   3
   0   5 -18 1595.12 52.8612  13
   0  -5 -18 1579.25 46.6989  11
   0  -5 -19 372.854 24.0637  11
   0   5  19 369.673 25.8268   9
   0  -5  19 382.895 37.2241   2
   0   5  19 362.406 45.0061   3
   0   5 -19 361.530 27.0695  13
   0   5 -19 372.066 24.2435  11
   0   5  20 363.996 45.4943   3
   0   5  20 393.431 26.7424   9
   0  -5  20 365.979 37.5101   2
   0   5 -20 390.011 28.9865  13
   0  -5 -20 435.085 26.7173  11
   0   5 -20 398.058 25.5648  11
   0   5  21 196.375 20.5719   9
   0   5 -21 193.369 22.1152  13
   0   5 -21 209.600 19.3456  11
   0  -5  21 187.304 29.4841   2
   0   5  21 164.987 33.2551   3
   0  -5 -21 182.018 17.9961  11
   0   5  22 20.1923 10.9460   9
   0  -5 -22 2.59059 8.85957  11
   0   5 -22 3.11754 11.4343  13
   0   5 -22 14.9425 8.20594  11
   0  -5 -23 78.5850 13.6531  11
   0   5 -23 78.6851 13.3411  11
   0   5  23 89.0530 15.3784   9
   0   5 -23 73.2478 16.6035  13
   0   5 -24 1408.48 54.0085  10
   0   5 -24 1367.12 49.3508  11
   0   5  24 1470.31 51.4391   9
   0  -5 -24 1449.22 50.6961  11
   0   5  25 10.1385 9.52567   9
   0   5 -25 15.8177 10.4060  10
   0  -5 -25 27.1807 10.2987  11
   0   5 -25 9.91771 8.76331  11
   0   5  26 45.4074 11.4563   9
   0  -5 -26 77.9013 14.2249  11
   0   5 -26 49.6510 12.0298  10
   0   5 -26 61.9794 12.3385  11
   0   5  27 733.511 34.1616   9
   0   5 -27 702.543 35.7230  10
   0  -5 -27 690.728 34.0343  11
   0   5 -27 683.984 33.6665  11
   0   5 -28 79.5355 14.3741  10
   0  -5 -28 103.500 15.0406  11
   0   5  28 97.8435 13.1554   9
   0   5 -28 76.4125 12.9658  11
   0   5 -29 264.624 19.9559  11
   0  -5 -29 231.259 18.3838  11
   0   5 -29 251.241 19.9365  10
   0   5  30 75.6432 12.5936   5
   0  -5 -30 58.6308 10.2258  11
   0   5 -30 43.3708 8.50904  10
   0   5  31 501.552 23.8353   5
   0   6   0 30941.9 201.572   3
   0   6  -1 226.015 17.6596   3
   0   6   1 220.634 18.2674   3
   0  -6   2 3629.81 61.3191   2
   0   6  -2 3491.69 66.4184   3
   0   6   2 3607.98 74.2672   3
   0  -6   3 26107.4 164.442   2
   0   6   3 25495.4 204.458   3
   0   6   4 1856.60 57.4097   3
   0  -6   4 1902.18 45.1438   2
   0  -6   5 24010.4 161.776   2
   0   6   5 23833.0 214.090   3
   0   6   6-0.42469 7.30708   3
   0  -6   6 11.5011 5.84745   2
   0  -6   7 13759.0 129.341   2
   0   6   7 13440.1 175.862   3
   0  -6   8 232.158 18.5043   2
   0   6   8 207.945 24.3665   3
   0   6   9 8171.33 149.590   3
   0  -6   9 8292.62 108.439   2
   0   6   9 8614.58 92.6988   7
   0   6  10 1114.29 33.0798  16
   0  -6  10 1177.71 43.4154   2
   0   6 -10 1182.45 34.3947  15
   0   6  10 1133.43 58.7157   3
   0   6 -10 1192.06 32.7078   5
   0   6  11 740.428 27.5956  16
   0   6  11 696.320 48.0486   3
   0   6 -11 763.148 28.5694  15
   0  -6  11 721.029 35.7967   2
   0   6 -11 769.194 28.9840  13
   0   6 -11 754.086 26.9644   5
   0  -6  12 3974.19 86.6474   2
   0   6 -12 3972.62 67.9766  13
   0   6 -12 3974.00 63.2571   5
   0   6 -12 3998.70 65.9395  15
   0   6  12 3773.24 115.382   3
   0   6  12 3804.81 63.3147  16
   0  -6  13 7006.65 120.295   2
   0   6  13 6672.72 85.0384  16
   0   6 -13 6730.73 86.9572  15
   0   6 -13 6913.71 93.2986  13
   0   6  13 6807.90 161.321   3
   0  -6 -13 6778.33 80.6566  11
   0   6 -14 5599.81 87.4752  13
   0  -6 -14 5393.51 75.3310  11
   0   6  14 5187.97 145.943   3
   0   6 -14 5379.43 79.5138  15
   0  -6  14 5630.46 113.187   2
   0   6  14 5324.74 76.9863  16
   0   6 -15 6762.33 100.168  13
   0  -6  15 6980.27 131.552   2
   0   6  15 6584.23 169.878   3
   0   6 -15 6798.80 90.3544  15
   0  -6 -15 6634.91 86.7752  11
   0   6  15 6544.51 86.4910  16
   0   6  16 1144.63 74.0862   3
   0  -6  16 1247.60 58.3351   2
   0   6  16 1124.06 36.1640  16
   0  -6 -16 1175.72 37.7447  11
   0   6 -16 1171.71 43.2378  13
   0   6 -16 1080.68 36.9665  15
   0  -6  17 993.080 54.1397   2
   0   6 -17 914.600 39.8778  13
   0   6  17 913.190 38.2604   9
   0   6  17 845.575 65.9933   3
   0  -6 -17 958.650 35.3750  11
   0   6 -17 887.419 34.0780  15
   0   6 -18 1019.81 38.0447  11
   0   6 -18 1051.20 44.3095  13
   0   6 -18 1072.30 37.5606  15
   0   6  18 1031.17 74.8087   3
   0  -6 -18 1086.05 39.0531  11
   0   6  18 1097.62 42.8147   9
   0   6 -19 3443.37 71.4087  11
   0  -6 -19 3614.22 72.6026  11
   0   6  19 3587.28 78.6231   9
   0   6 -19 3576.80 83.9191  13
   0   6  19 3387.51 137.345   3
   0   6 -20 767.271 40.3585  13
   0   6  20 759.699 67.0626   3
   0   6  20 782.531 37.8775   9
   0  -6 -20 779.748 34.8375  11
   0   6 -20 742.656 34.3779  11
   0   6 -21 890.618 44.6288  13
   0   6  21 880.949 40.8167   9
   0  -6 -21 997.279 40.0763  11
   0   6  21 854.686 72.6925   3
   0   6 -21 858.565 37.6145  11
   0   6  22 295.303 25.0852   9
   0  -6 -22 281.910 22.6600  11
   0   6 -22 277.321 22.4841  11
   0   6 -22 271.020 26.8396  13
   0   6 -23 1254.34 51.8889  10
   0   6 -23 1151.19 44.1679  11
   0  -6 -23 1174.29 44.5980  11
   0   6  23 1199.43 47.4765   9
   0  -6 -24 214.447 20.0454  11
   0   6 -24 202.261 20.3698  11
   0   6  24 192.599 20.4656   9
   0   6 -24 206.693 23.0060  10
   0  -6 -25 304.762 23.3257  11
   0   6  25 313.025 24.8308   9
   0   6 -25 328.818 27.5219  10
   0  -6 -26 124.856 15.7409  11
   0   6 -26 118.098 17.4711  10
   0   6  26 117.343 16.5351   9
   0   6  27 430.827 26.4366   9
   0  -6 -27 466.898 26.8310  11
   0   6 -27 439.395 28.6591  10
   0   6 -28 672.667 32.6994  10
   0   6  28 758.661 34.9429   5
   0  -6 -28 703.021 31.1165  11
   0   6  28 684.175 31.0931   9
   0   6 -29 1661.57 47.6455  10
   0  -6 -29 1640.76 44.3354  11
   0   6  30 2838.98 56.9132   5
   0   7   0-1.87428 5.42154   3
   0   7   1 927.615 40.3638   3
   0  -7   1 1053.53 36.4520   2
   0   7  -1 994.323 39.0090   3
   0  -7   2 44.7738 8.73975   2
   0   7   2 41.9890 9.90223   3
   0   7  -2 37.0976 8.89189   3
   0  -7   3 13.2630 6.24016   2
   0   7   3 14.2655 8.01030   3
   0   7   4 45.6028 11.1608   3
   0  -7   4 59.8259 9.40056   2
   0  -7   5 474.920 24.8017   2
   0   7   5 406.286 31.2023   3
   0   7   6 1466.72 59.7260   3
   0   7  -6 1521.17 38.5552  15
   0  -7   6 1502.97 44.4716   2
   0   7   6 1448.10 37.6076  16
   0   7   7 829.047 30.4063   5
   0   7   7 836.862 29.3787  16
   0   7  -7 844.549 29.5594  15
   0  -7   7 811.445 33.9592   2
   0   7   7 759.498 45.1381   3
   0   7   7 797.584 29.4915   7
   0  -7   8 124.497 14.4207   2
   0   7  -8 108.231 10.4903   5
   0   7   8 141.756 13.7945   5
   0   7   8 117.082 12.7882   7
   0   7   8 113.133 19.3486   3
   0   7   8 129.572 12.3147  16
   0   7  -8 136.633 12.6455  15
   0   7   9-1.69638 6.49343   5
   0   7  -9 7.29508 5.91083   5
   0   7   9 4.93484 5.95251  16
   0   7   9 9.19951 10.8893   3
   0  -7   9 2.02602 6.05098   2
   0   7  -9 6.65412 5.93135  15
   0   7   9 1.27228 5.75382   7
   0   7  10 63.3392 17.2122   3
   0   7 -10 65.8314 9.32026   5
   0   7 -10 69.0155 9.87279  15
   0   7  10 74.4889 11.4462   5
   0  -7  10 58.9189 11.4159   2
   0   7 -10 69.4302 9.29393  13
   0   7  10 78.3280 10.3041  16
   0   7 -11 973.603 31.9282   5
   0   7  11 947.491 60.1336   3
   0  -7  11 954.771 42.3578   2
   0   7  11 914.663 32.9297  16
   0   7 -11 901.853 32.7444  13
   0   7 -11 946.010 33.7280  15
   0   7 -12 1980.54 46.4463   5
   0   7 -12 1874.08 48.8523  13
   0  -7  12 1837.76 60.4258   2
   0   7  12 2017.11 90.1459   3
   0   7 -12 1879.21 48.0343  15
   0   7  12 1837.14 46.8304  16
   0   7  13 551.275 26.4794  16
   0   7 -13 597.211 26.9164   5
   0   7 -13 557.902 27.8767  13
   0   7 -13 578.632 27.5316  15
   0   7  13 566.179 49.9642   3
   0   7 -14 169.951 15.9996  15
   0   7 -14 169.920 16.8067  13
   0   7  14 164.793 30.2127   3
   0   7  14 168.032 15.2487  16
   0   7 -15 550.347 29.7454  13
   0   7  15 519.629 26.1031  16
   0   7  15 570.526 54.6124   3
   0   7  15 499.349 28.1577   9
   0   7 -15 551.292 27.8729  15
   0   7  16 924.419 71.2025   3
   0   7 -16 889.170 38.8341  13
   0   7 -16 840.277 34.6319  15
   0   7  16 878.845 33.9219  16
   0  -7 -16 917.799 33.8362  11
   0   7  16 880.749 37.8105   9
   0   7  17 2400.07 63.3166   9
   0   7 -17 2457.46 66.5573  13
   0  -7 -17 2380.65 55.6927  11
   0   7 -17 2406.93 58.7189  15
   0   7  17 2294.14 113.032   3
   0   7  17 2334.77 55.2008  16
   0   7 -18 613.080 30.2680  15
   0   7 -18 647.483 35.7627  13
   0  -7 -18 656.282 30.2268  11
   0   7  18 618.541 61.1473   3
   0   7  18 587.077 32.9991   9
   0   7 -19 27.0511 11.3888  13
   0  -7 -19 41.5688 10.0592  11
   0   7  19 20.6387 18.7877   3
   0   7 -19 30.7251 7.71901  15
   0   7  19 27.8088 11.0447   9
   0   7  20 104.787 16.9163   9
   0   7 -20 125.367 18.5271  13
   0  -7 -20 130.105 15.0514  11
   0   7  21 122.912 17.7755   9
   0   7 -21 117.156 18.1718  13
   0  -7 -21 129.366 15.5261  11
   0   7 -22 12.5987 12.8623  10
   0  -7 -22-3.83126 8.97212  11
   0   7  22-1.71191 9.61086   9
   0   7  23 27.1796 12.1658   9
   0   7 -23 38.9613 13.9185  10
   0  -7 -23 33.5736 9.94503  11
   0  -7 -24 1004.08 39.3136  11
   0   7  24 1041.11 43.5661   9
   0   7 -24 1025.78 46.7248  10
   0   7 -25 430.802 30.1764  10
   0   7  25 436.607 28.5349   9
   0  -7 -25 433.522 25.9160  11
   0   7  25 503.445 31.9936   5
   0   7  26 1113.83 42.6866   9
   0  -7 -26 1137.53 39.6528  11
   0   7  26 1154.86 45.5920   5
   0   7 -26 1178.79 46.8019  10
   0   7 -27 243.732 21.3717  10
   0   7  27 261.108 21.8136   5
   0  -7 -27 221.664 17.5875  11
   0   7  27 260.746 20.3837   9
   0   7  28 1023.34 38.1429   5
   0   7 -28 984.186 38.2622  10
   0   7 -29 627.941 28.6970  10
   0   7  29 654.656 28.4867   5
   0   8   0 273.459 18.2771   7
   0   8   0 291.819 16.9490  16
   0  -8   0 241.795 19.6328   2
   0   8   0 247.174 21.5956   3
   0   8  -1 8381.95 97.8305   7
   0   8  -1 8049.90 119.727   3
   0   8   1 8512.96 91.5005  16
   0   8   1 8370.28 128.370   3
   0  -8   1 8507.42 111.678   2
   0   8  -1 8403.82 89.4758  15
   0   8   1 8405.67 97.0166   7
   0   8   2 5599.11 79.5984   7
   0   8  -2 5742.00 74.9430  15
   0   8   2 5746.09 76.0115  16
   0  -8   2 5620.40 90.0716   2
   0   8  -2 5605.12 71.2925   5
   0   8  -2 5574.33 81.2246   7
   0   8   2 5597.94 108.912   3
   0   8   2 5717.38 75.3245   5
   0   8   3 6.16181 6.42666   7
   0   8   3 12.3547 7.89917   3
   0  -8   3-0.85038 5.92431   2
   0   8  -3 0.18256 4.92188   5
   0   8  -3 3.87599 5.67082  15
   0   8   3 14.6429 7.04620   5
   0   8   3 8.27151 4.91076  16
   0   8  -3 5.40601 6.33186   7
   0  -8   4 6998.25 98.4651   2
   0   8  -4 6936.66 92.6469   7
   0   8   4 6984.08 86.2140  16
   0   8   4 6659.53 126.493   3
   0   8   4 6824.17 85.8148   5
   0   8   4 6928.89 88.9065   7
   0   8  -4 6781.78 78.4591   5
   0   8  -4 6938.65 85.6758  15
   0   8   5 199.719 23.8638   3
   0   8  -5 262.215 19.5361   7
   0   8   5 216.622 16.2716   5
   0   8  -5 244.984 17.0431  15
   0   8  -5 235.841 15.4657   5
   0   8   5 215.565 15.9194  16
   0   8   5 219.261 16.7774   7
   0   8   6 59.0798 10.5912   7
   0   8  -6 57.3207 9.31316  15
   0   8  -6 56.6445 8.71593   5
   0   8   6 65.8629 9.80510   5
   0   8   6 53.0910 9.08467  16
   0   8   6 52.3855 15.9592   3
   0   8  -6 79.4458 11.8759   7
   0   8   6 63.0718 8.52180   9
   0   8  -7 3508.36 70.6263   7
   0   8  -7 3733.52 59.3322   5
   0   8   7 3676.17 65.4976  16
   0   8   7 3573.96 103.513   3
   0   8  -7 3801.48 66.1731  15
   0   8   7 3705.47 66.9972   7
   0   8   7 3680.70 67.2412   5
   0   8   7 3597.82 59.8312   9
   0   8   8 1875.44 47.3518  16
   0   8  -8 2009.78 48.9935  15
   0   8  -8 1836.45 52.4028   7
   0   8  -8 1969.02 43.9830   5
   0   8   8 1817.19 44.7481   9
   0   8   8 1841.21 77.6240   3
   0   8   8 1817.64 47.7933   7
   0   8   8 1940.39 50.6181   5
   0   8   9 5776.59 90.4784   5
   0   8  -9 6025.39 78.3509   5
   0   8   9 5877.87 84.6514  16
   0   8   9 5963.76 87.1654   7
   0   8   9 5873.59 81.7131   9
   0   8   9 5765.78 142.683   3
   0   8  10 6058.96 87.1445  16
   0   8  10 5910.03 150.754   3
   0   8  10 5932.78 95.1698   5
   0   8  10 5848.67 84.4147   9
   0   8 -10 6011.54 88.0498  15
   0   8 -10 5997.08 80.1512   5
   0   8 -10 5822.29 82.1442  13
   0   8  11 8520.10 189.089   3
   0   8  11 8490.61 118.498   5
   0   8 -11 8587.33 104.039  13
   0   8  11 8728.72 106.565  16
   0   8 -11 8451.37 97.6697   5
   0   8 -11 8801.10 107.970  15
   0   8  11 8317.82 104.275   9
   0   8 -12 60.4246 11.5282  15
   0   8 -12 33.1598 8.12572  13
   0   8  12 48.9451 9.92035  16
   0   8  12 20.1405 15.7650   3
   0   8 -12 53.5040 9.96265   5
   0   8  12 43.2622 9.62636   9
   0   8  12 28.8561 9.64734   5
   0   8 -13 434.847 25.7103  15
   0   8 -13 404.485 22.9658   5
   0   8  13 377.450 23.3664  16
   0   8  13 388.106 24.5821   9
   0   8  13 397.451 28.8261   5
   0   8 -13 381.594 24.0893  13
   0   8  13 383.001 45.0202   3
   0   8 -14 11377.0 128.458  15
   0   8  14 11088.4 129.830   9
   0   8  14 11110.5 242.315   3
   0   8 -14 11449.1 133.063  13
   0   8  14 11291.8 124.887  16
   0   8  15 213.998 36.9668   3
   0   8  15 195.551 23.2638   5
   0   8  15 204.828 19.4195   9
   0   8 -15 170.708 18.2303  13
   0   8 -15 182.523 18.1047  15
   0   8  15 188.545 17.2369  16
   0   8 -16 2494.05 61.9642  15
   0   8 -16 2520.30 67.2179  13
   0   8  16 2433.32 64.1995   9
   0   8  16 2415.21 118.984   3
   0   8  16 2533.77 59.8144  16
   0   8  16 2243.32 73.4205   5
   0   8  17 608.166 39.8397   5
   0   8  17 589.184 32.7067   9
   0   8 -17 662.457 32.4990  15
   0   8  17 639.389 30.3645  16
   0   8  17 557.723 61.2467   3
   0   8 -17 638.415 35.0451  13
   0   8 -18 62.8603 13.5510  13
   0   8  18 126.958 30.3483   3
   0   8  18 74.7537 16.6208   5
   0   8 -18 100.941 13.8397  15
   0   8  18 89.0834 12.1114  16
   0   8  18 97.1678 16.1093   9
   0   8 -19 1182.12 49.9522  13
   0   8  19 1146.33 54.3196   5
   0   8 -19 1166.71 42.2764  15
   0   8  19 1184.12 47.4073   9
   0   8  20 355.345 31.3112   5
   0   8  20 313.866 25.7701   9
   0   8 -20 337.020 28.5735  10
   0   8 -20 338.624 22.7768  15
   0   8 -21 588.032 36.6237  10
   0   8  21 565.566 33.9498   9
   0   8  21 566.555 37.9002   5
   0   8 -22 18.4455 11.2374  10
   0   8  22 19.1356 11.1751   9
   0   8  22 34.1442 14.2832   5
   0   8  23 7.42091 10.0023   9
   0   8  23 7.20105 11.7130   5
   0   8 -23 4.87409 9.97874  10
   0   8  24 153.269 18.2430   9
   0   8  24 140.818 18.9193   5
   0   8 -24 141.572 19.2078  10
   0   8  25 9.66014 10.2845   5
   0   8 -25 13.7072 11.4372  10
   0   8  25 14.5578 9.23264   9
   0   8  26 24.3923 9.97974   5
   0   8  26 18.3585 9.43055   9
   0   8 -26 28.3079 11.0001  10
   0   8  27 104.301 14.1049   5
   0   8 -27 104.845 13.5280  10
   0   8 -28 259.723 19.6735  10
   0   8  28 274.373 19.4992   5
   0   9   0 0.76096 5.91142   5
   0   9   0 2.58978 5.03606  16
   0   9   0-4.65072 6.85976   7
   0   9   0-2.43494 5.27810  15
   0   9  -1 81.5369 10.3644  16
   0   9   1 90.5040 10.7603  15
   0   9  -1 97.1768 12.7746   7
   0   9   1 96.7477 11.6061   5
   0   9  -1 112.624 12.3204   5
   0   9   1 89.5953 11.1550  16
   0   9   1 104.734 13.2794   7
   0   9  -1 94.1066 11.4727  15
   0   9   2 27.4075 7.09640  16
   0   9   2 31.4622 7.05175   5
   0   9  -2 37.7473 7.88521  15
   0   9  -2 27.9184 6.96650  16
   0   9   2 30.7520 9.32356   7
   0   9  -2 25.6666 8.05823   7
   0   9  -2 20.7533 7.23324   5
   0   9   2 31.0013 7.05929  15
   0   9   3 1998.34 71.7454   3
   0   9  -3 1953.10 44.9934   5
   0   9  -3 1794.01 43.0198  16
   0   9  -3 1873.71 51.1059   7
   0   9   3 1901.40 49.4429   7
   0   9  -3 1868.24 47.3534  15
   0   9   3 2007.19 48.7160   5
   0   9   3 1843.25 41.4287  15
   0   9   3 1960.94 48.7123  16
   0   9   4 2312.11 45.6230  15
   0   9   4 2380.84 54.1634  16
   0   9  -4 2283.68 47.4768  16
   0   9  -4 2366.62 54.1004  15
   0   9  -4 2308.38 48.9363   5
   0   9   4 2338.29 53.6880   5
   0   9   4 2294.19 79.2638   3
   0   9   4 2331.79 55.3628   7
   0   9  -4 2286.93 56.9423   7
   0   9  -5 749.683 30.8494  15
   0   9  -5 709.365 33.0866   7
   0   9   5 711.636 31.1790   7
   0   9  -5 716.047 27.6113   5
   0   9   5 700.694 45.2900   3
   0   9   5 688.974 30.0976   5
   0   9   5 687.190 29.8846  16
   0   9   6 43.0763 9.05157  16
   0   9  -6 48.7833 9.10225   5
   0   9   6 54.4479 14.8852   3
   0   9   6 54.0506 10.4074   5
   0   9   6 72.0880 12.2042   7
   0   9  -6 43.6818 8.71763  15
   0   9  -6 59.1176 13.0882   7
   0   9   7-19.1078 10.6619   3
   0   9  -7-19.6485 6.53006   5
   0   9  -7-6.41922 8.60974   7
   0   9   7 6.79392 5.87999  16
   0   9  -7-0.42227 7.60247  15
   0   9   7 5.73227 6.92964   7
   0   9   7-0.22246 5.13990   9
   0   9   7 0.24613 6.80034   5
   0   9   8 1579.20 46.8642  16
   0   9   8 1568.65 43.1620   9
   0   9   8 1656.41 78.4725   3
   0   9  -8 1616.28 47.3711  15
   0   9  -8 1554.02 50.8353   7
   0   9   8 1568.59 47.2189   7
   0   9   8 1469.43 47.0926   5
   0   9  -8 1562.63 41.6720   5
   0   9   9 194.243 29.4020   3
   0   9  -9 181.037 16.9172  15
   0   9   9 170.476 17.2329   7
   0   9   9 187.996 18.6879   5
   0   9   9 169.509 15.3754   9
   0   9  -9 147.573 17.4327   7
   0   9   9 186.555 17.3025  16
   0   9  -9 166.481 15.1078   5
   0   9  10 431.428 28.2534   5
   0   9 -10 462.638 26.7605  15
   0   9 -10 466.251 24.2670   5
   0   9 -10 443.434 29.1568   7
   0   9  10 489.107 26.9637  16
   0   9  10 437.334 24.3543   9
   0   9  10 458.922 45.6514   3
   0   9  11 104.853 14.0784  16
   0   9  11 89.7070 15.2246   5
   0   9 -11 75.1163 11.6564   5
   0   9  11 88.6154 23.1901   3
   0   9 -11 60.5505 12.5014   7
   0   9  11 96.0270 13.4523   9
   0   9 -11 90.2268 13.1177  15
   0   9 -12 198.162 17.1881  13
   0   9 -12 175.360 17.3762  15
   0   9  12 171.696 20.0270   5
   0   9  12 216.863 35.1768   3
   0   9 -12 189.935 17.3452   5
   0   9 -12 167.368 20.3251   7
   0   9  12 220.256 19.2529  16
   0   9  12 191.370 17.7510   9
   0   9  13 109.822 26.3688   3
   0   9 -13 99.0479 13.3197  13
   0   9 -13 98.0781 13.2545   5
   0   9  13 86.0690 16.9634   5
   0   9 -13 98.0793 14.8588  15
   0   9  13 98.6960 13.7525   9
   0   9  13 103.311 14.0432  16
   0   9  14 5.92287 7.69699   9
   0   9  14 15.6822 12.7959   5
   0   9  14 1.77528 7.01372  16
   0   9 -14 8.74811 8.27378  15
   0   9 -14 7.88672 6.11528  13
   0   9  14-12.7507 15.7345   3
   0   9  15 2045.96 58.8122   9
   0   9  15 1991.76 55.4673  16
   0   9 -15 2078.07 58.5095  15
   0   9  15 1926.49 68.0988   5
   0   9 -15 1994.54 58.6162  13
   0   9  15 2136.57 114.363   3
   0   9  16 861.678 39.1002   9
   0   9  16 837.859 74.6725   3
   0   9 -16 811.280 38.8033  13
   0   9  16 816.528 35.8484  16
   0   9 -16 822.927 37.3033  15
   0   9 -16 850.227 41.1196  10
   0   9  16 742.725 44.0515   5
   0   9  17 412.809 28.3368   9
   0   9  17 291.196 45.1501   3
   0   9  17 363.592 32.0842   5
   0   9  17 390.441 25.0431  16
   0   9 -17 392.123 26.3964  15
   0   9 -17 380.574 28.8245  10
   0   9 -18 12.0826 10.2648  10
   0   9  18 16.9537 10.5409   9
   0   9 -18 17.8056 8.39383  15
   0   9  18 6.73646 6.44502  16
   0   9  18 16.4019 12.5603   5
   0   9  19 34.3215 9.13120  16
   0   9 -19 19.7535 7.72376  15
   0   9  19 22.9337 11.9687   9
   0   9  19 45.9390 16.6735   5
   0   9 -19 29.6135 13.2364  10
   0   9 -20 639.949 30.9716  15
   0   9 -20 638.103 38.0667  10
   0   9  20 624.801 40.0026   5
   0   9  20 677.830 36.2538   9
   0   9 -21 241.201 18.5934  15
   0   9  21 242.296 25.3767   5
   0   9 -21 259.914 25.0196  10
   0   9  21 241.406 22.4740   9
   0   9  22 762.297 37.6978   9
   0   9  22 721.136 40.2831   5
   0   9 -22 762.022 40.4194  10
   0   9  23 888.635 39.4932   9
   0   9 -23 871.252 42.1550  10
   0   9  23 928.676 43.2584   5
   0   9  24-5.79562 8.61594   9
   0   9  24-4.02502 10.7315   5
   0   9 -24 4.66944 9.27259  10
   0   9 -25-12.4078 10.3223  10
   0   9  25 3.41351 9.19690   5
   0   9  25 9.56036 8.07461   9
   0   9 -26 442.740 26.9444  10
   0   9  26 430.138 25.2327   5
   0   9  27 200.196 16.4864   5
   0   9 -27 212.082 18.3412  10
   0  10   0 2664.48 56.7645  15
   0  10   0 2611.74 62.3187   7
   0  10   0 2602.69 57.4885  16
   0  10   0 2729.81 58.2734   5
   0  10   1 195.601 16.6675   5
   0  10   1 189.083 18.2745   7
   0  10  -1 193.244 16.1213   5
   0  10   1 207.697 16.4404  15
   0  10  -1 234.757 17.9270  15
   0  10   1 205.552 17.1237  16
   0  10  -1 195.257 16.2989  16
   0  10  -1 219.007 19.3278   7
   0  10   2 5919.94 80.6563  15
   0  10  -2 5722.42 92.7518   7
   0  10   2 6019.21 88.9894  16
   0  10  -2 5895.31 86.5915  15
   0  10   2 6035.25 94.0457   7
   0  10  -2 5970.42 84.1355  16
   0  10   2 5879.17 87.3716   5
   0  10  -2 5976.19 84.4828   5
   0  10   3 76.2172 11.9923   5
   0  10   3 101.752 13.2247  16
   0  10   3 68.7521 9.60986  15
   0  10  -3 80.9049 10.8713  16
   0  10   3 94.5334 14.1064   7
   0  10  -3 66.6180 12.2844   7
   0  10  -3 74.4160 12.0015  15
   0  10  -3 68.7427 10.2520   5
   0  10   4 2182.83 56.9683   7
   0  10  -4 2172.44 58.8657   7
   0  10   4 2245.47 56.1331  16
   0  10   4 2183.59 46.6778  15
   0  10  -4 2238.61 49.8679  16
   0  10  -4 2191.71 55.0501  15
   0  10   4 2129.42 54.5714   5
   0  10  -4 2276.37 52.1822   5
   0  10   5 291.121 21.3364  16
   0  10   5 253.700 21.0682   7
   0  10   5 265.083 20.4424   5
   0  10  -5 292.886 21.0822  15
   0  10  -5 255.749 18.3813   5
   0  10  -5 256.383 21.6199   7
   0  10   6 4443.56 80.3198  16
   0  10  -6 4462.45 80.5782  15
   0  10   6 4345.24 81.0796   5
   0  10  -6 4399.68 72.2630   5
   0  10  -6 4292.57 84.3678   7
   0  10   6 4455.22 81.2495   7
   0  10  -7 13819.2 143.033  15
   0  10   7 13968.5 143.599   7
   0  10   7 13346.8 141.323  16
   0  10  -7 13561.5 127.353   5
   0  10   7 13555.2 145.113   5
   0  10  -8 1134.97 45.5802   7
   0  10   8 1170.17 38.7222   9
   0  10  -8 1244.00 44.1671  15
   0  10   8 1181.85 43.1011  16
   0  10   8 1176.29 42.6108   7
   0  10   8 1185.79 44.9447   5
   0  10  -8 1151.67 38.1220   5
   0  10   9 142.531 16.2915  16
   0  10  -9 166.185 19.5212   7
   0  10   9 123.298 16.9499   5
   0  10  -9 102.436 13.1698  10
   0  10  -9 131.356 14.4177   5
   0  10   9 107.271 12.5770   9
   0  10  -9 128.110 15.9080  15
   0  10 -10 140.680 14.9098   5
   0  10  10 119.010 17.0180   5
   0  10  10 127.839 14.2822   9
   0  10 -10 115.391 17.5542   7
   0  10 -10 120.793 14.4016  10
   0  10 -10 129.301 16.0902  15
   0  10  10 132.579 16.4842  16
   0  10 -11 1246.86 44.7995  10
   0  10  11 1231.02 44.8294  16
   0  10  11 1263.95 43.2131   9
   0  10 -11 1244.06 45.9043  15
   0  10  11 1206.14 49.5495   5
   0  10 -11 1201.29 40.7232   5
   0  10 -11 1256.07 50.9269   7
   0  10  12 533.638 30.5606  16
   0  10 -12 461.406 31.7484   7
   0  10 -12 472.688 29.2707  15
   0  10 -12 450.031 25.8290   5
   0  10 -12 471.930 28.5932  10
   0  10  12 473.420 27.4578   9
   0  10  12 427.762 31.2147   5
   0  10 -13 79.3692 13.6978  10
   0  10  13 63.4547 12.1782   9
   0  10 -13 84.1943 13.2231   5
   0  10  13 84.9819 16.6801   5
   0  10  13 56.4330 12.0562  16
   0  10 -13 77.9379 13.7856  15
   0  10 -13 97.7766 17.6506   7
   0  10 -14 101.540 18.2900   7
   0  10  14 77.5521 12.9429  16
   0  10  14 78.0614 12.9948   9
   0  10  14 93.2335 18.1543   5
   0  10 -14 81.9676 14.9744  10
   0  10 -14 75.8948 13.7326  15
   0  10  15 528.662 30.2617  16
   0  10 -15 578.804 37.8936   7
   0  10  15 456.308 34.3506   5
   0  10  15 539.319 30.8192   9
   0  10 -15 513.609 31.9239  10
   0  10 -15 557.789 31.7604  15
   0  10 -16 1559.10 51.8872  15
   0  10  16 1547.16 52.2512   9
   0  10  16 1603.70 50.8666  16
   0  10 -16 1695.60 65.0692   7
   0  10 -16 1593.18 56.0352  10
   0  10  17 1498.71 61.7383   5
   0  10 -17 1697.42 65.4641   7
   0  10  17 1637.02 54.4545   9
   0  10  17 1562.10 49.4796  16
   0  10 -17 1552.54 50.9633  15
   0  10 -17 1642.79 57.4543  10
   0  10 -18 61.9773 14.3022  10
   0  10  18 46.1626 10.0277  16
   0  10 -18 79.7713 17.4635   7
   0  10 -18 59.5607 11.8687  15
   0  10  18 71.3702 14.4209   9
   0  10  18 59.5927 17.1263   5
   0  10  19 1280.33 55.2985   5
   0  10  19 1198.84 41.1452  16
   0  10  19 1292.51 48.3764   9
   0  10 -19 1312.20 45.0606  15
   0  10 -19 1298.28 51.4339  10
   0  10  20 3782.20 92.0209   5
   0  10 -20 3747.13 86.0353  10
   0  10  20 3708.53 69.1266  16
   0  10 -20 3765.13 73.2666  15
   0  10  20 3842.85 82.1603   9
   0  10  21 1000.82 41.9354   9
   0  10 -21 1015.54 45.0451  10
   0  10  21 951.515 45.4374   5
   0  10 -21 972.920 36.0092  15
   0  10  22 2044.87 58.0524   9
   0  10  22 2225.66 64.8755   5
   0  10 -22 2087.44 62.2683  10
   0  10  23 35.1148 10.5904   5
   0  10  23 38.2945 10.7884   9
   0  10 -23 31.1837 10.1733  10
   0  10 -24 287.774 22.7116  10
   0  10  24 309.152 23.2094   5
   0  10 -25 1545.37 47.9717  10
   0  10  25 1536.21 45.0699   5
   0  10 -26 65.6313 11.9951  10
   0  10  26 64.9401 10.1796   5
   0  11   0-1.83670 8.30316   7
   0  11   0 11.3682 7.53790  16
   0  11   0 9.28138 7.09079  15
   0  11   0-9.05942 8.64492   5
   0  11   1 20.7571 7.80143  15
   0  11  -1 19.2072 8.85980  15
   0  11  -1 16.3136 7.96757   5
   0  11  -1 23.6645 8.84501   7
   0  11  -1 37.9081 8.63022  16
   0  11   1 44.6374 11.3622   7
   0  11   1 29.0289 8.98058   5
   0  11   1 36.2837 10.2227  16
   0  11  -2 293.252 21.0351  15
   0  11   2 344.885 24.1997   7
   0  11  -2 307.033 21.0307  16
   0  11  -2 290.749 23.5989   7
   0  11   2 307.369 19.8683  15
   0  11   2 326.393 22.8669  16
   0  11   2 333.737 23.0018   5
   0  11  -2 314.412 21.3065   5
   0  11   3 307.556 22.5312   5
   0  11   3 333.534 24.3244   7
   0  11   3 372.226 24.7933  16
   0  11   3 327.395 20.2575  15
   0  11  -3 295.076 23.8468   7
   0  11  -3 347.591 22.3625   5
   0  11  -3 340.917 23.1053  15
   0  11  -3 304.174 20.4803  16
   0  11  -4 1285.03 44.2112  15
   0  11  -4 1138.66 44.6381   7
   0  11   4 1282.01 44.9162  16
   0  11   4 1221.93 44.0825   5
   0  11   4 1230.39 45.1811   7
   0  11  -4 1225.41 40.8233   5
   0  11  -4 1211.66 38.5727  16
   0  11   5 19.2632 9.54345   5
   0  11  -5-2.32145 8.28638  15
   0  11  -5 15.2160 11.6759   7
   0  11   5 13.7505 8.71526  16
   0  11  -5 18.4977 8.28059   5
   0  11   5 4.58008 8.88113   7
   0  11  -6 2567.69 57.8908   5
   0  11  -6 2572.01 64.4446  15
   0  11   6 2617.42 65.0526  16
   0  11  -6 2441.01 66.8800   7
   0  11   6 2558.67 64.5456   7
   0  11   6 2549.62 64.8038   5
   0  11   7 134.658 17.3279   5
   0  11   7 145.342 17.9631   7
   0  11   7 147.088 17.5866  16
   0  11  -7 155.003 18.5653   7
   0  11  -7 135.489 16.9385  15
   0  11  -7 131.717 14.8316   5
   0  11   8 1212.55 45.2618   7
   0  11   8 1126.49 43.8277  16
   0  11  -8 1201.83 45.1448  15
   0  11   8 1127.66 45.3174   5
   0  11  -8 1214.95 40.7017   5
   0  11  -8 1225.54 48.4743   7
   0  11   9 43.4441 11.6437  16
   0  11  -9 32.8327 9.67443   5
   0  11  -9 27.5817 10.4782  15
   0  11   9 38.5613 11.3166   5
   0  11  -9 54.0256 14.3159   7
   0  11 -10 97.4665 13.6506   5
   0  11 -10 60.7726 12.3612  15
   0  11  10 70.5073 13.8715  16
   0  11  10 86.5242 12.9681   9
   0  11  10 79.1546 14.8189   5
   0  11 -10 77.9084 15.0327   7
   0  11 -11 86.2464 12.9402  10
   0  11  11 102.918 17.4195   5
   0  11  11 103.017 13.5697   9
   0  11 -11 100.579 14.0444   5
   0  11  11 98.3481 14.6910  16
   0  11 -11 98.9323 15.6938  15
   0  11 -11 98.6502 17.1696   7
   0  11 -12 279.135 21.3456   5
   0  11  12 242.522 25.3661   5
   0  11 -12 281.550 24.3687  15
   0  11 -12 246.209 24.3709   7
   0  11  12 259.769 22.6140  16
   0  11 -12 246.088 21.4917  10
   0  11  12 295.082 22.3164   9
   0  11  13 705.144 40.6278   5
   0  11 -13 824.488 43.7374   7
   0  11  13 782.810 36.3682   9
   0  11  13 739.198 36.6129  16
   0  11 -13 705.450 35.7264  10
   0  11 -13 762.542 37.7705  15
   0  11  14 1692.96 54.0976  16
   0  11 -14 1668.25 54.6694  10
   0  11 -14 1748.37 63.1004   7
   0  11  14 1671.43 53.3210   9
   0  11 -14 1762.93 56.3344  15
   0  11  14 1592.66 61.2476   5
   0  11  15 36.4636 10.9104   9
   0  11 -15 16.5494 9.39936  15
   0  11 -15 22.9526 14.2124   7
   0  11 -15 13.8967 9.68898  10
   0  11  15 34.2187 10.8744  16
   0  11  15 38.0211 15.3410   5
   0  11 -16 52.0507 14.8849   7
   0  11 -16 42.1377 11.6531  15
   0  11  16 53.9239 11.5901  16
   0  11  16 53.6729 12.5320   9
   0  11  16 45.6278 14.8439   5
   0  11 -16 35.3590 11.6451  10
   0  11  17 277.178 27.3956   5
   0  11 -17 292.114 22.9633  15
   0  11 -17 294.981 24.7914  10
   0  11  17 308.646 23.0001  16
   0  11  17 279.872 23.1421   9
   0  11 -18 78.3327 14.4406  10
   0  11  18 83.2962 14.2131   9
   0  11  18 77.4029 12.0540  16
   0  11  18 93.2180 18.1709   5
   0  11 -18 65.6291 12.4269  15
   0  11 -19 2.49169 6.66990  15
   0  11 -19-4.54212 9.86101  10
   0  11  19 9.12842 8.10450  16
   0  11  19-0.24039 8.23375   9
   0  11  19 0.06128 10.7292   5
   0  11  20 235.380 20.8647   9
   0  11  20 236.978 23.1357   5
   0  11 -20 235.304 18.6977  15
   0  11  20 212.388 16.8995  16
   0  11 -20 188.125 19.5354  10
   0  11 -21 72.3692 10.3927  15
   0  11  21 79.6989 13.4788   9
   0  11  21 88.0871 14.8580   5
   0  11 -21 79.7315 13.7885  10
   0  11 -22 417.763 26.8133  10
   0  11  22 458.834 27.6364   5
   0  11  23 551.235 28.4972   5
   0  11 -23 524.809 28.8957  10
   0  11 -24 698.819 31.6261  10
   0  11  24 702.722 29.4620   5
   0  12   0 26422.2 213.238   7
   0  12   0 26496.3 192.713  15
   0  12   0 26760.0 199.307   5
   0  12  -1 2847.71 65.2316  16
   0  12  -1 2857.24 65.2160   5
   0  12  -1 2829.53 64.5041  15
   0  12   1 2861.04 67.2873  16
   0  12  -1 2808.08 70.6712   7
   0  12   1 2842.63 62.0872  15
   0  12   1 2767.25 65.5095   5
   0  12   1 2875.46 70.9209   7
   0  12  -2 132.345 15.4533  16
   0  12   2 123.115 14.3341  15
   0  12   2 116.988 16.0635  16
   0  12   2 131.552 16.4237   5
   0  12  -2 86.6472 14.3708   7
   0  12   2 115.145 16.5811   7
   0  12  -2 108.530 15.4231  15
   0  12  -2 95.3273 13.6521   5
   0  12   3 13554.4 146.833   5
   0  12  -3 13644.2 139.396   5
   0  12  -3 13451.0 155.046   7
   0  12  -3 13637.0 145.584  15
   0  12   3 13751.8 149.305  16
   0  12   3 13621.1 129.778  15
   0  12  -3 13905.1 136.192  16
   0  12   3 13382.9 152.111   7
   0  12  -4 1466.32 52.2970   7
   0  12  -4 1489.07 49.4416  15
   0  12   4 1424.97 50.1272   7
   0  12   4 1501.45 50.6148  16
   0  12  -4 1504.71 46.5817   5
   0  12   4 1414.51 48.8028   5
   0  12   5 5720.42 99.3530   7
   0  12   5 5693.91 98.4658  16
   0  12   5 5637.09 97.7420   5
   0  12  -5 5723.73 97.1344  15
   0  12  -5 5660.58 101.818   7
   0  12  -5 5796.25 90.1329   5
   0  12  -6 375.934 26.4184  15
   0  12   6 348.367 25.9712   7
   0  12   6 335.464 25.6301   5
   0  12   6 331.481 25.4494  16
   0  12  -6 320.476 25.9220   7
   0  12  -6 347.517 22.8468   5
   0  12  -7-0.69421 7.44779   5
   0  12  -7 10.0239 9.86588   7
   0  12   7 18.2287 9.71083   5
   0  12  -7 10.8923 9.89149  15
   0  12   7 14.3550 10.9272   7
   0  12   7 5.79337 9.87963  16
   0  12   8 337.764 25.6647  16
   0  12  -8 326.801 22.7621   5
   0  12   8 317.965 25.4760   5
   0  12  -8 347.020 25.8159  15
   0  12  -8 297.270 25.2764   7
   0  12  -9 30.0692 10.9469  15
   0  12   9 29.7247 11.3045  16
   0  12  -9 33.1827 12.7956   7
   0  12  -9 33.3449 10.4310   5
   0  12   9 35.4811 12.7537   5
   0  12 -10 1882.16 52.0695   5
   0  12 -10 1829.66 57.5422  15
   0  12  10 1682.70 58.3426   5
   0  12  10 1791.19 56.9781  16
   0  12 -10 1784.99 60.2277   7
   0  12  11 122.481 17.8468   5
   0  12  11 117.075 16.4599  16
   0  12 -11 121.195 17.1942  15
   0  12 -11 91.7424 15.9300   7
   0  12 -11 113.989 14.7992   5
   0  12 -12 84.5649 15.3436  15
   0  12 -12 81.6038 15.1975   7
   0  12 -12 78.6422 13.4047   5
   0  12  12 63.7995 13.4249  16
   0  12  12 77.7914 15.5183   5
   0  12  13 248.022 22.0267  16
   0  12 -13 257.749 24.9986   7
   0  12  13 231.317 20.4399   9
   0  12  13 234.517 24.1777   5
   0  12 -13 232.860 22.1763  15
   0  12 -13 205.195 19.2951  10
   0  12 -14 2812.67 69.4233  15
   0  12 -14 2850.91 68.5668  10
   0  12  14 2789.42 68.7977  16
   0  12  14 2762.64 77.6275   5
   0  12  14 2902.85 68.7190   9
   0  12  15 386.274 30.2899   5
   0  12  15 398.897 26.4041  16
   0  12 -15 386.568 26.1744  15
   0  12  15 428.236 27.0933   9
   0  12 -15 398.620 26.6996  10
   0  12 -16 938.501 39.6564  15
   0  12  16 898.720 37.8239  16
   0  12 -16 925.829 39.7898  10
   0  12  16 903.791 44.4915   5
   0  12  16 933.274 39.3058   9
   0  12 -17 16.7581 9.24592  15
   0  12  17 15.0261 8.68548   9
   0  12 -17-5.55720 7.77037  10
   0  12  17 3.25628 7.76836  16
   0  12  17-4.34317 11.4525   5
   0  12 -18 627.997 30.9453  15
   0  12 -18 609.378 32.2090  10
   0  12  18 644.658 36.3219   5
   0  12  18 624.593 29.6566  16
   0  12 -19 271.522 19.9297  15
   0  12 -19 252.126 20.7118  10
   0  12  19 228.039 21.4720   5
   0  12  19 234.293 17.8912  16
   0  12  20 1090.65 41.7806   5
   0  12 -20 1066.02 40.6992  10
   0  12 -20 1006.35 34.9249  15
   0  12 -21 169.424 14.0752  15
   0  12  21 223.994 18.7674   5
   0  12 -21 184.040 17.4583  10
   0  12 -22 600.850 28.7912  10
   0  12  22 590.603 27.4130   5
   0  13   0-6.07406 8.88084  16
   0  13   0 7.36164 10.3861   7
   0  13   0-10.9243 9.06956   5
   0  13   0-17.0597 8.54802  15
   0  13  -1 62.5505 12.0472  15
   0  13  -1 53.9186 11.2594   5
   0  13   1 65.9013 12.4007   5
   0  13   1 53.2076 12.7024   7
   0  13  -1 89.8248 15.4983   7
   0  13   1 47.9659 10.7308  15
   0  13  -1 59.6091 12.0532  16
   0  13   1 59.3096 12.5163  16
   0  13  -2 1.78728 8.04735   5
   0  13  -2-3.88447 7.20622  16
   0  13   2 1.96795 8.21141  16
   0  13   2 4.34920 8.42354   5
   0  13  -2 4.48106 7.86927  15
   0  13  -2 3.48476 8.87552   7
   0  13   2 2.71881 9.83606   7
   0  13   2 0.73273 7.69280  15
   0  13  -3 364.914 27.0523   7
   0  13   3 333.548 25.8185   7
   0  13  -3 327.439 22.1960  16
   0  13  -3 332.545 23.2633   5
   0  13   3 344.896 24.7311   5
   0  13   3 310.468 24.2416  16
   0  13  -3 363.032 25.0248  15
   0  13   4 1339.61 48.6133  16
   0  13   4 1353.49 47.9855   5
   0  13  -4 1313.58 46.6433  15
   0  13   4 1356.58 49.6104   7
   0  13  -4 1340.32 50.0780   7
   0  13  -4 1414.11 45.6155   5
   0  13   5 5420.86 97.1330  16
   0  13   5 5626.86 99.0432   7
   0  13  -5 5418.01 100.380   7
   0  13  -5 5548.07 96.0175  15
   0  13  -5 5545.32 89.0918   5
   0  13   5 5513.67 96.6856   5
   0  13  -6 9.98636 10.3044   7
   0  13  -6 12.5398 11.1072  15
   0  13   6 19.8659 12.0041   7
   0  13   6 10.6866 10.3424  16
   0  13   6 14.3203 10.4074   5
   0  13  -6 2.78896 8.87141   5
   0  13   7 931.315 41.2645   5
   0  13   7 963.965 42.2091  16
   0  13  -7 1008.24 42.1793  15
   0  13  -7 934.351 42.6169   7
   0  13  -7 893.035 36.2154   5
   0  13  -8 109.375 15.9715  15
   0  13   8 85.4125 15.0116  16
   0  13   8 112.831 16.6763   5
   0  13  -8 74.2092 13.2114   5
   0  13  -8 98.1026 16.2475   7
   0  13  -9 1.47052 9.01028   7
   0  13   9-6.49645 9.91099   5
   0  13   9 1.83209 11.0992  16
   0  13  -9 22.0024 8.75890   5
   0  13  -9 10.6957 10.4478  15
   0  13  10 88.8882 15.7394   5
   0  13 -10 111.327 16.0883  15
   0  13  10 79.6260 14.6621  16
   0  13 -10 100.572 13.3947   5
   0  13  11 132.436 17.4341  16
   0  13 -11 153.098 18.0148  15
   0  13 -11 125.088 14.8904   5
   0  13  11 144.347 18.0572   5
   0  13  12 10.6789 8.91426   5
   0  13  12 6.50437 10.2938  16
   0  13 -12 7.36844 9.97543  15
   0  13 -13 284.060 23.3193  15
   0  13  13 265.437 22.0753  16
   0  13  13 296.069 25.4118   5
   0  13  14 231.134 22.8681   5
   0  13 -14 230.706 20.8204  15
   0  13  14 236.233 20.8969  16
   0  13  15 323.258 23.0346  16
   0  13  15 362.912 26.9658   5
   0  13 -15 315.926 23.3557  15
   0  13  16 90.2333 14.8561   5
   0  13 -16 105.853 14.3642  15
   0  13  16 102.428 14.2266  16
   0  13  17 1310.66 41.8431  16
   0  13  17 1302.76 46.0637   5
   0  13 -17 1359.14 43.2435  15
   0  13 -18 17.5385 8.10569  15
   0  13  18 15.8552 6.55003  16
   0  13  18 12.3753 8.37546   5
   0  13  19 454.166 24.8770   5
   0  13 -19 425.817 22.6577  15
   0  13 -19 440.516 24.9384  10
   0  13 -20 112.586 11.8905  15
   0  13  20 144.543 14.4848   5
   0  14   0 6940.50 100.745   5
   0  14   0 6924.79 98.6550  15
   0  14   0 6748.24 107.793   7
   0  14   0 6811.97 101.779  16
   0  14   1 783.179 35.8141  16
   0  14   1 768.213 32.6208  15
   0  14  -1 737.686 33.4881   5
   0  14  -1 823.789 38.5538   7
   0  14   1 767.786 34.6453   5
   0  14  -1 806.357 34.7277  16
   0  14   1 770.640 36.9406   7
   0  14  -1 816.323 34.8484  15
   0  14   2 1239.85 46.5420   7
   0  14  -2 1224.14 46.4846   7
   0  14  -2 1275.77 42.0084  16
   0  14  -2 1244.74 42.6008   5
   0  14   2 1216.50 44.8694  16
   0  14   2 1261.01 44.1566   5
   0  14  -2 1202.37 42.9784  15
   0  14   3 782.457 36.4527  16
   0  14  -3 706.362 35.6439   7
   0  14  -3 759.550 33.3610   5
   0  14   3 762.442 34.8212   5
   0  14  -3 769.598 34.5836  15
   0  14   3 739.530 36.0865   7
   0  14  -4 11.1956 9.06396   7
   0  14   4 3.69543 8.12528   5
   0  14   4 17.4490 8.93899  16
   0  14  -4 9.64685 8.61706  15
   0  14  -4 4.91960 7.80862   5
   0  14   4 24.7299 10.2120   7
   0  14  -5 47.4775 12.1021   7
   0  14  -5 47.9154 11.0550  15
   0  14  -5 44.0967 10.2120   5
   0  14   5 40.6465 11.0353   5
   0  14   5 30.2786 11.3809  16
   0  14   6 2973.03 71.3159  16
   0  14  -6 2879.89 62.6800   5
   0  14  -6 2890.45 68.2055  15
   0  14  -6 2988.99 71.2134   7
   0  14   6 2922.55 68.3068   5
   0  14  -7 3349.39 72.9419  15
   0  14  -7 3159.09 65.5902   5
   0  14   7 3235.78 72.7329   5
   0  14  -7 3447.84 76.4043   7
   0  14   7 3346.19 75.5875  16
   0  14   8 264.445 22.7507  16
   0  14   8 269.450 22.1677   5
   0  14  -8 285.644 22.5597  15
   0  14  -8 273.372 20.0490   5
   0  14   9 314.506 24.1305  16
   0  14  -9 339.221 21.9116   5
   0  14   9 339.850 25.0622   5
   0  14  -9 333.033 24.3125  15
   0  14 -10 476.176 25.4248   5
   0  14 -10 500.365 28.9588  15
   0  14  10 429.738 27.7274  16
   0  14  10 493.449 29.7601   5
   0  14  11 20.7009 9.96154   5
   0  14 -11 13.1125 9.47116  15
   0  14  11 17.6832 10.1910  16
   0  14 -12 1003.46 39.5498  15
   0  14  12 968.985 40.0475   5
   0  14  12 1051.62 40.6405  16
   0  14 -13 102.999 14.2511  15
   0  14  13 111.752 15.5686   5
   0  14  13 91.6847 13.4717  16
   0  14  14-4.84647 7.64229  16
   0  14  14 3.90405 7.78239   5
   0  14 -14-2.32019 8.31745  15
   0  14  15 3.22747 7.34457  16
   0  14 -15 6.26489 6.89252  15
   0  14  15 2.60120 7.13935   5
   0  14  16 1803.46 46.8674  16
   0  14  16 1814.07 48.2652   5
   0  14 -16 1814.86 47.5030  15
   0  14  17 2155.32 50.0002   5
   0  14 -17 2097.81 49.0378  15
   0  14 -18 82.4231 10.3518  15
   0  15   0 8.00111 7.54129  16
   0  15   0 3.66280 6.79865   5
   0  15   0-0.56744 7.99497   7
   0  15   0 10.5184 6.11703  15
   0  15   1-6.29717 7.85715  16
   0  15   1-0.60514 6.91963   5
   0  15  -1 5.51613 7.29628  15
   0  15  -1 12.6288 7.77313  16
   0  15   1 12.1856 8.56994   7
   0  15  -1 0.04370 8.46374   7
   0  15   2 25.1036 8.61232   5
   0  15  -2 1.61121 8.43937   7
   0  15   2 2.36024 8.59594  16
   0  15  -2 4.14071 7.22104  15
   0  15  -3 242.223 19.5654  15
   0  15  -3 213.369 19.0708   7
   0  15   3 215.562 18.1386   5
   0  15   3 247.045 20.3685  16
   0  15   4 359.347 22.9478   5
   0  15   4 402.213 25.5742  16
   0  15  -4 364.487 23.6845  15
   0  15   5 473.675 26.0142   5
   0  15  -5 519.129 27.9581  15
   0  15   5 537.201 29.7429  16
   0  15   6 919.743 35.4904   5
   0  15  -6 926.436 36.3580  15
   0  15   6 1000.86 39.9232  16
   0  15   7 104.102 13.6419   5
   0  15  -7 114.746 14.4263  15
   0  15   7 138.772 16.5967  16
   0  15   8 1554.38 48.9967  16
   0  15   8 1520.60 45.2216   5
   0  15  -8 1477.37 45.7428  15
   0  15  -9 6.60904 7.67112  15
   0  15   9 13.7556 8.33024   5
   0  15   9 14.9090 9.15104  16
   0  15  10 454.813 26.3404  16
   0  15 -10 451.204 25.2895  15
   0  15  11 511.480 27.3415  16
   0  15 -11 448.056 25.0950  15
   0  15  12 240.180 18.6716  16
   0  15 -12 245.426 18.6399  15
   0  15  13 15.4103 7.85913  16
   0  15 -13 14.0728 7.29321  15
   0  15  14 282.009 18.9527  16
   0  15 -14 269.246 18.1988  15
   0  15 -15 72.4706 10.1826  15
   0  16   1 7.50858 6.68252  16
   0  16  -2 19.4707 7.30180  15
   0  16   2 8.09432 6.89074  16
   0  16  -3 48.7182 9.71714  15
   0  16   3 52.7973 10.6318  16
   0  16  -4 190.168 15.5926  15
   0  16   4 198.127 17.3752  16
   0  16   5 2183.99 53.8123  16
   0  16  -5 2058.10 49.0507  15
   0  16  -6 26.8498 8.75232  15
   0  16   6 44.0248 9.93228  16
   0  16  -7 250.357 17.9596  15
   0  16   7 276.199 19.9616  16
   0  16  -8 304.471 19.6233  15
   0  16   8 342.056 21.9442  16
   0  16   9 1797.49 47.2074  16
   0  16  -9 1742.06 44.3973  15
   0  16 -10 100.637 11.8734  15
   0  16  10 67.9332 10.7670  16
   0  16  11 40.6449 8.60837  16
   0  16 -11 43.1313 8.67378  15
   0  16 -12 128.132 12.8388  15
   1   0 -32 969.781 34.8239  11
   1   0 -31 6.24997 7.39212  11
   1   0 -30 49.1977 11.3463  11
   1   0 -29 6.08179 10.0927  11
   1   0 -28 1308.91 49.3602  11
   1   0 -27 17.2254 12.4472  11
   1   0 -26 2497.59 69.0012  11
   1   0 -25 14.2810 9.19677  13
   1   0 -25 8.87299 10.2495  11
  -1   0  24 1890.33 101.093   3
   1   0 -24 1852.42 58.7464  11
   1   0 -24 1830.05 60.0577  13
   1   0 -23 10.3247 9.46914  11
   1   0 -23 16.2846 8.02729  13
  -1   0  23 24.3034 14.2975   3
  -1   0  22 17.5189 12.1751   2
   1   0 -22 0.62589 7.54271  11
   1   0 -22 1.95643 8.29340  13
   1   0 -21 2.13099 7.99636  11
   1   0 -21 5.67461 7.16747  13
  -1   0  21 2.70628 12.3700   2
   1   0 -20 7.06492 6.01242  13
   1   0 -20 10.2602 7.79494  11
  -1   0  20 6.80382 11.8776   2
  -1   0  19-0.20701 14.8098   2
   1   0 -19-7.53525 8.08539  13
   1   0 -19-0.51166 6.57926  11
   1   0 -18 6202.17 92.0833  13
   1   0 -18 6316.35 89.2542  11
  -1   0  18 6365.43 143.453   2
  -1   0  17 3.77290 13.5132   2
   1   0 -17 8.32690 7.22669  13
   1   0 -17-0.03337 5.69189  11
  -1   0  16 109.691 19.8146   2
   1   0 -16 112.129 12.1267  13
   1   0 -16 113.348 11.7032  11
  -1   0  15-10.3760 10.5971   2
   1   0 -15 0.61467 4.92447  11
  -1   0  14 983.378 46.8466   2
  -1   0  13 6.43684 9.62788   2
  -1   0  12 2783.72 70.0722   2
  -1   0  11-0.66432 8.09179   2
  -1   0  10 551.204 28.2131   2
  -1   0   9-5.49867 7.51504   2
  -1   0   9 2.78076 1.58980   4
  -1   0   8 1465.96 39.5327   2
  -1   0   8 1414.57 19.8615   4
  -1   0   7-0.49096 5.30621   2
  -1   0   6 5095.47 62.5183   2
  -1   0   5 5.78371 4.76900   2
  -1   0   4 37.7350 5.27613   2
  -1   0   3 0.83505 2.40933   2
  -1   0   2 374.340 11.4590   2
  -1   0   1-0.92088 1.51350   2
   1   0   0 39.2445 3.92037   3
   1   0   1 2.54495 2.12204   3
   1   0   2 632.310 16.6450   3
   1   0   3 1.56897 3.46516   3
   1   0   4 72.8007 7.64290   3
   1   0   5 1.79342 5.21431   3
   1   0   5 0.19294 5.15906   2
   1   0   6 4740.12 64.8084   2
  -1   0  -7 0.84277 1.75831   4
   1   0   7-1.70019 7.02266   2
  -1   0  -8 864.002 12.7295   4
   1   0   8 940.046 33.9033   2
   1   0   9 4.58856 7.78409   2
   1   0  10 150.065 16.6872   2
   1   0  11 0.09706 7.86726   2
   1   0  12 2417.09 67.9291   2
   1   0  13 1.50803 8.48419   2
   1   0  13 3.02246 7.45376   3
   1   0  14 89.6968 17.0221   2
   1   0  14 111.074 18.4807   3
  -1   0 -14 112.732 10.9414  11
  -1   0 -15 4.60101 5.46623  11
  -1   0 -15-1.83326 5.06706  13
   1   0  15 6.52951 11.8440   3
   1   0  16 1538.20 68.3630   3
  -1   0 -16 1589.08 42.6350  11
  -1   0 -16 1566.95 45.4373  13
   1   0  16 1554.30 38.8234   9
  -1   0 -17-4.98002 7.28302  13
  -1   0 -17-7.79819 6.52456  11
   1   0  17-4.07904 4.41235   9
   1   0  17-11.1877 10.3648   3
  -1   0 -18 469.980 25.7702  11
   1   0  18 478.395 23.5576   9
   1   0  18 521.706 43.6661   3
  -1   0 -18 464.866 27.2004  13
   1   0  19-3.71230 5.84841   9
  -1   0 -19-11.0641 8.55951  11
  -1   0 -19 2.24018 6.03064  10
   1   0  19-5.09116 11.5216   3
   1   0  20 415.423 43.0441   3
  -1   0 -20 409.692 24.5456  10
  -1   0 -20 482.293 28.4184  11
   1   0  21 13.5437 13.1847   3
  -1   0 -21-3.53016 7.77090  11
  -1   0 -22 52.9976 13.1600  11
   1   0  22 5.46886 11.5349   3
  -1   0 -23 36.6080 12.5657  11
   1   0  23 98.4882 21.9662   3
  -1   0 -24 4107.33 88.8126  11
  -1   0 -25 16.2416 12.8095  11
  -1   0 -26 762.849 39.5361  11
  -1   0 -27-0.37854 9.53444  11
  -1   0 -28 160.771 18.7186  11
  -1   0 -29-0.57801 8.99516  11
  -1   0 -30 282.239 21.8606  11
  -1   0 -31 3.38833 7.16703  11
  -1   0 -32 583.764 26.2054  11
   1  -1 -32 265.830 18.9582  11
   1   1 -32 253.283 18.3221  11
   1   1 -31 1122.61 39.7085  11
   1  -1 -31 1125.02 40.1553  11
   1   1 -30 647.772 32.4427  11
   1  -1 -30 617.774 31.6834  11
   1   1 -29 446.446 28.4970  11
   1  -1 -29 483.339 29.6999  11
   1  -1 -28 3202.95 76.3079  11
   1   1 -28 3123.00 75.1807  11
   1  -1 -27 542.855 32.7691  11
   1   1 -27 547.322 32.8814  11
   1   1 -26 74.0478 12.6996  10
   1  -1 -26 97.2456 15.7113  11
   1   1 -26 101.399 15.9818  11
   1   1 -26 90.4619 16.4214  13
   1   1 -25 21.8537 11.0538  13
  -1   1  25 18.6230 7.86288   9
   1  -1 -25 32.5000 12.7356  11
   1   1 -25 31.8358 10.8862  11
   1   1 -24 21.0806 12.0243  13
   1  -1 -24 11.5308 10.2815  11
   1   1 -24 22.0802 11.2633  11
  -1   1  24 22.8868 8.99668   9
   1  -1 -24 3.48861 8.25127  13
  -1   1  23 1228.31 43.2605   9
  -1  -1  23 1327.57 79.0242   2
  -1   1  23 1125.25 78.3859   3
   1  -1 -23 1211.81 46.9663  13
   1   1 -23 1208.62 48.8774  13
   1   1 -23 1254.83 47.5404  11
   1  -1 -23 1239.36 47.2876  11
  -1  -1  22 621.306 53.1923   2
   1  -1 -22 609.722 32.9133  13
   1  -1 -22 673.053 34.2872  11
   1   1 -22 696.517 36.3995  13
   1   1 -22 630.401 33.2081  11
  -1   1  22 717.539 61.4075   3
  -1   1  21 874.794 65.3337   3
   1  -1 -21 871.295 37.6439  11
   1  -1 -21 847.437 37.4460  13
   1   1 -21 806.469 36.0384  11
  -1   1  21 826.491 60.5506   2
   1   1 -21 808.871 37.9634  13
  -1  -1  21 860.765 60.0021   2
  -1  -1  20 10781.8 202.109   2
   1  -1 -20 10894.6 127.062  11
   1   1 -20 10636.3 124.907  11
  -1   1  20 11159.4 211.390   2
   1   1 -20 10939.7 133.683  13
   1  -1 -20 10691.9 126.711  13
   1  -1 -19 9211.55 113.300  13
  -1   1  19 9405.70 186.779   2
   1   1 -19 9275.09 119.172  13
  -1  -1  19 9261.51 179.914   2
   1   1 -19 9103.52 111.282  11
   1  -1 -19 9236.49 112.566  11
   1  -1 -18 1818.06 48.3506  11
  -1   1  18 1726.59 77.4498   2
   1   1 -18 1711.06 46.4806  11
  -1  -1  18 1860.44 77.5774   2
   1  -1 -18 1681.50 46.7399  13
   1   1 -18 1710.15 49.6393  13
   1  -1 -17 1792.92 45.7205  11
  -1  -1  17 1762.48 71.8928   2
   1   1 -17 1760.68 45.3989  11
   1  -1 -17 1729.92 45.7394  13
   1   1 -17 1788.93 48.4075  13
  -1   1  17 1718.68 73.3313   2
   1   1 -16 426.112 23.2500  13
  -1  -1  16 449.441 35.3993   2
   1   1 -16 415.730 21.4794  11
  -1   1  16 425.893 35.7722   2
   1  -1 -16 437.319 22.0744  11
   1  -1 -16 431.244 22.1805  13
   1  -1 -15 4625.48 67.4004  11
  -1   1  15 4693.15 108.889   2
   1   1 -15 4475.33 65.8187  11
  -1  -1  15 4668.71 105.008   2
   1   1 -15 4651.10 71.8960  13
  -1  -1  14 7742.30 128.245   2
  -1   1  14 7972.88 134.332   2
  -1   1  13 352.648 27.8509   2
  -1  -1  13 355.541 26.9493   2
  -1  -1  12 3566.62 78.2553   2
  -1   1  12 3360.05 78.5069   2
  -1  -1  11 933.322 38.2831   2
  -1   1  11 903.019 38.8916   2
  -1  -1  10 22845.1 174.541   2
  -1   1  10 22176.3 177.509   2
  -1  -1   9 954.236 34.2238   2
  -1   1   9 983.023 18.7329   1
  -1   1   8 981.988 33.1502   2
  -1   1   8 992.469 19.8208   4
  -1  -1   8 1008.25 33.0573   2
  -1   1   8 1094.58 21.0969   1
  -1  -1   7 149.628 13.3751   2
  -1   1   7 146.372 8.08327   4
  -1   1   7 141.641 12.7111   2
  -1   1   6 36365.6 122.580   4
  -1   1   6 36556.5 169.906   2
  -1  -1   5 2463.73 41.3115   2
  -1   1   5 2413.93 39.8521   2
  -1   1   5 2395.40 32.0239   4
  -1  -1   4 798.480 21.9876   2
  -1   1   4 772.840 18.2981   4
  -1   1   4 744.118 19.8632   2
  -1  -1   3 1026.05 23.1483   2
  -1   1   3 983.260 20.0635   2
  -1   1   3 1005.96 20.7956   4
  -1   1   2 1955.00 28.7527   4
  -1   1   2 1942.23 23.3977   2
  -1  -1   2 1989.09 30.1236   2
  -1   1   1 1154.19 22.1597   4
   1   1  -1 1214.29 25.5451   3
  -1   1   1 1132.43 13.5718   2
  -1   1   0 5435.01 47.9852   4
   1   1   0 5568.82 53.7309   3
  -1   1  -1 3813.66 40.0373   4
   1   1   1 3875.54 46.0160   3
   1  -1   2 5826.24 38.0808   3
   1   1   2 5595.06 59.2606   3
   1   1   3 529.362 19.9693   3
   1  -1   3 511.095 14.2432   2
   1  -1   4 33.7283 5.33889   2
   1   1   4 30.7058 7.10090   3
  -1   1  -4 33.1705 4.62799   4
   1   1   5 23488.8 149.505   3
  -1   1  -5 23167.8 96.4073   4
   1  -1   6 8368.29 80.4651   2
   1   1   6 8535.32 96.3005   3
   1  -1   7 14718.8 115.317   2
  -1   1  -7 14938.1 75.0116   4
   1   1   7 15046.6 136.509   3
  -1   1  -8 13435.3 71.0596   1
   1   1   8 13307.0 136.569   3
  -1   1  -9 5614.64 40.5646   1
   1  -1   9 5795.48 84.5111   2
   1   1   9 5905.61 96.9630   3
   1  -1  10 1613.02 47.9688   2
   1   1  10 1665.04 54.5165   3
   1  -1  11 7131.56 105.288   2
   1   1  11 7029.00 117.087   3
   1  -1  12 509.816 30.5662   2
   1   1  12 517.249 34.3644   3
   1   1  13 5042.80 110.020   3
   1  -1  13 5072.10 100.057   2
   1  -1  14 2366.97 72.0888   2
  -1  -1 -14 2374.24 47.1570  11
   1   1  14 2264.85 77.6395   3
  -1   1 -14 2391.72 51.7499  13
  -1   1 -14 2355.87 47.5522  11
   1  -1  15 1503.50 61.1409   2
  -1   1 -15 1488.55 43.0840  13
   1   1  15 1473.00 38.1513   9
  -1  -1 -15 1480.50 39.4636  11
   1   1  15 1438.99 65.0368   3
  -1  -1 -15 1393.52 40.1109  13
  -1   1 -15 1466.07 39.6847  11
  -1  -1 -16 2983.10 57.7029  11
   1  -1  16 2881.02 90.6575   3
  -1  -1 -16 2694.21 57.9418  13
  -1   1 -16 2892.34 57.8084  11
   1   1  16 2877.77 55.4299   9
   1  -1  16 2842.69 88.0657   2
   1   1  16 2934.97 96.7446   3
  -1   1 -16 2892.35 61.9972  13
  -1  -1 -17 1362.19 41.0216  11
  -1   1 -17 1305.33 40.6330  11
  -1   1 -17 1354.88 44.7188  13
   1  -1  17 1304.17 64.2372   3
   1   1  17 1311.52 68.5322   3
   1   1  17 1306.76 38.6600   9
   1  -1  17 1297.46 62.2153   2
   1   1  18 114.239 12.4369   9
  -1   1 -18 110.544 14.2253  13
  -1  -1 -18 128.816 14.0806  11
   1   1  18 132.447 23.5161   3
   1  -1  18 158.636 25.5036   3
  -1   1 -18 138.251 15.1231  11
  -1   1 -19 257.830 21.7934  13
   1   1  19 232.510 32.8324   3
   1   1  19 304.105 19.9773   9
   1  -1  19 261.034 32.4586   3
  -1  -1 -19 302.059 22.0724  11
  -1   1 -19 270.395 20.5932  11
  -1   1 -20 594.395 31.0316  10
  -1   1 -20 611.585 31.9006  11
  -1  -1 -20 634.886 32.3200  11
   1   1  20 623.274 53.4953   3
   1  -1  20 631.934 51.0731   3
   1   1  20 633.572 29.5061   9
   1   1  21 1254.14 77.7696   3
   1   1  21 1350.80 43.3014   9
   1  -1  21 1280.15 74.9166   3
  -1  -1 -21 1318.20 47.3911  11
  -1   1 -21 1288.96 45.2508  10
  -1   1 -21 1286.24 47.2444  11
  -1  -1 -22 818.643 38.8253  11
   1  -1  22 786.189 60.4324   3
   1   1  22 815.332 34.1075   9
  -1   1 -22 783.612 35.7783  10
  -1   1 -22 820.864 38.8679  11
   1   1  22 744.487 61.9090   3
  -1  -1 -23 206.755 21.1773  11
  -1   1 -23 198.612 21.1479  11
  -1   1 -23 198.412 18.7856  10
   1   1  23 215.053 35.8806   3
   1   1  23 214.507 18.2208   9
   1  -1  23 125.822 26.5999   3
  -1  -1 -24 113.068 18.5189  11
  -1   1 -24 134.779 19.1878  11
  -1   1 -24 106.847 15.4531  10
  -1   1 -25 6262.41 110.109  11
  -1  -1 -25 6433.63 110.993  11
  -1  -1 -26 2756.98 72.9537  11
  -1   1 -26 2722.13 72.7983  11
  -1   1 -27-2.21072 9.65291  11
  -1  -1 -27 10.9402 10.4949  11
  -1  -1 -28 610.029 33.8131  11
  -1   1 -28 602.870 33.7972  11
  -1  -1 -29 994.016 41.1748  11
  -1   1 -29 1012.51 41.7371  11
  -1   1 -30 937.272 37.8718  11
  -1  -1 -30 888.591 36.8588  11
  -1   1 -31 92.8251 12.8983  11
  -1  -1 -31 99.6456 13.5230  11
   1   2 -32 65.6548 9.83929  11
   1  -2 -32 82.8396 11.5566  11
   1   2 -31 317.036 21.3020  11
   1  -2 -31 321.755 22.0361  11
   1  -2 -30 4.25983 8.70718  11
   1   2 -30-3.37225 7.38900  11
   1  -2 -29 480.168 29.3989  11
   1   2 -29 468.767 28.9004  11
   1  -2 -28 78.8938 14.6987  11
   1   2 -28 79.7287 13.0828  10
   1   2 -28 73.3620 14.2151  11
   1  -2 -27 1051.76 44.7318  11
   1   2 -27 1035.43 44.1432  11
   1   2 -27 1029.33 42.3084  10
  -1   2  27 1051.76 39.6707   9
  -1   2  26 54.3416 11.6011   9
   1  -2 -26 52.1991 14.1043  11
   1   2 -26 53.4809 12.8703  11
   1   2 -26 33.9797 13.0699  13
  -1   2  25 469.598 28.1846   9
   1  -2 -25 499.196 31.9444  11
   1   2 -25 468.327 32.7630  13
   1   2 -25 478.582 30.7314  11
   1   2 -24 168.048 20.3156  13
  -1   2  24 167.298 18.1075   9
   1  -2 -24 172.930 19.9645  11
   1   2 -24 193.503 20.5962  11
   1   2 -23 1788.15 60.7717  13
  -1  -2  23 1835.86 92.7832   2
   1   2 -23 1878.38 57.7777  11
   1  -2 -23 1886.83 58.1823  11
  -1   2  23 1874.88 55.4685   9
  -1   2  23 1799.93 100.869   3
   1   2 -22 22.7917 10.4030  13
   1  -2 -22 7.86098 6.13405  13
   1  -2 -22 13.6200 10.4039  11
  -1   2  22-8.69455 8.68991   3
   1   2 -22 0.77939 8.46672  11
  -1  -2  21 615.338 50.6164   2
   1   2 -21 592.426 31.2916  11
  -1   2  21 576.860 54.5749   3
   1   2 -21 581.493 33.3261  13
   1  -2 -21 592.769 31.5063  11
   1  -2 -21 510.029 28.2069  13
   1   2 -20-2.50101 8.11600  13
  -1   2  20 26.2759 14.9703   3
   1  -2 -20 2.84847 7.58524  11
   1  -2 -20-5.29210 5.18969  13
   1   2 -20 1.66571 7.27609  11
  -1  -2  20-0.43481 9.08213   2
   1  -2 -19 1974.28 52.5763  11
  -1   2  19 2046.29 89.0211   2
   1   2 -19 1940.80 55.7285  13
  -1   2  19 2005.79 93.6182   3
  -1  -2  19 1930.67 81.5940   2
   1  -2 -19 1797.21 48.9316  13
   1   2 -19 1929.13 51.5842  11
  -1  -2  18 703.004 48.1623   2
   1   2 -18 732.640 30.8570  11
   1  -2 -18 681.837 29.0732  13
   1   2 -18 781.012 34.2573  13
  -1   2  18 806.923 54.6529   2
   1  -2 -18 741.113 31.3319  11
  -1   2  17 2271.50 86.1612   2
  -1  -2  17 2247.45 80.3847   2
   1  -2 -17 2256.61 51.6926  11
   1   2 -17 2246.34 51.1802  11
   1  -2 -17 2177.43 49.2702  13
   1   2 -17 2280.64 56.0710  13
   1   2 -16 613.071 28.3342  13
   1   2 -16 633.046 26.3042  11
  -1   2  16 663.261 45.2622   2
   1  -2 -16 618.972 26.4471  11
  -1  -2  16 670.517 42.5365   2
   1   2 -15 3901.13 61.7607  11
  -1  -2  15 3997.33 96.7971   2
   1  -2 -15 3998.63 63.7277  11
  -1   2  15 3979.15 103.177   2
   1   2 -15 3996.03 68.4659  13
   1   2 -14 41.2956 8.80903  13
  -1  -2  14 45.2225 13.2037   2
   1  -2 -14 49.4134 8.22855  11
  -1   2  14 28.5170 13.1739   2
  -1   2  13 291.789 26.8397   2
  -1  -2  13 261.600 23.5922   2
  -1  -2  12 11.3787 9.45565   2
  -1   2  12 12.3324 8.61390   2
  -1   2  11 48.1574 12.2026   2
  -1  -2  11 63.2767 12.3610   2
  -1   2  10 35.3205 5.03593   1
  -1   2  10 33.1830 10.6826   2
  -1  -2  10 49.0735 10.6640   2
  -1   2   9 897.594 23.8484   1
  -1  -2   9 891.227 33.5797   2
  -1   2   9 914.860 36.1512   2
  -1  -2   8 76.7056 10.8168   2
  -1   2   8 71.6522 7.61469   1
  -1   2   8 68.0032 10.9775   2
  -1   2   7 1092.44 34.0742   2
  -1   2   7 1153.64 27.8240   1
  -1  -2   7 1080.47 32.7864   2
  -1  -2   6 868.954 28.2013   2
  -1   2   6 851.893 27.9809   2
  -1   2   6 840.701 23.3014   4
  -1   2   6 917.735 24.8724   1
  -1   2   5 1217.03 28.1630   4
  -1   2   5 1166.30 29.8685   2
  -1  -2   5 1255.43 31.7913   2
  -1   2   4 461.984 17.2078   2
  -1  -2   4 448.111 18.2543   2
  -1   2   4 467.403 17.7140   4
  -1  -2   3 2705.77 41.6723   2
  -1   2   3 2696.37 41.4881   4
  -1   2   3 2756.11 36.3400   2
  -1   2   2 12.8953 3.03534   2
  -1  -2   2 12.1540 4.57239   2
   1   2  -2 16.3730 4.97699   3
  -1   2   2 10.7353 4.23780   4
   1   2  -1 331.314 15.7246   3
  -1   2   1 336.698 14.9457   4
   1   2   0 260.880 14.2143   3
  -1   2   0 271.183 13.4270   4
   1   2   1 126.280 10.2416   3
  -1   2  -1 112.730 9.25393   4
  -1   2  -2 260.147 13.1653   4
   1   2   2 251.262 15.0914   3
   1  -2   2 263.729 7.15808   2
   1   2   3 1928.80 42.3461   3
   1  -2   3 1882.36 24.2856   2
  -1   2  -3 1801.47 33.3982   4
   1  -2   4 528.529 15.3963   2
   1   2   4 513.813 23.7173   3
  -1   2  -4 499.412 18.0143   4
  -1   2  -5 116.564 9.53987   1
   1  -2   5 113.763 8.76521   2
  -1   2  -5 101.121 8.78264   4
   1   2   5 113.606 12.9750   3
   1   2   6 2971.65 62.4370   3
  -1   2  -6 3011.51 44.9132   1
  -1   2  -7 260.910 13.4757   1
   1   2   7 222.283 19.5357   3
   1  -2   7 214.692 14.1688   2
   1   2   8 58.1782 11.7942   3
  -1   2  -8 49.5986 6.31137   1
   1  -2   8 44.1158 8.17952   2
   1   2   9 623.509 34.2385   3
  -1   2  -9 616.229 19.3115   1
   1  -2   9 610.308 26.9579   2
   1   2  10 60.2466 13.2968   3
   1  -2  10 68.9497 10.9824   2
   1  -2  11 17.2246 8.67920   2
   1   2  11 29.3929 11.8884   3
   1  -2  12 209.270 20.5252   2
   1   2  12 254.340 25.8883   3
   1   2  13 215.687 25.1837   3
   1  -2  13 197.493 20.1683   2
   1   2  14 52.9021 8.72804   9
  -1   2 -14 54.5757 9.48630  13
  -1   2 -14 59.1166 8.57457  11
   1  -2  14 66.9102 13.3980   2
   1   2  14 46.0631 14.6621   3
  -1  -2 -14 62.2444 8.89369  11
   1   2  15 4263.88 115.676   3
  -1  -2 -15 4337.24 67.6334  11
  -1   2 -15 4386.08 69.1618  11
   1   2  15 4255.10 67.5126   9
   1  -2  15 4370.52 101.708   2
  -1   2 -15 4447.37 75.6124  13
   1  -2  16 8.64402 9.34137   2
  -1   2 -16 14.0332 6.93640  11
   1   2  16 12.8741 11.9444   3
  -1  -2 -16 10.3733 7.31825  11
   1   2  16-0.06552 6.67821   9
  -1   2 -16 5.26343 6.21327  13
   1   2  17 78.3263 11.0440   9
   1   2  17 64.4955 17.5319   3
   1  -2  17 60.9351 15.6498   3
  -1   2 -17 76.4821 12.6527  13
  -1  -2 -17 86.3508 11.4873  11
  -1   2 -17 73.2521 11.2334  11
   1  -2  17 41.7001 14.4706   2
  -1   2 -18 642.609 32.7485  13
   1   2  18 622.643 28.8709   9
   1   2  18 648.258 51.6960   3
   1  -2  18 609.249 45.5444   3
   1  -2  18 660.906 46.3793   2
  -1   2 -18 700.690 31.7848  11
  -1  -2 -18 703.131 31.2190  11
   1  -2  19 111.868 21.2592   3
  -1   2 -19 60.2434 12.5554  13
   1   2  19 61.6791 11.0381   9
   1   2  19 77.2010 21.3612   3
  -1   2 -19 63.5872 11.5550  11
  -1  -2 -19 55.8495 10.9642  11
  -1   2 -20 1.85032 7.14180  11
   1  -2  20 2.60929 6.71591   3
   1   2  20 8.51408 7.63701   9
  -1  -2 -20 3.78086 7.34340  11
  -1   2 -20-3.12437 8.42355  10
  -1   2 -20-4.14685 9.93566  13
   1   2  20 10.4215 13.3834   3
   1   2  21 252.181 37.1637   3
   1  -2  21 289.472 35.2021   3
  -1  -2 -21 321.501 24.1944  11
   1   2  21 279.036 21.2250   9
  -1   2 -21 285.123 22.8828  10
   1   2  22 198.902 33.6227   3
  -1  -2 -22 246.402 22.0477  11
   1   2  22 224.060 19.4590   9
  -1   2 -22 197.547 20.0180  10
  -1   2 -22 186.960 20.0653  11
   1  -2  22 181.427 28.5788   3
  -1   2 -23 1338.36 50.6510  11
   1   2  23 1338.14 45.9884   9
  -1  -2 -23 1320.12 49.5726  11
  -1   2 -23 1308.14 48.2931  10
  -1   2 -24 686.485 35.5607  10
  -1  -2 -24 710.448 37.4383  11
   1   2  24 708.567 33.8717   9
  -1   2 -24 723.030 38.1207  11
  -1   2 -25 797.411 37.7160  10
  -1  -2 -25 804.744 40.1825  11
  -1   2 -25 859.097 41.8931  11
   1   2  25 753.879 34.2020   9
  -1   2 -26 12.8689 11.5613  11
  -1  -2 -26 3.56027 9.26927  11
  -1   2 -26 0.04839 8.66650  10
  -1  -2 -27 27.5204 11.4341  11
  -1   2 -27 32.8787 11.1690  11
  -1  -2 -28 52.6250 12.7791  11
  -1   2 -28 57.3808 13.1337  11
  -1   2 -29 134.695 16.3820  11
  -1  -2 -29 145.426 16.6418  11
  -1   2 -30 5.81778 7.19119  11
  -1  -2 -30 3.90428 7.30147  11
  -1   2 -31 102.938 13.0038  11
  -1  -2 -31 116.089 13.5668  11
   1  -3 -32 4.41099 5.64961  11
   1  -3 -31 270.797 19.7350  11
   1   3 -31 319.510 20.5544  11
   1  -3 -30 140.713 15.7486  11
   1   3 -30 108.136 13.4716  11
   1  -3 -29 1256.42 45.6484  11
  -1   3  29 1136.38 38.3169   9
   1   3 -29 1249.60 44.8179  11
   1   3 -29 1170.29 41.5925  10
  -1   3  28 290.098 21.0892   9
   1   3 -28 267.706 22.3758  10
   1   3 -28 258.450 22.4122  11
   1  -3 -28 282.014 23.6269  11
   1   3 -27 294.520 24.0264  10
   1  -3 -27 332.718 26.1189  11
  -1   3  27 307.546 22.9289   9
   1   3 -27 333.921 25.6614  11
   1  -3 -26 424.521 29.0076  11
   1   3 -26 360.486 26.6963  11
   1   3 -26 376.185 29.9589  13
  -1   3  26 422.446 27.3334   9
  -1   3  25 1030.23 42.4373   9
   1   3 -25 1010.67 43.6169  11
   1  -3 -25 991.430 43.5410  11
   1   3 -25 1039.72 48.4269  13
   1   3 -24 2573.59 74.5046  13
  -1   3  24 2530.62 66.2581   9
   1   3 -24 2485.81 67.5089  11
   1  -3 -24 2599.52 69.0621  11
  -1   3  23 480.966 54.0691   3
   1  -3 -23 481.740 30.2714  11
   1   3 -23 475.462 32.8597  13
   1   3 -23 427.189 28.2382  11
  -1   3  23 432.753 28.2607   9
  -1  -3  23 463.857 47.3640   2
  -1  -3  22 98.7573 23.0382   2
   1   3 -22 100.639 14.4062  11
   1  -3 -22 116.108 16.0266  11
   1   3 -22 120.378 17.0414  13
  -1   3  22 51.5465 17.6722   3
  -1   3  21 1011.89 73.8678   3
  -1  -3  21 989.562 63.8322   2
   1  -3 -21 1055.38 41.6085  11
   1   3 -21 1070.42 45.5280  13
   1   3 -21 945.588 38.8982  11
  -1   3  20 3562.97 131.677   3
  -1  -3  20 3802.41 118.427   2
   1   3 -20 3631.68 80.6942  13
   1   3 -20 3609.26 73.1500  11
   1  -3 -20 3834.28 76.1738  11
   1  -3 -19 5223.75 86.0381  11
   1   3 -19 4917.37 82.2260  11
   1   3 -19 5223.83 92.9802  13
  -1   3  19 5161.67 152.498   3
  -1  -3  19 5331.88 135.293   2
  -1  -3  18 474.148 40.2901   2
   1   3 -18 477.291 27.6123  13
  -1   3  18 423.768 44.2301   3
   1  -3 -18 482.509 25.7257  11
   1   3 -18 429.155 23.7784  11
  -1   3  17 3777.77 120.667   3
   1  -3 -17 4036.50 69.9066  11
  -1  -3  17 4087.04 107.984   2
   1   3 -17 3874.99 67.2490  11
   1   3 -17 4067.64 76.3824  13
  -1   3  16 22.8351 16.4092   3
   1  -3 -16 41.9088 8.66876  11
   1   3 -16 34.2555 7.53733  11
  -1  -3  16 10.0994 10.3060   2
   1   3 -16 28.6037 8.41497  13
   1   3 -15 124.315 11.8479  11
  -1  -3  15 127.096 18.7497   2
   1   3 -15 143.033 14.1513  13
  -1   3  15 139.864 21.8943   2
  -1   3  14 2885.22 87.8897   2
  -1  -3  14 2971.71 79.6699   2
   1  -3 -14 2934.85 52.8964  11
   1   3 -14 3009.01 58.6224  13
  -1   3  13 2681.39 80.7010   2
  -1  -3  13 2809.00 73.6972   2
  -1   3  12 1989.74 66.2997   2
  -1  -3  12 2113.15 61.0228   2
  -1   3  11 638.206 36.2057   2
  -1  -3  11 598.961 31.6648   2
  -1  -3  10 7756.03 105.516   2
  -1   3  10 7908.52 83.8509   1
  -1   3  10 7689.62 117.193   2
  -1  -3   9 34616.1 213.751   2
  -1   3   9 35192.0 235.358   2
  -1   3   9 35336.5 180.168   1
  -1  -3   8 824.931 31.5738   2
  -1   3   8 892.359 36.4325   2
  -1   3   8 889.673 29.0559   1
  -1  -3   7 12431.4 114.882   2
  -1   3   7 12265.1 123.054   2
  -1   3   6 4876.24 72.3381   2
  -1   3   6 4993.33 68.3498   1
  -1   3   5 8321.62 87.9374   1
  -1  -3   5 8003.77 84.9431   2
  -1   3   4 3539.11 57.1224   1
  -1  -3   4 3268.58 52.4744   2
  -1   3   3 5796.90 73.0063   1
   1   3  -3 5722.15 75.1662   3
  -1   3   2 454.228 16.4703   3
   1   3  -2 387.672 19.5758   3
   1   3  -1 4770.22 66.0018   3
  -1   3   1 5007.26 45.9737   3
  -1   3   0 23178.7 82.8571   3
   1   3   0 23893.3 148.719   3
   1  -3   1 26.9017 2.78116   2
   1   3   1 36.3780 8.22484   3
  -1   3  -2 2772.78 51.1041   1
   1   3   2 2724.95 53.5170   3
   1  -3   2 2628.40 24.5423   2
   1   3   3 415.084 22.6091   3
  -1   3  -3 401.440 20.0078   1
   1  -3   3 367.052 11.1775   2
  -1   3  -4 3668.37 58.6264   1
   1   3   4 3652.19 68.1727   3
   1  -3   5 5675.96 55.6669   2
  -1   3  -5 5826.13 74.4011   1
   1   3   6 2637.03 63.5743   3
   1  -3   6 2612.61 42.3908   2
   1  -3   7 8639.03 83.8059   2
  -1   3  -7 8736.61 90.7065   1
  -1   3  -8 3823.45 59.2323   1
   1   3   8 3949.72 85.1476   3
   1  -3   8 3797.96 60.5700   2
  -1   3  -9 14357.4 113.427   1
   1  -3   9 14077.9 125.549   2
   1   3   9 14515.3 171.385   3
   1  -3  10 230.624 18.1287   2
   1   3  10 259.049 25.4557   3
   1   3  11 3300.53 89.4319   3
   1  -3  11 3183.75 68.9779   2
   1   3  12 20.8770 13.3159   3
   1  -3  12 4.85285 6.83538   2
   1  -3  13 2591.63 69.9004   2
  -1   3 -13 2664.35 54.5264  13
   1   3  13 2605.89 86.8786   3
  -1  -3 -14 2190.82 47.0739  11
   1   3  14 2278.70 49.2354   9
  -1   3 -14 2226.98 52.3056  13
   1  -3  14 2214.70 67.8819   2
   1   3  14 2130.16 82.0896   3
  -1   3 -14 2162.91 47.5807  11
   1   3  15 1331.99 39.2256   9
   1  -3  15 1307.99 55.1417   2
  -1   3 -15 1246.44 37.8438  11
   1   3  15 1281.03 66.5835   3
  -1   3 -15 1355.81 43.1093  13
  -1  -3 -15 1294.19 37.6453  11
  -1  -3 -16 262.450 18.1539  11
  -1   3 -16 268.681 18.6634  11
  -1   3 -16 275.685 20.5848  13
   1   3  16 216.913 30.2546   3
   1   3  16 288.351 19.5733   9
   1  -3  16 265.147 26.6956   2
   1   3  17 1780.08 84.5116   3
   1   3  17 1815.86 48.6088   9
  -1  -3 -17 1871.20 48.3985  11
   1  -3  17 1867.97 73.0982   2
  -1   3 -17 1779.00 48.5194  11
  -1   3 -17 1918.89 54.8812  13
  -1   3 -18 4983.60 83.8701  11
  -1   3 -18 4995.22 92.0742  13
  -1  -3 -18 5009.77 82.1778  11
   1  -3  18 4838.82 123.154   2
   1   3  18 4828.32 81.4279   9
   1   3  18 4878.90 144.995   3
   1  -3  18 4996.83 127.077   3
   1  -3  19 0.60918 5.85144   3
  -1   3 -19 11.0973 9.58608  13
   1  -3  19 2.48017 9.24612   2
  -1  -3 -19 6.72926 7.35227  11
   1   3  19 11.1938 7.65030   9
  -1   3 -19-1.89851 7.53077  11
   1   3  19-10.1612 11.6531   3
   1   3  20 3.50953 7.76770   9
  -1   3 -20 15.1072 9.75293  13
  -1  -3 -20 4.87432 8.67829  11
  -1   3 -20 4.75273 6.98803  11
   1  -3  20 3.83801 5.84271   3
  -1   3 -21 591.296 33.4357  10
   1   3  21 592.877 31.3482   9
   1   3  21 546.187 55.0067   3
  -1  -3 -21 624.589 32.8036  11
  -1   3 -21 617.953 33.4391  11
   1   3  22 1397.53 87.1604   3
   1   3  22 1394.43 47.9084   9
  -1  -3 -22 1454.71 50.6401  11
  -1   3 -22 1402.79 50.9309  11
  -1   3 -22 1447.08 51.8498  10
  -1   3 -23 93.0105 16.3451  11
  -1  -3 -23 84.3645 14.7618  11
  -1   3 -23 75.5406 14.1495  10
   1   3  23 82.7537 13.3268   9
  -1   3 -24 14.3202 9.95870  10
  -1   3 -24 30.9766 12.3422  11
   1   3  24 12.9212 9.15402   9
  -1  -3 -24 9.36867 9.38933  11
  -1   3 -25 2042.87 61.3255  10
   1   3  25 1970.34 56.4319   9
  -1  -3 -25 2048.79 62.0470  11
  -1   3 -25 2009.87 62.4207  11
  -1  -3 -26 495.624 31.2325  11
   1   3  26 464.841 27.4592   9
  -1   3 -26 461.167 29.2593  10
  -1   3 -26 450.107 30.1414  11
  -1   3 -27 756.270 35.8675  10
  -1  -3 -27 774.651 37.6132  11
  -1   3 -27 762.559 37.9964  11
  -1   3 -28 88.1293 14.8245  11
  -1   3 -28 67.8723 11.7830  10
  -1  -3 -28 79.3517 14.3199  11
  -1  -3 -29 164.846 17.1011  11
  -1   3 -29 149.397 16.9166  11
  -1   3 -30 232.573 18.9593  11
  -1  -3 -30 251.685 19.4010  11
  -1   3 -31 53.2564 9.90249  11
  -1  -3 -31 54.1346 9.70806  11
   1  -4 -31 207.026 16.7648  11
   1   4 -30 228.344 17.9239  10
  -1   4  30 212.435 16.4530   9
   1  -4 -30 276.902 20.6992  11
   1   4 -30 220.244 17.8759  11
   1   4 -29 1.48564 7.13336  11
   1   4 -29 2.73283 7.68246  10
   1  -4 -29 10.0387 8.40915  11
  -1   4  29 3.60007 6.01440   9
   1   4 -28 438.576 27.3027  11
   1   4 -28 431.450 27.7204  10
  -1   4  28 406.851 25.2406   9
   1  -4 -28 441.495 28.3072  11
  -1   4  27 1300.17 46.0175   9
   1   4 -27 1312.80 47.5172  11
   1  -4 -27 1317.31 48.4769  11
   1   4 -27 1220.10 47.4735  10
   1  -4 -26 2888.62 72.5817  11
   1   4 -26 2900.91 71.4173  11
  -1   4  26 2870.74 70.0877   9
   1   4 -26 2779.49 78.0234  13
   1   4 -25 534.877 35.4592  13
   1   4 -25 510.808 30.7525  11
  -1   4  25 471.971 30.1276   9
   1  -4 -25 492.418 31.1231  11
  -1   4  24 1513.22 52.5244   9
   1  -4 -24 1632.93 54.6367  11
   1   4 -24 1473.81 51.5853  11
   1   4 -24 1527.02 58.9561  13
  -1   4  23 445.388 29.4255   9
   1   4 -23 444.611 31.6631  13
   1   4 -23 455.725 28.9321  11
   1  -4 -23 457.082 29.4772  11
   1  -4 -22 398.316 27.1010  11
  -1  -4  22 361.242 40.7779   2
   1   4 -22 378.876 29.2983  13
   1   4 -22 375.615 25.6676  11
  -1   4  22 333.028 45.9408   3
  -1   4  21 116.346 28.5420   3
   1   4 -21 91.7774 13.9725  11
   1  -4 -21 67.0759 12.8659  11
  -1  -4  21 46.8686 15.4789   2
   1   4 -21 83.1172 15.2824  13
   1  -4 -20 157.252 17.0633  11
   1   4 -20 170.674 19.8415  13
   1   4 -20 165.498 16.5537  11
  -1   4  20 167.795 32.6715   3
  -1  -4  20 181.519 29.0210   2
   1   4 -19 125.264 16.3906  13
   1   4 -19 148.896 15.2695  11
  -1   4  19 105.274 26.3805   3
   1  -4 -19 131.581 15.2293  11
   1  -4 -18 444.996 25.2468  11
   1   4 -18 407.464 26.5848  13
  -1   4  18 348.428 40.6820   3
  -1  -4  18 422.559 37.6036   2
   1   4 -18 424.407 23.6531  11
  -1   4  17 219.375 32.2671   3
   1   4 -17 269.519 21.1158  13
  -1  -4  17 231.202 27.2491   2
   1  -4 -17 263.176 18.8173  11
   1   4 -17 244.377 17.8470  11
   1   4 -16 60.9887 9.01132  15
   1   4 -16 39.0815 9.59633  13
   1  -4 -16 51.9772 9.10099  11
   1   4 -16 49.8504 9.07372  11
  -1  -4  16 57.2160 14.7433   2
  -1   4  16 59.9692 16.2658   3
   1   4 -15 2096.51 52.6058  13
   1   4 -15 2062.84 46.8271  15
  -1  -4  15 2107.36 71.7305   2
  -1   4  15 2086.86 85.9622   3
   1  -4 -15 2165.54 48.4766  11
   1   4 -15 1932.90 43.8928  11
  -1  -4  14 523.905 34.5320   2
   1   4 -14 518.469 25.5920  13
   1  -4 -14 550.260 23.8982  11
  -1   4  14 517.592 42.0859   3
  -1   4  13 140.822 22.1552   3
   1  -4 -13 139.386 11.9498  11
  -1  -4  13 171.169 19.7026   2
   1   4 -13 164.262 13.9255  13
  -1  -4  12 1723.71 56.5357   2
  -1   4  12 1675.38 67.6594   3
  -1  -4  11 865.501 38.6517   2
  -1   4  11 849.674 46.2055   3
  -1   4  10 1083.63 49.7042   3
  -1  -4  10 1090.61 41.2426   2
  -1   4   9 393.203 28.6552   3
  -1   4   9 380.942 22.1032   1
  -1  -4   9 397.177 24.1041   2
  -1   4   8 1636.12 54.7589   3
  -1   4   8 1589.87 44.6914   1
  -1  -4   8 1537.88 44.7195   2
  -1   4   7 1272.28 45.4139   3
  -1  -4   7 1275.42 39.2613   2
  -1   4   7 1253.85 39.3791   1
  -1   4   6 991.254 35.3455   1
  -1  -4   6 970.976 33.3560   2
  -1   4   6 1006.34 37.9451   3
  -1   4   5 2.58174 6.20755   3
  -1   4   5 3.35138 5.25939   1
  -1  -4   5 3.61367 5.73747   2
  -1  -4   4 3.20988 6.21657   2
  -1   4   4 1.86162 6.56806   1
  -1   4   4 3.44189 4.69362   3
  -1   4   3 1425.42 41.9120   1
  -1  -4   3 1402.56 37.0191   2
   1   4  -3 1442.69 41.4021   3
  -1   4   2 241.863 13.8609   3
   1   4  -2 242.080 17.7140   3
  -1   4   1 424.055 16.2331   3
   1   4  -1 445.561 22.9583   3
  -1   4   0 2.95020 3.00865   3
   1   4   0 0.73251 6.28163   3
   1   4   1 209.658 16.8806   3
  -1   4  -1 188.923 9.21437   3
   1  -4   1 192.697 8.39335   2
   1  -4   2 4.06498 2.82904   2
   1   4   2 2.39051 6.01010   3
  -1   4  -2-1.47922 6.31207   1
  -1   4  -3 1513.62 43.2351   1
   1   4   3 1494.81 45.6690   3
   1  -4   3 1411.81 23.7325   2
   1   4   4 258.747 20.6004   3
  -1   4  -4 262.572 18.7513   1
   1  -4   4 272.577 11.7769   2
   1  -4   5 1219.91 26.9877   2
   1   4   5 1275.78 45.8720   3
  -1   4  -5 1226.80 39.1322   1
   1   4   6 481.553 30.1575   3
  -1   4  -6 458.568 24.0599   1
   1  -4   6 493.253 18.8253   2
   1   4   7 106.896 16.4909   3
   1  -4   7 119.745 10.5974   2
  -1   4  -7 118.199 13.0939   1
   1  -4   8 775.906 28.0162   2
  -1   4  -8 811.654 32.2063   1
   1   4   8 785.053 41.3558   3
   1   4   9 1873.72 66.0687   3
  -1   4  -9 1901.26 48.3294   1
   1  -4   9 1788.17 45.5464   2
   1   4  10 72.1178 17.0861   3
   1  -4  10 50.1294 9.93120   2
   1  -4  11 2.80218 5.60646   2
   1   4  11-4.12038 9.50228   3
   1   4  12 360.425 33.8771   3
   1  -4  12 392.715 26.3350   2
  -1   4 -12 414.532 21.4216  13
   1   4  13 375.131 36.4295   3
  -1   4 -13 354.608 20.9289  13
  -1  -4 -13 379.748 19.0172  11
  -1   4 -13 361.498 19.5866  11
   1  -4  13 372.628 27.0747   2
   1   4  13 355.336 20.1431   9
   1   4  14 1034.52 60.4834   3
  -1  -4 -14 943.604 31.2176  11
   1   4  14 1003.42 34.1831   9
  -1   4 -14 955.681 35.3921  13
  -1   4 -14 968.991 32.8841  11
   1  -4  14 935.356 44.6233   2
  -1   4 -15 2026.93 53.6205  13
  -1  -4 -15 2007.91 46.9302  11
   1   4  15 2042.35 50.4421   9
  -1   4 -15 1991.08 48.3783  11
   1   4  15 1952.12 85.2245   3
   1  -4  15 2007.83 68.5308   2
  -1   4 -16 259.626 20.9451  13
  -1  -4 -16 273.537 18.7519  11
  -1   4 -16 257.924 18.6104  11
   1   4  16 284.586 20.0676   9
   1   4  16 218.112 30.7117   3
   1  -4  16 231.070 25.7362   2
  -1  -4 -17 264.910 18.9153  11
   1   4  17 237.785 32.9084   3
  -1   4 -17 249.845 21.0788  13
   1  -4  17 279.143 29.1545   2
  -1   4 -17 231.406 18.3322  11
   1   4  17 253.941 19.7181   9
  -1   4 -18 32.7369 10.6952  13
   1  -4  18 29.3487 12.0516   2
   1   4  18 43.3721 10.2267   9
  -1   4 -18 38.9740 9.74665  11
  -1  -4 -18 34.2257 9.12058  11
  -1   4 -19-0.17973 6.71687  11
   1  -4  19-19.1474 12.6953   2
  -1   4 -19 0.10883 9.16856  13
   1   4  19-2.04681 8.05326   9
  -1  -4 -19 5.15937 7.56472  11
   1   4  19-2.98850 14.8504   3
  -1  -4 -20 64.1364 12.2420  11
  -1   4 -20 67.1569 15.2250  13
  -1   4 -20 54.5108 12.2837  11
   1   4  20 51.3505 11.5479   9
  -1   4 -20 60.7794 12.8367  10
   1   4  20 63.5404 20.7435   3
  -1   4 -21 203.170 19.9376  11
   1   4  21 239.175 36.4735   3
  -1  -4 -21 209.680 20.0110  11
  -1   4 -21 203.092 21.2408  10
   1   4  21 219.149 20.3353   9
  -1   4 -22 47.1823 12.0864  11
  -1   4 -22 43.5229 11.8233  10
  -1  -4 -22 48.5761 12.5402  11
   1   4  22 50.7378 11.9542   9
   1   4  22 78.9042 26.6026   3
  -1   4 -23 50.4359 13.3107  10
   1   4  23 38.2127 10.8212   9
  -1   4 -23 42.9326 11.9399  11
  -1  -4 -23 72.2648 14.3556  11
  -1   4 -24 257.075 23.4994  10
   1   4  24 241.441 21.6979   9
  -1  -4 -24 253.424 22.5835  11
  -1   4 -24 238.962 22.5788  11
  -1   4 -25 272.493 23.8072  11
  -1  -4 -25 258.889 23.1485  11
   1   4  25 266.799 22.3615   9
  -1   4 -25 292.113 24.7311  10
   1   4  26 933.603 39.0574   9
  -1  -4 -26 928.496 40.9538  11
  -1   4 -26 942.440 41.6625  10
  -1   4 -26 918.507 41.5187  11
  -1  -4 -27 514.329 30.1828  11
  -1   4 -27 505.400 30.5860  11
  -1   4 -27 498.637 29.8354  10
  -1   4 -28 117.411 15.7076  11
  -1  -4 -28 101.597 14.7551  11
  -1   4 -28 81.3767 12.4354  10
  -1  -4 -29 126.976 14.8295  11
  -1   4 -29 130.433 14.4728  10
  -1   4 -29 150.749 16.3779  11
  -1  -4 -30 749.133 31.0086  11
  -1   4 -30 808.312 32.6403  11
   1   4  31 54.8436 9.75631   5
  -1   5  31 658.226 27.0486   5
  -1   5  30 1963.54 46.6107   9
   1   5 -30 2004.79 50.4586  10
   1  -5 -30 2068.18 51.0553  11
  -1   5  29 1416.00 43.0428   9
   1  -5 -29 1489.41 46.2504  11
   1   5 -29 1417.59 46.3559  10
   1  -5 -28 34.9262 11.4964  11
   1   5 -28 26.9065 10.4625  10
  -1   5  28 25.1799 9.76930   9
  -1   5  27 392.198 26.1911   9
   1   5 -27 360.761 26.7888  10
   1  -5 -27 395.038 26.5997  11
   1   5 -27 394.710 25.5775  11
  -1   5  26 4781.62 90.4445   9
   1   5 -26 4887.16 89.8564  11
   1   5 -26 4772.78 96.2024  10
   1   5 -25 2335.21 72.2428  13
   1   5 -25 2452.73 64.7356  11
  -1   5  25 2341.99 64.6865   9
   1  -5 -25 2434.76 65.5133  11
  -1   5  24 2314.08 65.3158   9
   1   5 -24 2323.78 72.3279  13
   1   5 -24 2252.60 62.1910  11
   1  -5 -24 2329.43 64.5797  11
   1   5 -23 2383.69 63.3009  11
  -1   5  23 2594.52 69.4250   9
   1   5 -23 2586.59 75.7066  13
   1  -5 -23 2606.44 67.4988  11
   1   5 -22 342.366 28.3788  13
  -1  -5  22 326.251 38.5485   2
   1  -5 -22 366.532 25.8774  11
  -1   5  22 329.708 26.1424   9
   1   5 -22 354.219 25.0715  11
  -1   5  22 358.934 48.6677   3
  -1  -5  21 3822.36 124.062   2
  -1   5  21 4009.35 151.807   3
   1   5 -21 3726.57 76.8167  11
   1  -5 -21 4061.90 81.7254  11
   1   5 -21 4039.56 91.1328  13
  -1   5  20 2105.63 107.421   3
   1   5 -20 2078.80 55.7279  11
   1   5 -20 2254.42 66.3913  13
  -1  -5  20 2088.73 89.3573   2
   1  -5 -20 2186.57 58.6768  11
  -1   5  19 955.372 71.4294   3
   1   5 -19 884.227 35.5079  11
   1  -5 -19 909.335 37.1571  11
   1   5 -19 941.920 42.3271  13
  -1  -5  19 899.878 57.1585   2
   1   5 -18 16.8475 8.74710  13
   1   5 -18 37.2596 8.43528  15
   1   5 -18 42.9293 8.81076  11
   1  -5 -18 23.2914 7.89441  11
  -1   5  18 38.0943 17.5617   3
   1   5 -17 1063.39 36.9086  15
  -1  -5  17 1094.48 57.4424   2
   1  -5 -17 1084.12 37.8710  11
   1   5 -17 989.227 40.3265  13
   1   5 -17 949.429 34.0850  11
  -1   5  17 997.214 68.7397   3
   1   5 -16 14.4908 6.02879  15
  -1  -5  16 20.3448 9.04348   2
   1  -5 -16 11.3909 6.43774  11
  -1   5  16 11.5229 12.1121   3
   1   5 -16 11.4677 6.07780  11
   1   5 -16 13.9818 8.24583  13
   1  -5 -15 73.9310 10.8170  11
   1   5 -15 48.6044 9.40132  13
   1   5 -15 68.8244 10.6759  15
  -1   5  15 81.4558 9.72624  16
  -1   5  15 54.7636 17.6263   3
   1  -5 -14 2101.58 47.5281  11
  -1   5  14 2037.00 45.4925  16
  -1  -5  14 2204.03 71.7039   2
   1   5 -14 2159.66 49.5508  15
  -1   5  14 2087.83 87.6011   3
   1   5 -14 2113.31 52.5722  13
   1   5 -13 157.551 13.8682  15
   1  -5 -13 161.988 13.4902  11
   1   5 -13 161.037 14.9990  13
  -1   5  13 137.427 24.0103   3
  -1   5  13 169.168 13.2087  16
  -1  -5  13 160.340 20.2985   2
   1   5 -13 144.865 13.0178   5
   1   5 -12 1175.53 33.4531   5
   1   5 -12 1203.20 36.7165  13
   1   5 -12 1250.33 36.3335  15
  -1   5  12 1210.97 61.9598   3
  -1  -5  12 1178.75 48.1470   2
  -1  -5  11 2199.34 62.9633   2
   1   5 -11 2175.65 43.8369   5
  -1   5  11 2239.95 79.9134   3
  -1  -5  10 981.047 40.4228   2
  -1   5  10 864.661 47.4527   3
  -1   5   9 5506.62 92.6935   1
  -1  -5   9 5533.33 91.8400   2
  -1   5   9 5274.91 110.789   3
  -1   5   8 23670.0 192.370   1
  -1   5   8 23199.6 220.212   3
  -1  -5   8 23347.0 182.978   2
  -1  -5   7 16842.0 150.194   2
  -1   5   7 16561.5 175.314   3
  -1   5   7 17087.6 163.471   1
  -1   5   6 1566.09 50.4804   3
  -1   5   6 1658.00 50.9049   1
  -1  -5   6 1638.78 46.1069   2
  -1   5   5 1133.41 42.3632   1
  -1  -5   5 1137.44 37.6255   2
  -1   5   5 1094.84 39.9004   3
  -1   5   4 4689.26 76.9425   3
  -1   5   4 4846.29 86.7921   1
  -1  -5   4 4714.42 74.7382   2
  -1   5   3 44888.2 262.996   1
   1   5  -3 44310.3 247.057   3
  -1  -5   3 44431.4 225.553   2
  -1   5   2 16149.6 123.561   3
   1   5  -2 16102.1 148.589   3
  -1   5   1 5261.18 65.0380   3
   1   5  -1 5194.55 84.0277   3
   1   5   0 1863.83 51.2093   3
  -1   5   0 1875.14 36.1023   3
  -1   5  -1 16045.6 99.0573   3
   1   5   1 16115.1 153.465   3
   1  -5   1 16051.0 89.9770   2
   1   5   2 1941.13 55.1567   3
   1  -5   2 1916.93 30.3773   2
  -1   5  -2 1930.83 54.9142   1
   1   5   3 3329.06 74.6003   3
   1  -5   3 3245.04 40.3416   2
  -1   5  -3 3392.23 72.5240   1
   1   5   4 6825.62 109.810   3
  -1   5  -4 6888.16 103.868   1
   1  -5   4 6550.22 60.8659   2
  -1   5  -5 866.272 37.1344   1
   1   5   5 835.636 40.5686   3
   1  -5   5 805.529 23.1596   2
   1  -5   6 118.186 9.99589   2
   1   5   6 143.024 18.5608   3
  -1   5  -6 147.807 16.2094   1
   1  -5   7 127.562 11.0871   2
  -1   5  -7 131.367 15.3237   1
   1   5   7 133.047 19.3672   3
   1   5   8 3596.01 93.0563   3
   1  -5   8 3510.99 59.7764   2
  -1   5  -8 3586.10 75.6032   1
   1  -5   9 13825.1 126.151   2
   1   5   9 14148.0 191.397   3
   1   5  10 854.004 50.0430   3
   1  -5  10 828.669 33.2670   2
   1   5  11 1072.53 57.7104   3
  -1   5 -11 1075.06 33.9034  13
   1  -5  11 1069.18 40.1172   2
   1   5  11 1071.27 33.0621   9
   1  -5  12 3950.47 81.4614   2
  -1   5 -12 3757.38 59.2449  15
   1   5  12 3941.75 65.3195   9
   1   5  12 3800.64 112.051   3
  -1   5 -12 3843.24 66.8253  13
   1   5  12 3715.79 58.6510  16
  -1  -5 -13 2717.18 50.4775  11
  -1   5 -13 2567.42 49.9073  15
   1  -5  13 2728.76 72.0113   2
   1   5  13 2607.81 49.8490  16
   1   5  13 2598.91 54.8789   9
  -1   5 -13 2727.25 58.8460  13
  -1   5 -13 2607.75 52.8139  11
   1   5  13 2616.88 96.1090   3
   1   5  14 8641.13 180.793   3
  -1   5 -14 8041.54 96.2068  11
  -1   5 -14 8559.62 108.718  13
   1   5  14 8495.60 102.855   9
   1   5  14 8433.58 90.3499  16
  -1   5 -14 8156.72 90.5812  15
  -1  -5 -14 8442.00 93.1948  11
   1  -5  14 8634.62 134.424   2
   1   5  15 200.604 14.6192  16
   1  -5  15 187.866 21.1026   2
   1   5  15 194.779 29.8381   3
   1   5  15 204.188 17.2816   9
  -1   5 -15 200.371 18.4727  13
  -1   5 -15 202.267 15.2834  15
  -1   5 -15 195.754 16.0103  11
  -1  -5 -15 200.480 15.4424  11
   1   5  16 234.357 19.0502   9
  -1   5 -16 241.789 20.5746  13
  -1   5 -16 216.689 17.2032  11
   1  -5  16 249.948 25.7704   2
   1   5  16 198.947 31.9774   3
  -1  -5 -16 247.904 17.9899  11
  -1   5 -17 5772.44 99.4174  13
  -1  -5 -17 5992.29 87.3999  11
   1   5  17 5763.45 92.7959   9
   1  -5  17 5976.13 129.823   2
   1   5  17 5910.71 166.147   3
  -1   5 -17 5575.70 88.3724  11
  -1   5 -18 700.662 36.8869  13
  -1  -5 -18 747.199 32.7221  11
  -1   5 -18 642.190 31.5079  11
   1   5  18 691.228 33.3941   9
   1   5  18 714.812 60.8101   3
   1   5  19 2100.36 105.434   3
  -1   5 -19 2076.53 57.3505  11
  -1  -5 -19 2144.55 56.4500  11
  -1   5 -19 1978.19 62.9140  13
   1   5  19 2071.32 58.3660   9
  -1  -5 -20 126.306 15.5946  11
   1   5  20 109.617 27.2474   3
   1   5  20 157.417 18.0059   9
  -1   5 -20 173.881 19.8454  10
  -1   5 -20 157.728 17.5462  11
  -1   5 -21 1792.60 60.0074  10
  -1  -5 -21 1807.04 54.4943  11
   1   5  21 1786.95 55.8849   9
  -1   5 -21 1798.06 55.9973  11
   1   5  21 1748.98 100.854   3
  -1  -5 -22 192.991 19.2398  11
   1   5  22 190.474 20.1110   9
  -1   5 -22 194.621 21.7482  10
  -1   5 -22 176.049 18.9890  11
  -1   5 -23 117.401 16.1625  11
   1   5  23 122.334 16.5918   9
  -1   5 -23 118.511 17.3742  10
  -1  -5 -23 129.557 16.7967  11
  -1  -5 -24 45.6526 11.7445  11
   1   5  24 23.0508 10.6692   9
  -1   5 -24 57.2091 14.9913  10
  -1   5 -24 39.2479 10.9928  11
  -1   5 -25 52.8838 13.2136  10
  -1  -5 -25 57.8784 12.4052  11
   1   5  25 60.8523 12.8674   9
  -1   5 -25 55.5633 13.2979  11
  -1   5 -26 68.6179 14.0905  10
   1   5  26 54.8093 12.1710   9
  -1   5 -26 62.4932 12.1984  11
  -1  -5 -26 73.3471 12.9410  11
  -1   5 -27 317.637 23.9250  11
  -1   5 -27 288.934 23.4016  10
  -1  -5 -27 278.980 21.8710  11
  -1   5 -28 241.588 20.0826  10
  -1  -5 -28 211.599 18.4390  11
  -1   5 -28 239.866 20.1551  11
  -1   5 -29 216.494 17.8377  10
  -1  -5 -29 178.062 16.0032  11
   1   5  29 236.161 19.1791   5
  -1   5 -29 223.951 17.7949  11
   1   5  30 160.300 15.2694   5
   1  -6 -30 544.125 24.7176  11
  -1   6  30 628.108 27.3496   5
   1   6 -30 603.568 27.4105  10
  -1   6  29 175.204 16.7924   5
   1  -6 -29 174.565 16.1842  11
   1   6 -29 156.854 16.7486  10
  -1   6  29 142.588 14.5634   9
  -1   6  28 207.278 18.1275   9
   1   6 -28 209.433 19.9557  10
   1  -6 -28 232.321 19.0720  11
   1   6 -27 404.616 28.1889  10
  -1   6  27 382.425 25.1068   9
   1  -6 -27 434.677 26.6305  11
   1   6 -26 180.072 21.2384  10
   1  -6 -26 194.701 19.0670  11
  -1   6  26 162.534 18.6004   9
   1  -6 -25 81.6419 14.4641  11
   1   6 -25 56.1938 14.0433  13
  -1   6  25 98.5651 16.3164   9
   1  -6 -24 37.9595 10.6014  11
  -1   6  24 31.0533 11.9793   9
   1   6 -24 32.0525 14.9201  13
   1  -6 -23 165.013 17.9816  11
   1   6 -23 160.833 20.7483  13
  -1   6  23 164.526 19.9671   9
   1   6 -22 342.849 29.1336  13
  -1   6  22 353.563 27.6483   9
   1  -6 -22 345.532 25.1877  11
  -1   6  21 69.6560 29.8374   3
   1  -6 -21 59.1011 12.4284  11
   1   6 -21 64.8871 15.1045  13
  -1   6  21 75.0813 15.3033   9
  -1  -6  21 54.8443 17.1750   2
  -1  -6  20 0.33169 4.48161   2
   1   6 -20 4.01621 9.34957  13
  -1   6  20-23.4207 19.5939   3
   1  -6 -20-5.98184 9.23183  11
   1  -6 -19 173.920 17.4940  11
  -1  -6  19 169.005 25.3052   2
  -1   6  19 152.507 32.0687   3
   1   6 -19 178.795 20.0298  13
   1   6 -19 159.267 16.0079  15
  -1  -6  18 886.917 54.4785   2
   1  -6 -18 876.408 35.7033  11
   1   6 -18 875.286 40.1177  13
  -1   6  18 885.189 69.8875   3
   1   6 -18 862.099 34.9960  15
   1   6 -17 3261.83 74.0679  13
  -1   6  17 3066.74 124.740   3
  -1  -6  17 3295.72 101.065   2
   1   6 -17 3131.68 65.5369  15
   1  -6 -17 3282.06 66.0050  11
   1   6 -16 686.212 30.8478  15
   1  -6 -16 698.431 29.7763  11
  -1   6  16 690.824 58.2342   3
  -1   6  16 635.388 27.6204  16
  -1  -6  16 641.334 43.5368   2
   1   6 -16 686.833 33.3698  13
   1  -6 -15 170.898 15.0196  11
   1   6 -15 151.446 15.8646  13
  -1   6  15 126.020 13.3686  16
  -1  -6  15 111.104 18.9108   2
   1   6 -15 144.835 14.5982  15
  -1   6  15 170.148 31.1323   3
  -1  -6  14 654.089 40.6745   2
  -1   6  14 634.526 52.5644   3
   1   6 -14 681.979 29.6363  15
   1  -6 -14 643.863 26.8599  11
  -1   6  14 621.422 27.0415  16
   1   6 -14 677.187 30.8763  13
   1   6 -14 701.058 28.8623   5
   1  -6 -13 288.670 17.5177  11
   1   6 -13 282.588 18.3582   5
  -1  -6  13 266.568 24.9914   2
  -1   6  13 251.751 17.4149  16
  -1   6  13 271.538 34.5823   3
   1   6 -13 265.897 19.2492  13
   1   6 -13 260.689 18.4636  15
  -1  -6  12 9.59226 6.66455   2
   1  -6 -12 0.16232 4.53858  11
   1   6 -12 11.0460 5.79276  13
   1   6 -12 15.3739 5.76268   5
  -1   6  12 8.69013 5.15601  16
   1   6 -12 22.3957 6.91121  15
   1   6 -11 336.847 18.7838   5
  -1   6  11 358.695 35.2420   3
   1   6 -11 341.308 19.7278  13
   1   6 -11 367.167 20.6532  15
  -1   6  11 341.628 19.2149  16
  -1  -6  11 346.240 26.4687   2
  -1  -6  10 2264.53 64.2412   2
  -1   6  10 2293.83 50.0793   7
   1   6 -10 2350.45 50.3241  15
  -1   6  10 2392.45 84.0692   3
  -1   6  10 2225.99 47.2185  16
   1   6 -10 2230.42 45.2086   5
   1   6  -9 218.779 15.6941  15
  -1   6   9 191.804 14.8078   7
  -1   6   9 151.444 21.1726   3
  -1  -6   9 189.805 19.0960   2
  -1  -6   8 397.990 26.0493   2
  -1   6   8 365.127 30.1770   3
  -1  -6   7 451.148 26.8625   2
  -1   6   7 434.571 30.0295   1
  -1   6   7 422.400 30.1710   3
  -1   6   6 5885.26 105.109   3
  -1   6   6 6055.46 107.992   1
  -1  -6   6 5837.50 92.6035   2
  -1  -6   5 285.489 20.9214   2
  -1   6   5 272.866 22.3227   3
  -1   6   5 272.373 23.9770   1
  -1   6   4 317.135 22.1142   3
  -1   6   4 335.356 26.4968   1
  -1  -6   4 328.038 22.1092   2
   1   6  -3 19.9384 7.80978   3
  -1  -6   3 23.5866 7.47941   2
  -1   6   3 28.6532 8.07364   3
  -1   6   3 22.5306 10.0884   1
  -1   6   2 1935.54 47.5922   3
   1   6  -2 1923.28 56.2714   3
  -1   6   2 1976.69 61.8359   1
  -1  -6   2 1981.67 51.9509   2
  -1   6   1 552.130 24.1730   3
  -1   6   1 573.438 33.6808   1
   1   6  -1 554.050 30.6250   3
  -1   6   0 237.571 22.4386   1
  -1   6   0 237.501 14.8375   3
   1   6   0 202.608 19.5787   3
   1  -6   0 218.521 12.8449   2
  -1   6  -1 190.306 12.3495   3
   1  -6   1 182.415 11.3295   2
  -1   6  -1 180.487 19.7875   1
   1   6   1 170.341 18.2725   3
   1  -6   2 24.0147 5.02272   2
   1   6   2 15.6614 9.28259   3
  -1   6  -2 23.9490 11.2016   1
   1  -6   3 9.58190 2.85501   2
  -1   6  -3 15.6583 10.5097   1
   1   6   3 1.88175 8.41131   3
   1   6   4 95.7267 16.4606   3
   1  -6   4 92.3896 8.35363   2
  -1   6  -4 105.360 16.4517   1
  -1   6  -5 962.392 43.6400   1
   1   6   5 939.809 46.6078   3
   1  -6   5 929.912 26.1169   2
   1   6   6 1155.21 52.5799   3
   1  -6   6 1171.67 31.1069   2
  -1   6  -6 1201.91 48.4057   1
   1  -6   7 140.797 12.2652   2
   1   6   7 131.461 20.1419   3
   1  -6   8 283.265 17.7366   2
   1   6   8 298.327 30.4038   3
  -1   6  -9 174.775 13.6458  15
   1   6   9 175.986 24.1727   3
   1  -6   9 175.208 15.3984   2
   1   6   9 178.746 13.6013  16
   1   6   9 183.795 13.7658   9
   1   6  10 178.322 14.1384   9
  -1   6 -10 152.780 13.4317  13
   1  -6  10 164.246 15.9356   2
   1   6  10 172.859 25.9037   3
  -1   6 -10 166.659 13.7539  15
   1   6  10 182.955 14.1693  16
  -1   6 -11 93.1328 10.5506   5
   1   6  11 100.602 10.9782  16
  -1   6 -11 99.5764 11.2023  15
   1   6  11 94.7073 19.4313   3
   1   6  11 90.9470 11.1170   9
  -1   6 -11 107.638 11.7072  13
  -1   6 -12 2404.15 50.9414  15
   1   6  12 2414.31 95.2848   3
   1   6  12 2502.74 51.4274  16
  -1   6 -12 2548.09 56.4171  13
   1   6  12 2617.75 55.6134   9
   1   6  13 116.311 25.1880   3
   1   6  13 80.7533 11.7110   9
   1   6  13 113.007 12.0586  16
  -1   6 -13 103.196 11.4956  15
  -1   6 -13 109.968 13.1496  13
  -1   6 -13 106.640 11.6846  11
  -1   6 -14 502.293 24.2353  15
  -1   6 -14 517.798 25.1196  11
  -1   6 -14 517.823 28.1515  13
   1   6  14 490.320 23.8211  16
   1   6  14 554.291 27.8682   9
  -1  -6 -14 540.724 23.8233  11
   1   6  14 510.985 47.9363   3
  -1   6 -15 16.6905 6.21047  11
  -1   6 -15 17.0559 8.88706  13
  -1   6 -15 15.6800 5.00480  15
   1   6  15 26.0280 7.44101  16
   1   6  15-0.78711 15.4819   3
   1   6  15 11.8291 7.07835   9
  -1  -6 -15 17.2128 5.98568  11
  -1   6 -16 1362.99 43.2829  11
   1   6  16 1388.99 82.6754   3
  -1   6 -16 1351.11 40.5741  15
  -1   6 -16 1417.65 49.1427  13
   1   6  16 1428.71 40.6510  16
  -1  -6 -16 1428.76 41.7568  11
   1   6  16 1447.81 46.9059   9
  -1  -6 -17 107.044 13.1996  11
  -1   6 -17 96.3048 14.6965  13
   1   6  17 97.3914 14.7168   9
  -1   6 -17 104.690 13.7117  11
   1   6  17 68.3660 23.6590   3
  -1   6 -18 1387.72 46.0724  11
   1   6  18 1261.13 83.7136   3
   1   6  18 1372.05 48.0290   9
  -1   6 -18 1342.84 51.1354  13
  -1   6 -18 1391.65 51.4745  10
  -1  -6 -18 1440.60 44.9012  11
  -1   6 -19 69.7877 12.1331  11
  -1  -6 -19 73.1179 11.7183  11
   1   6  19 27.6055 19.1855   3
  -1   6 -19 75.9929 14.6570  10
   1   6  19 79.7225 14.1952   9
  -1   6 -20-3.50695 11.3666  10
   1   6  20-1.46196 9.38934   9
  -1  -6 -20-22.6941 8.67076  11
  -1   6 -20 15.2151 7.25225  11
  -1   6 -21 147.769 17.4366  11
  -1  -6 -21 142.016 15.9937  11
  -1   6 -21 136.806 18.6780  10
   1   6  21 137.962 17.7693   9
  -1  -6 -22 133.735 15.4311  11
  -1   6 -22 165.409 18.3298  11
  -1   6 -22 138.838 19.8360  10
   1   6  22 156.710 19.1699   9
  -1   6 -23 1979.49 64.3295  10
   1   6  23 2049.87 60.9414   9
  -1  -6 -23 2048.31 57.6478  11
  -1   6 -23 1979.59 59.1831  11
   1   6  24 1321.98 48.5347   9
  -1   6 -24 1354.32 48.9590  11
  -1  -6 -24 1398.93 47.3636  11
  -1   6 -24 1383.08 53.1848  10
   1   6  25 5.99312 8.98187   9
  -1  -6 -25 16.1725 7.84097  11
  -1   6 -25 2.08153 10.0739  10
  -1   6 -25 1.26823 7.80981  11
  -1   6 -26 183.132 20.0837  10
  -1  -6 -26 183.050 17.2322  11
  -1   6 -26 189.900 18.2006  11
  -1   6 -27 128.236 16.3372  10
   1   6  27 145.433 17.9324   5
  -1  -6 -27 114.907 13.4375  11
  -1   6 -28 28.2466 9.00393  10
   1   6  28 31.4963 9.78788   5
  -1  -6 -28 35.0426 9.06863  11
   1   6  29 215.256 18.0029   5
  -1   6 -29 213.456 17.2704  10
  -1   7  29 31.8207 9.16367   9
  -1   7  29 50.2855 9.95293   5
   1   7 -29 45.6916 10.5573  10
   1   7 -28 577.121 30.5361  10
  -1   7  28 554.456 27.8947   9
   1  -7 -28 524.252 25.4437  11
  -1   7  28 583.254 28.6920   5
  -1   7  27 1791.78 52.4102   5
   1  -7 -27 1629.72 46.7685  11
   1   7 -27 1700.70 54.4136  10
  -1   7  27 1669.78 50.0575   9
  -1   7  26 4736.72 89.4291   5
  -1   7  26 4444.40 84.9190   9
   1  -7 -26 4492.02 80.5200  11
   1   7 -26 4465.80 91.2769  10
   1  -7 -25 485.041 27.8457  11
  -1   7  25 476.544 29.8441   9
   1   7 -25 464.795 31.7308  10
  -1   7  24 5174.34 97.0480   9
   1  -7 -24 5243.80 90.6432  11
   1   7 -24 5168.00 105.871  13
   1   7 -23 567.183 36.5347  13
  -1   7  23 591.614 35.1166   9
   1  -7 -23 565.038 30.6578  11
  -1   7  22 309.293 26.3183   9
   1   7 -22 281.756 26.4750  13
   1  -7 -22 296.485 22.5236  11
   1   7 -21 2045.23 66.3925  13
   1  -7 -21 2096.79 57.7576  11
   1   7 -21 1870.70 52.4594  15
  -1   7  21 1948.88 61.7959   9
   1   7 -20 43.8886 11.0868  15
  -1   7  20 30.9033 11.8660   9
  -1   7  20 37.5267 20.4189   3
   1  -7 -20 46.3246 10.7988  11
   1   7 -20 25.3034 12.2055  13
  -1   7  19 2306.06 117.960   3
   1   7 -19 2337.71 60.0191  15
   1   7 -19 2455.11 69.8752  13
   1  -7 -19 2424.64 60.1148  11
   1   7 -18 6173.36 107.527  13
  -1   7  18 5978.23 186.053   3
   1  -7 -18 6065.72 92.9776  11
  -1   7  18 5854.92 87.6576  16
   1   7 -18 6196.07 96.7072  15
   1   7 -17 3827.10 82.0844  13
   1  -7 -17 3787.06 71.5417  11
  -1  -7  17 3720.47 108.925   2
  -1   7  17 3741.57 144.717   3
   1   7 -17 3746.60 74.6990  15
  -1   7  17 3644.43 69.5848  16
  -1  -7  16 36.4569 11.7234   2
   1  -7 -16 21.2311 7.29052  11
  -1   7  16 23.0878 7.96029  16
   1   7 -16 17.6072 7.81245  13
   1   7 -16 14.2113 7.09713  15
  -1   7  16 11.8674 17.6633   3
  -1   7  15 950.622 35.3960  16
   1  -7 -15 931.309 33.6012  11
  -1  -7  15 896.050 50.3192   2
   1   7 -15 959.530 37.7073  15
   1   7 -15 968.877 39.1415  13
  -1   7  15 950.582 69.7515   3
  -1   7  14 5732.53 163.651   3
   1   7 -14 5564.01 90.3159  13
   1   7 -14 5927.75 90.8778  15
  -1  -7  14 5927.14 124.516   2
  -1   7  14 5701.36 85.8046  16
   1   7 -14 6002.49 86.5567   5
   1  -7 -14 5764.13 80.4934  11
  -1   7  13 271.804 36.0288   3
  -1  -7  13 283.460 26.6890   2
   1  -7 -13 285.063 17.8413  11
   1   7 -13 237.785 18.8077  13
   1   7 -13 277.504 20.1043  15
   1   7 -13 279.590 19.0299   5
  -1   7  13 213.992 17.1005  16
   1   7 -12 8138.76 95.4977   5
   1   7 -12 8322.98 103.918  15
  -1   7  12 8121.51 99.9421  16
   1  -7 -12 8142.08 88.7699  11
  -1   7  12 8048.46 179.442   3
   1   7 -12 8157.99 101.291  13
  -1  -7  12 8497.38 138.079   2
   1   7 -11 12005.1 118.444  13
  -1   7  11 12072.8 210.306   3
   1   7 -11 12234.3 113.383   5
  -1   7  11 12139.1 120.143  16
  -1  -7  11 12599.9 162.237   2
   1   7 -11 12459.9 124.458  15
  -1   7  10 702.733 48.9508   3
   1   7 -10 665.252 27.1201  13
  -1   7  10 653.381 29.3563   5
   1   7 -10 660.928 26.1094   5
  -1   7  10 669.512 29.1460   7
  -1  -7  10 609.141 35.5941   2
  -1   7  10 685.898 28.2073  16
   1   7 -10 674.700 28.9027  15
   1   7  -9 2640.42 50.2806   5
  -1   7   9 2543.52 87.4825   3
   1   7  -9 2671.82 55.7439  15
  -1   7   9 2709.24 54.9793  16
  -1   7   9 2596.33 55.4591   5
  -1   7   9 2721.45 56.1329   7
  -1  -7   9 2640.47 70.4411   2
  -1  -7   8 1137.87 45.1207   2
   1   7  -8 1158.93 36.2956  15
   1   7  -8 1135.66 32.5950   5
  -1   7   8 1176.56 35.9914  16
  -1   7   8 1179.56 36.8755   7
  -1   7   8 1170.14 56.0260   3
   1   7  -7 6964.69 79.1978   5
  -1  -7   7 7145.96 110.435   2
   1   7  -7 7322.73 88.1686  15
  -1   7   7 6921.89 128.823   3
  -1   7   7 7144.95 88.3803   7
  -1   7   7 7225.73 86.8526  16
  -1   7   6 6474.79 82.6437   7
  -1   7   6 6057.56 114.629   3
  -1  -7   6 6494.24 103.790   2
   1   7  -6 6442.52 80.8327  15
   1   7  -6 6201.85 73.5365   5
  -1   7   6 6281.06 79.8245  16
  -1  -7   5 6338.27 101.820   2
  -1   7   5 5989.10 118.002   1
  -1   7   5 6054.57 108.406   3
  -1   7   4 3812.39 94.4225   1
  -1   7   4 3857.04 81.8117   3
  -1  -7   4 4057.56 80.5281   2
  -1  -7   3 119.265 14.8309   2
   1   7  -3 138.546 17.5906   3
  -1   7   3 110.466 17.6823   1
  -1   7   3 110.400 13.9178   3
   1   7  -2 1857.37 60.3801   3
  -1   7   2 1816.62 50.4261   3
  -1   7   2 1884.48 66.4028   1
  -1  -7   2 1899.25 55.7547   2
   1   7  -1 1759.33 59.1113   3
  -1   7   1 1701.64 63.2786   1
  -1   7   1 1714.03 45.9792   3
   1   7   0 16679.8 182.484   3
  -1   7   0 16592.3 133.030   3
   1  -7   0 17024.5 119.798   2
   1   7   1 8995.13 137.351   3
  -1   7  -1 9280.15 147.001   1
   1   7   2 127.397 18.3383   3
  -1   7  -2 132.211 19.7515   1
  -1   7  -3 212.548 23.4016   1
   1   7   3 152.605 19.9100   3
   1   7   4 4084.58 100.024   3
  -1   7  -4 4222.22 99.2634   1
   1   7   5 883.930 30.4110   5
  -1   7  -5 910.152 29.3399  15
   1   7   5 884.399 48.7121   3
   1   7   5 884.936 29.2018  16
   1   7   6 540.361 39.3449   3
   1   7   6 563.060 23.8443  16
  -1   7  -6 573.446 23.9127  15
   1   7   6 576.501 25.5523   5
   1   7   7 619.448 25.6457   7
   1   7   7 582.737 41.9539   3
   1   7   7 625.647 24.5789   9
  -1   7  -7 623.673 25.2520  15
   1   7   7 642.573 25.8990  16
   1   7   7 593.829 26.6307   5
   1   7   8 1235.73 62.7226   3
   1   7   8 1156.48 37.8211   5
  -1   7  -8 1256.97 36.2055  15
   1   7   8 1269.12 36.6448  16
   1   7   8 1275.53 35.7516   9
   1   7   9 682.548 27.4536  16
   1   7   9 689.891 30.6544   5
  -1   7  -9 650.068 24.5286   5
   1   7   9 659.225 47.4274   3
  -1   7  -9 702.989 27.6795  15
   1   7   9 650.560 26.5994   9
  -1   7  -9 633.732 26.1135  13
  -1   7 -10 300.794 19.0404  15
  -1   7 -10 300.667 19.2118  13
  -1   7 -10 314.355 17.8722   5
   1   7  10 314.657 19.2855   9
   1   7  10 301.995 22.0694   5
   1   7  10 291.412 33.3402   3
   1   7  10 294.952 18.6830  16
   1   7  11 1436.57 75.4193   3
   1   7  11 1501.50 42.8594   9
  -1   7 -11 1512.29 41.9632  15
   1   7  11 1528.87 42.2138  16
  -1   7 -11 1474.68 42.9313  13
  -1   7 -11 1591.47 39.9341   5
   1   7  11 1509.09 48.9086   5
   1   7  12 6090.77 159.501   3
   1   7  12 6258.35 89.5390   9
   1   7  12 6287.90 85.7383  16
  -1   7 -12 6202.76 85.7968  15
  -1   7 -12 5995.47 89.9650  13
   1   7  13 6180.39 166.204   3
   1   7  13 6005.90 85.1652  16
  -1   7 -13 5848.07 92.0664  13
  -1   7 -13 6096.90 86.3113  15
   1   7  13 6116.55 91.1488   9
  -1   7 -14 4381.28 74.4278  15
   1   7  14 4439.17 74.1020  16
   1   7  14 4395.66 79.4016   9
   1   7  14 4246.92 142.115   3
  -1   7 -14 4273.38 81.9802  13
  -1   7 -15 88.7729 11.9925  15
   1   7  15 77.8038 10.7344  16
  -1   7 -15 56.9323 11.9685  13
   1   7  15 83.2384 24.2682   3
   1   7  15 67.1331 12.5687   9
  -1   7 -16 87.0590 14.7518  13
  -1   7 -16 75.8645 11.0058  15
   1   7  16 80.5680 11.9074  16
   1   7  16 86.2858 14.0262   9
   1   7  16 58.1484 19.5780   3
  -1   7 -16 78.0357 14.6287  10
   1   7  17 5517.90 175.216   3
   1   7  17 5678.46 96.6378   9
  -1   7 -17 5669.74 103.022  10
   1   7  17 5752.69 85.4409  16
  -1   7 -17 5536.63 85.5439  15
   1   7  18 7665.08 114.377   9
  -1   7 -18 7616.24 99.3514  15
  -1   7 -18 7574.25 121.321  10
   1   7  18 7518.21 208.037   3
  -1   7 -19 915.171 44.0721  10
   1   7  19 822.667 71.2657   3
   1   7  19 922.204 41.4916   9
  -1   7 -20 1447.38 55.5619  10
  -1  -7 -20 1417.21 45.3974  11
   1   7  20 1487.84 52.6958   9
  -1   7 -21 43.8450 14.3011  10
  -1  -7 -21 46.0028 9.09320  11
   1   7  21 63.0707 15.1550   9
  -1   7 -22 1011.90 46.6842  10
   1   7  22 999.303 43.5101   9
  -1  -7 -22 973.284 38.0517  11
   1   7  23 141.287 20.9844   5
  -1   7 -23 130.099 19.1000  10
  -1  -7 -23 100.159 13.1931  11
   1   7  23 114.098 16.2365   9
  -1   7 -24 47.2897 14.2547  10
  -1  -7 -24 73.4707 12.3195  11
   1   7  25 1400.31 51.7598   5
  -1   7 -25 1426.21 52.0147  10
   1   7  25 1390.79 47.8612   9
  -1   7 -26 894.094 39.7906  10
   1   7  26 947.060 40.9145   5
  -1   7 -27 723.189 34.1256  10
   1   7  27 755.442 34.5826   5
  -1   7 -28 973.933 36.9501  10
   1   7  28 1041.34 37.5436   5
   1   7  29 387.670 21.6662   5
  -1   8  28 60.7145 10.4183   5
   1   8 -28 48.4299 10.9601  10
  -1   8  28 48.0225 9.53640   9
  -1   8  27 673.239 30.8024   9
  -1   8  27 716.912 31.7542   5
   1   8 -27 664.196 33.3217  10
   1   8 -26 2492.85 66.2499  10
  -1   8  26 2319.78 59.4469   9
  -1   8  26 2431.88 60.9679   5
  -1   8  25 10.1482 9.61947   5
   1   8 -25 2.07808 10.2778  10
   1  -8 -25-7.70148 6.36062  11
  -1   8  25-12.4900 10.6317   9
  -1   8  24 130.326 18.2037   5
   1  -8 -24 106.569 13.0881  11
  -1   8  24 112.754 16.4163   9
   1   8 -24 132.672 19.6525  10
   1   8 -23 818.178 42.6181  10
   1   8 -23 830.108 42.9508  13
  -1   8  23 846.400 40.6121   9
  -1   8  23 893.723 42.6404   5
   1  -8 -23 832.830 35.0133  11
   1   8 -22 547.469 35.0859  13
   1  -8 -22 550.097 28.4797  11
  -1   8  22 541.594 33.3106   9
  -1   8  22 617.601 36.9258   5
  -1   8  21 148.818 20.3653   5
  -1   8  21 131.514 19.2752   9
   1   8 -21 119.926 14.7990  15
   1   8 -21 109.312 17.6112  13
   1  -8 -21 82.7848 12.1296  11
   1   8 -20 3.95573 9.32748  13
  -1   8  20 14.2210 11.3560   9
  -1   8  20 28.8509 13.6748   5
   1  -8 -20 15.3427 7.68994  11
   1   8 -20-2.25801 8.94004  15
   1  -8 -19 17.6804 7.28377  11
  -1   8  19 18.2149 11.3740   9
   1   8 -19 30.6815 10.1746  15
  -1   8  19 29.6142 8.46372  16
  -1   8  19 16.1175 12.0674   5
   1   8 -19 18.5241 11.4276  13
   1   8 -18 250.643 22.9182  13
  -1   8  18 306.202 45.7809   3
  -1   8  18 271.474 24.3230   9
  -1   8  18 271.333 25.8798   5
   1  -8 -18 275.213 19.9460  11
   1   8 -18 298.914 23.4264  15
  -1   8  18 285.660 20.7386  16
  -1   8  17 1629.78 48.5780  16
   1   8 -17 1655.96 55.5368  13
  -1   8  17 1656.30 60.9980   5
   1   8 -17 1617.28 51.8261  15
  -1   8  17 1662.18 102.223   3
  -1   8  16 25.2370 17.8903   3
  -1   8  16 4.34887 6.24527  16
   1   8 -16 1.62981 7.31145  15
   1   8 -16 3.20206 6.98770  13
  -1   8  16 6.71310 10.7023   5
   1   8 -15 794.625 35.8808  15
   1   8 -15 777.996 36.0574  13
  -1   8  15 796.037 41.3425   5
  -1   8  15 800.833 34.4984  16
  -1   8  15 782.650 67.5288   3
  -1   8  14-10.6857 15.4366   3
  -1   8  14 13.9829 9.82213   5
   1   8 -14 12.6016 7.78052   5
  -1   8  14 22.9143 8.25709  16
   1   8 -14 17.3708 8.91283  15
   1   8 -14 3.35528 7.29997  13
  -1  -8  13-4.24638 5.97847   2
   1   8 -13 6.45704 8.18381   5
  -1   8  13-3.44182 9.77682   5
  -1   8  13-4.89712 12.5984   3
  -1   8  13 2.01546 6.46779  16
   1   8 -13-3.80530 6.79015  15
   1   8 -13 3.79777 5.90001  13
   1   8 -12 520.687 26.8974  13
  -1   8  12 497.254 26.9612  16
  -1   8  12 483.890 47.8237   3
  -1   8  12 482.520 28.9339   5
  -1  -8  12 488.108 34.5476   2
   1   8 -12 498.053 25.4365   5
   1   8 -12 506.306 27.5011  15
  -1   8  11 839.918 35.9242   5
   1   8 -11 843.941 32.9045  13
  -1   8  11 880.805 60.6010   3
   1   8 -11 883.036 32.4559   5
  -1  -8  11 872.369 44.8616   2
   1   8 -11 879.028 35.3454  15
  -1   8  11 887.447 35.0549  16
   1   8 -10 124.663 12.7583  13
   1   8 -10 124.909 14.7256  15
  -1   8  10 109.504 13.6646   5
   1   8 -10 128.748 14.3065   7
   1   8 -10 118.668 13.1266   5
  -1   8  10 121.685 13.7774  16
  -1  -8  10 139.696 17.6798   2
  -1   8  10 95.3258 19.7647   3
  -1   8  10 100.270 14.0171   7
  -1   8   9 44.6757 10.1966   7
  -1  -8   9 37.6235 11.8826   2
  -1   8   9 25.3989 12.7061   3
   1   8  -9 14.1664 6.94840   7
   1   8  -9 32.3931 7.95555   5
  -1   8   9 35.4956 8.45627  16
   1   8  -9 36.8731 9.44952  15
  -1   8   9 35.0359 9.08105   5
  -1   8   8 1695.20 71.3093   3
  -1   8   8 1742.72 46.5956  16
   1   8  -8 1642.66 46.0687   7
  -1   8   8 1728.89 47.7094   7
  -1  -8   8 1753.16 59.0340   2
  -1   8   8 1680.33 45.2640   5
   1   8  -8 1770.50 47.1598  15
   1   8  -8 1689.61 41.8355   5
  -1   8   7 141.517 20.2728   3
   1   8  -7 204.758 16.2681  15
  -1   8   7 198.345 17.2054   7
   1   8  -7 179.727 15.7451   7
  -1  -8   7 192.530 19.8618   2
  -1   8   7 188.916 15.8564  16
   1   8  -7 181.339 14.4947   5
  -1   8   7 177.382 15.1561   5
   1   8  -6 751.329 27.4774   5
  -1   8   6 721.827 42.0858   3
  -1   8   6 794.455 31.9477   7
  -1   8   6 728.144 28.4957   5
   1   8  -6 801.580 30.9158  15
  -1   8   6 805.839 30.9023  16
  -1  -8   6 756.757 38.2083   2
  -1  -8   5 1606.33 54.6021   2
  -1   8   5 1597.03 42.7860  16
  -1   8   5 1595.67 44.0841   7
   1   8  -5 1647.98 43.5621  15
  -1   8   5 1591.30 40.5054   5
   1   8  -5 1604.97 39.9871   5
  -1   8   5 1608.67 59.6537   3
  -1   8   4 546.474 24.8627  16
   1   8  -4 570.660 24.1125   5
  -1   8   4 562.605 26.7248   7
   1   8  -4 584.386 25.8284  15
  -1  -8   4 525.660 31.4791   2
  -1   8   4 529.735 32.2309   3
  -1   8   3 18.9872 6.79638  16
   1   8  -3 34.5809 7.64950  15
   1   8  -3 42.1713 8.12576   5
  -1   8   3 38.5017 8.96027   7
  -1  -8   3 14.9010 8.00847   2
   1   8  -2 1.28514 4.90056  15
   1   8  -2-17.8455 8.19127   3
  -1  -8   2-4.03098 6.58814   2
  -1   8   2 2.60317 4.56143  15
  -1   8   2-4.79700 6.69976  16
   1   8  -2-0.77042 5.75771   5
  -1   8   1 18.4028 7.56295   7
   1   8  -1 18.3514 6.03448  16
   1   8  -1-2.38109 7.29645   3
  -1   8   1 8.82852 4.69650  15
  -1  -8   1 11.6199 7.09598   2
   1   8  -1 9.28448 5.52719   5
  -1   8   1 2.34597 4.86148  16
   1   8  -1 20.2046 6.41257  15
   1   8   0 128.404 11.8245  16
   1   8   0 96.4257 16.2007   3
  -1   8   0 135.616 13.9949   7
  -1   8   0 131.036 11.5909  15
  -1   8   0 118.893 11.7466  16
   1   8   0 111.589 11.8199   5
  -1   8  -1 100.435 12.5980   7
  -1   8  -1 91.2829 10.3500  15
   1   8   1 84.4210 10.1690  16
   1   8   1 88.8106 10.7461   5
   1   8   1 93.2481 17.4168   3
  -1   8  -1 81.1158 9.94848  16
   1   8   2 33.2727 12.4859   3
   1   8   2 15.1752 5.88127  16
  -1   8  -2 18.3406 7.43400   7
   1   8   2 15.8065 6.67134   5
  -1   8  -2 20.1703 6.60326  15
  -1   8  -3 169.052 16.5828   7
   1   8   3 184.300 15.0180   5
   1   8   3 168.584 14.1375  16
   1   8   3 163.617 22.2957   3
   1   8   3 178.727 14.2391   7
  -1   8  -3 171.076 13.9494  15
   1   8   4 285.293 18.2682   7
   1   8   4 279.661 28.5840   3
  -1   8  -4 308.982 18.5091  15
  -1   8  -4 284.025 20.9619   7
   1   8   4 293.145 18.4126  16
   1   8   4 286.369 19.0963   5
   1   8   5 35.7282 7.61376   7
  -1   8  -5 39.0698 6.89319   5
   1   8   5 49.6041 13.7025   3
  -1   8  -5 29.7553 7.50656  15
   1   8   5 34.4686 9.07225   5
   1   8   5 36.9075 8.02936  16
  -1   8  -5 20.6068 7.74537   7
  -1   8  -6 815.362 29.9075  10
   1   8   6 843.758 31.2630   7
  -1   8  -6 813.174 35.1253   7
  -1   8  -6 872.334 31.3707  15
   1   8   6 865.152 28.8275   9
   1   8   6 882.684 31.8380  16
   1   8   6 845.235 32.8339   5
  -1   8  -6 849.522 27.2918   5
   1   8   6 781.165 50.1871   3
   1   8   7 1133.09 36.4931  16
   1   8   7 1137.40 36.5125   7
   1   8   7 1137.71 39.0248   5
  -1   8  -7 1084.42 35.4554  15
  -1   8  -7 1084.41 35.6012  10
  -1   8  -7 1124.32 31.9470   5
   1   8   7 1137.43 62.1436   3
   1   8   7 1137.25 34.4378   9
  -1   8  -8 366.246 21.5553  10
   1   8   8 362.605 21.1692  16
  -1   8  -8 350.778 18.7271   5
   1   8   8 342.432 36.2978   3
   1   8   8 364.286 20.4858   9
  -1   8  -8 347.784 20.9996  15
   1   8   8 373.085 23.4218   5
   1   8   9 1039.19 63.3813   3
  -1   8  -9 1053.22 37.1601  10
  -1   8  -9 1003.54 31.6953   5
  -1   8  -9 999.344 35.1793  15
   1   8   9 1020.15 34.6688   9
   1   8   9 1036.03 35.7398  16
   1   8   9 1025.66 39.6147   5
   1   8  10 45.2901 18.4361   3
   1   8  10 47.4634 9.94006  16
  -1   8 -10 43.6741 9.94348  10
   1   8  10 46.1508 9.31706   9
   1   8  10 49.2928 11.7148   5
  -1   8 -10 54.5770 9.28786   5
  -1   8 -10 49.8066 9.38956  15
   1   8  11 130.293 27.0212   3
   1   8  11 133.230 17.0788   5
  -1   8 -11 153.778 13.6633   5
  -1   8 -11 140.137 15.6286  10
   1   8  11 139.435 14.5809   9
  -1   8 -11 138.294 14.5826  15
   1   8  11 137.153 14.2577  16
   1   8  12 362.461 27.6684   5
  -1   8 -12 340.577 22.0457  15
  -1   8 -12 332.007 23.3109  10
   1   8  12 361.695 22.4676  16
   1   8  12 345.639 22.8180   9
   1   8  12 309.878 38.9220   3
  -1   8 -13 38.6660 10.5261  10
   1   8  13 51.8001 13.9165   5
  -1   8 -13 27.9412 8.76548  15
   1   8  13 56.7620 11.4670   9
   1   8  13 31.9142 9.26834  16
  -1   8 -14 1043.69 42.7129  10
   1   8  14 1032.64 40.2134   9
   1   8  14 975.336 46.8814   5
  -1   8 -14 1002.95 37.9801  15
   1   8  14 1012.47 73.8868   3
   1   8  14 1001.22 37.4256  16
  -1   8 -15 363.388 26.3647  10
  -1   8 -15 326.935 22.3748  15
   1   8  15 319.259 23.8262   9
   1   8  15 288.314 42.2394   3
   1   8  15 338.035 22.4257  16
   1   8  15 317.292 29.0564   5
  -1   8 -16 19.9146 8.52766  15
  -1   8 -16-4.87711 10.3619  10
   1   8  16 9.33707 9.65428   9
   1   8  16 13.1677 7.57401  16
   1   8  16-5.63825 12.8718   5
   1   8  17 146.282 17.7747   9
   1   8  17 166.858 16.3452  16
  -1   8 -17 154.634 15.7838  15
   1   8  17 113.287 20.6826   5
  -1   8 -17 135.095 19.0435  10
   1   8  17 114.736 30.4403   3
   1   8  18 872.033 34.5970  16
   1   8  18 901.174 74.4657   3
  -1   8 -18 836.174 42.2222  10
   1   8  18 807.802 38.8246   9
   1   8  18 861.170 47.3963   5
  -1   8 -18 829.819 34.4199  15
   1   8  19 210.533 24.7047   5
  -1   8 -19 220.660 23.3181  10
  -1   8 -19 206.351 17.2266  15
   1   8  19 233.243 22.2875   9
   1   8  20-3.37967 13.8654   5
   1   8  20-3.47042 9.86949   9
  -1   8 -20-11.0377 12.6875  10
   1   8  21 257.182 26.6305   5
  -1   8 -21 235.315 24.0932  10
   1   8  21 261.486 23.7236   9
  -1   8 -22 63.8053 15.2530  10
   1   8  22 52.0109 13.4963   9
   1   8  22 72.0836 17.4004   5
   1   8  23 607.636 33.3117   9
  -1   8 -23 662.082 37.1165  10
   1   8  23 632.370 37.3874   5
  -1   8 -24 371.797 28.0228  10
   1   8  24 302.691 23.5470   9
   1   8  24 380.455 28.6003   5
  -1   8 -25-0.30242 8.97086  10
   1   8  25-5.64016 9.92877   5
  -1   8 -26 92.3064 13.8343  10
   1   8  26 126.012 16.0880   5
  -1   8 -27 57.0390 11.6336  10
   1   8  27 52.6024 11.4047   5
  -1   8 -28 82.7687 12.0383  10
   1   8  28 77.8075 11.2018   5
   1   9 -27 13.5039 7.80406  10
  -1   9  27 5.71338 6.34484   5
  -1   9  27 8.31884 6.51001   9
   1   9 -26 974.982 39.8124  10
  -1   9  26 947.421 35.2757   5
  -1   9  26 959.940 36.4666   9
  -1   9  25 1943.14 53.6286   5
   1   9 -25 1973.39 58.9098  10
  -1   9  25 1896.60 53.5893   9
  -1   9  24 1529.55 50.3516   5
   1   9 -24 1580.23 55.2627  10
  -1   9  24 1486.89 49.6502   9
  -1   9  23 9.16775 9.09017   5
  -1   9  23 9.97024 11.0801   9
   1   9 -23 7.37063 10.5558  10
  -1   9  22 67.1000 15.3600   5
   1   9 -22 76.3656 15.2681  10
  -1   9  22 49.5339 13.2604   9
   1   9 -22 49.7672 9.78963  15
   1   9 -21 1355.92 45.3117  15
   1   9 -21 1305.37 52.2308  13
   1   9 -21 1306.34 53.0331  10
  -1   9  21 1350.16 53.0574   5
  -1   9  21 1317.79 50.1142   9
  -1   9  20 653.199 36.0804   9
   1   9 -20 673.624 37.6767  13
  -1   9  20 759.408 41.1920   5
   1   9 -20 655.971 32.8831  15
  -1   9  19 184.807 17.3942  16
   1   9 -19 192.811 21.2726  13
   1   9 -19 171.706 18.4946  15
  -1   9  19 211.250 23.2423   5
  -1   9  19 178.940 20.8621   9
   1   9 -18-3.30584 10.6224  15
  -1   9  18 2.14941 9.23751   9
   1   9 -18 9.27362 9.52627  13
  -1   9  18 26.6654 9.16441  16
  -1   9  18-2.00681 9.83906   5
   1   9 -17 282.148 23.4857  15
   1   9 -17 258.700 22.8202  13
  -1   9  17 293.101 46.2736   3
  -1   9  17 249.446 20.8721  16
  -1   9  17 240.114 24.9705   5
  -1   9  17 257.064 23.1577   9
  -1   9  16 134.662 19.5512   5
  -1   9  16 139.360 16.6297  16
   1   9 -16 132.298 16.9111  15
  -1   9  16 153.700 18.2927   9
   1   9 -16 142.346 17.2116  13
  -1   9  15 528.892 29.7706  16
  -1   9  15 530.474 34.4909   5
   1   9 -15 576.139 31.3992  13
   1   9 -15 585.756 32.4188  15
  -1   9  15 488.578 58.2447   3
  -1   9  15 581.627 32.1490   9
  -1   9  14 65.9368 14.7187   5
  -1   9  14 70.8442 12.6983  16
   1   9 -14 79.8074 14.2225  15
   1   9 -14 62.8501 11.8793   5
   1   9 -14 76.5120 11.8416  13
  -1   9  14 73.5963 13.8079   9
   1   9 -13 1881.40 52.6477  13
  -1   9  13 1777.01 57.9362   5
   1   9 -13 1856.20 51.5037   5
   1   9 -13 1814.15 54.8290  15
  -1   9  13 1829.44 54.0298  16
  -1   9  13 1706.77 97.0452   3
  -1   9  12 1079.02 72.7498   3
  -1   9  12 1056.87 43.5096   5
   1   9 -12 1096.21 39.0049   5
  -1   9  12 1072.70 41.2732  16
   1   9 -12 1135.36 43.2993  15
   1   9 -12 1157.49 40.3296  13
   1   9 -11 4167.35 80.9101  15
  -1   9  11 3938.05 133.205   3
  -1   9  11 4130.47 79.3590  16
  -1   9  11 4053.25 81.2710   5
   1   9 -11 4023.28 72.2831   5
  -1   9  10 132.196 15.9096   7
  -1   9  10 141.600 16.3249   5
   1   9 -10 142.500 16.6390  15
  -1   9  10 134.768 15.2006  16
  -1   9  10 132.723 24.8958   3
   1   9 -10 141.147 14.6284   5
   1   9  -9 57.4716 10.7641   7
  -1   9   9 48.7766 11.1297   7
  -1   9   9 49.7648 10.9158  16
   1   9  -9 36.1129 8.73368   5
  -1   9   9 62.0199 11.5036   5
   1   9  -9 72.7678 12.6166  15
   1   9  -8 3241.08 61.3824   5
  -1   9   8 3239.82 68.4298   7
   1   9  -8 3159.10 67.1556  15
  -1   9   8 3076.83 64.5402   5
   1   9  -8 3090.13 65.7564   7
  -1   9   8 3241.04 67.8045  16
  -1   9   7 6977.27 99.0697   7
   1   9  -7 6636.33 95.5810   7
   1   9  -7 7265.80 99.3588  15
  -1   9   7 7350.53 99.9924  16
   1   9  -7 6807.77 88.3453   5
  -1   9   7 6780.84 93.0921   5
   1   9  -6 1192.46 37.0047   5
   1   9  -6 1194.79 39.9120  15
   1   9  -6 1196.77 39.9329   7
  -1   9   6 1211.87 40.4129  16
  -1   9   6 1188.33 40.8481   7
  -1   9   6 1184.64 38.0798   5
  -1  -9   6 1144.90 48.7768   2
  -1   9   5 8.22397 6.60431  16
   1   9  -5 11.0030 7.12765  15
   1   9  -5-0.32708 6.77512   5
  -1   9   5 6.22004 6.18076   5
  -1   9   5 1.50094 8.08054   7
  -1   9   5 4.76661 3.84549  15
   1   9  -5 9.18423 6.64460   7
  -1   9   4 310.926 19.2902   5
   1   9  -4 333.682 19.7940   5
   1   9  -4 312.525 19.9771   7
   1   9  -4 352.445 21.7918  15
  -1   9   4 303.964 17.2568  15
  -1   9   4 289.558 19.6925  16
   1   9  -4 324.852 17.8558  16
  -1  -9   4 337.609 26.8982   2
  -1   9   4 363.411 22.9833   7
   1   9  -3 6642.66 89.5255  15
   1   9  -3 6505.19 85.4474   5
  -1   9   3 6483.74 94.5300   7
   1   9  -3 6374.48 79.5811  16
  -1   9   3 6658.42 84.7785   5
   1   9  -3 6574.93 89.1434   7
  -1   9   3 6236.13 77.6223  15
  -1  -9   3 6301.12 114.884   2
  -1   9   3 6454.68 89.1002  16
  -1   9   2 857.797 32.6485  16
  -1   9   2 834.075 29.8201   5
   1   9  -2 839.409 31.6686  15
  -1  -9   2 791.986 41.4536   2
   1   9  -2 826.197 29.2106  16
   1   9  -2 840.424 31.1996   5
   1   9  -2 792.187 31.3149   7
  -1   9   2 854.837 29.5576  15
  -1   9   2 851.314 34.6290   7
   1   9  -1 4566.97 72.1978   5
  -1  -9   1 4338.19 96.6153   2
   1   9  -1 4575.76 69.7333  16
  -1   9   1 4449.24 67.4972  15
  -1   9   1 4465.41 72.8601  16
  -1   9   1 4405.05 77.9802   7
   1   9  -1 4483.53 70.9202  15
  -1   9   1 4392.32 66.8477   5
   1   9  -1 4439.70 72.7659   7
   1   9  -1 4426.91 107.612   3
  -1   9   0 513.946 23.7752  15
   1   9   0 541.885 25.5098   5
  -1   9   0 512.875 24.8044  16
   1   9   0 519.894 38.1630   3
   1   9   0 522.311 24.1256  15
   1   9   0 509.066 24.9412   7
   1   9   0 569.631 25.2912  16
  -1   9   0 544.459 23.4901   5
  -1  -9   0 522.771 33.9807   2
  -1   9   0 550.224 28.2382   7
   1   9   1 403.348 21.0691  15
  -1   9  -1 427.593 22.4905  16
   1   9   1 399.535 22.2918   7
   1   9   1 407.307 22.4796   5
  -1   9  -1 416.834 20.4203   5
   1   9   1 419.978 22.2432  16
  -1   9  -1 400.705 21.4870  15
   1   9   1 418.776 35.3705   3
  -1   9  -1 416.620 25.1094   7
   1   9   2 151.577 14.3145  16
   1   9   2 169.409 22.9442   3
   1   9   2 152.724 12.7203  15
  -1   9  -2 184.687 14.8266  16
  -1   9  -2 176.946 17.8139   7
  -1   9  -2 175.575 14.8562  15
   1   9   2 172.081 15.2591   7
  -1   9  -2 176.288 13.7900   5
   1   9   2 168.863 15.4485   5
   1   9   3 4091.26 69.4307  16
  -1   9  -3 4085.95 68.7245  15
   1   9   3 4077.50 70.4133   7
  -1   9  -3 4060.31 78.4172   7
  -1   9  -3 4014.76 62.1012   5
   1   9   3 4156.80 112.900   3
  -1   9  -3 3998.15 65.8997  16
   1   9   3 4219.15 73.2402   5
  -1   9  -4 188.350 18.2904   7
   1   9   4 173.909 15.5537  16
   1   9   4 207.782 16.8774   7
   1   9   4 167.519 24.9705   3
  -1   9  -4 194.929 14.6440  16
  -1   9  -4 179.049 14.1081   5
  -1   9  -4 164.290 14.9812  15
   1   9   4 172.107 16.2730   5
  -1   9  -5 4384.36 65.0059   5
   1   9   5 4336.26 76.8959   5
  -1   9  -5 4234.42 83.2267   7
  -1   9  -5 4330.24 72.8847  15
   1   9   5 4256.96 72.6009  16
   1   9   5 4328.84 73.0164   7
   1   9   5 4263.14 119.886   3
   1   9   6 282.364 21.3233   5
   1   9   6 289.737 18.1888   9
   1   9   6 283.395 19.7632   7
   1   9   6 287.242 33.1744   3
  -1   9  -6 293.133 20.2655  15
  -1   9  -6 296.551 19.2180  10
  -1   9  -6 279.169 23.1390   7
  -1   9  -6 275.728 16.9709   5
   1   9   6 286.079 20.1531  16
   1   9   7 13035.8 222.478   3
  -1   9  -7 13325.1 129.023  10
   1   9   7 13036.3 121.602   9
  -1   9  -7 13350.7 131.140  15
  -1   9  -7 13138.1 115.069   5
   1   9   7 13441.0 131.170   7
   1   9   7 13496.0 141.870   5
   1   9   7 13384.5 131.690  16
   1   9   8 301.287 21.1430  16
   1   9   8 311.783 19.9002   9
  -1   9  -8 269.182 23.4416   7
  -1   9  -8 284.799 18.0199   5
   1   9   8 295.970 23.0318   5
   1   9   8 330.515 37.9916   3
  -1   9  -8 290.956 20.8680  15
  -1   9  -8 305.338 20.8473  10
   1   9   9 1577.46 45.0130   9
  -1   9  -9 1613.34 42.2018   5
   1   9   9 1593.85 52.4264   5
  -1   9  -9 1576.75 47.0824  10
  -1   9  -9 1520.92 54.8696   7
   1   9   9 1614.62 47.2815  16
   1   9   9 1644.13 84.6436   3
  -1   9  -9 1570.88 46.6574  15
   1   9  10 1316.11 78.4100   3
  -1   9 -10 1445.70 45.4752  15
   1   9  10 1359.13 44.1927  16
   1   9  10 1343.52 42.8426   9
  -1   9 -10 1311.34 52.4032   7
  -1   9 -10 1407.40 46.0016  10
  -1   9 -10 1389.65 39.7606   5
   1   9  10 1375.05 50.5577   5
   1   9  11 2961.83 65.5597  16
   1   9  11 2837.89 118.312   3
   1   9  11 2974.99 65.2056   9
  -1   9 -11 2997.01 68.7835  10
   1   9  11 2869.49 75.3307   5
  -1   9 -11 2961.01 65.9084  15
  -1   9 -11 3056.84 59.7942   5
  -1   9 -12 557.357 29.3414  15
  -1   9 -12 590.020 31.7004  10
   1   9  12 492.769 51.5789   3
   1   9  12 568.972 29.3133  16
   1   9  12 552.885 28.9349   9
   1   9  12 610.831 36.7172   5
  -1   9 -13 251.448 20.9273  15
   1   9  13 218.574 23.8051   5
   1   9  13 236.882 19.8828   9
  -1   9 -13 222.725 20.7933  10
   1   9  13 286.016 21.5837  16
   1   9  13 262.571 38.9103   3
  -1   9 -14 276.575 23.4753  10
   1   9  14 277.590 43.2102   3
   1   9  14 283.595 21.6207  16
   1   9  14 227.947 26.0612   5
   1   9  14 284.992 22.8670   9
  -1   9 -14 273.541 21.6928  15
   1   9  15 314.369 23.7243   9
  -1   9 -15 324.696 26.1181  10
  -1   9 -15 307.026 22.7654  15
   1   9  15 316.936 29.9549   5
   1   9  15 295.727 22.2796  16
   1   9  15 228.915 38.5783   3
  -1   9 -16 9.38239 6.83421  15
   1   9  16 36.7889 10.7036  16
   1   9  16 26.0827 14.8502   5
   1   9  16 13.7140 8.98062   9
  -1   9 -16 32.1287 11.3938  10
   1   9  17 13.6372 8.28760  16
  -1   9 -17-2.20416 6.90615  15
   1   9  17 3.51990 9.38697   9
  -1   9 -17-0.91864 9.46814  10
   1   9  18 503.252 37.5343   5
  -1   9 -18 499.333 27.4602  15
   1   9  18 504.343 30.9434   9
  -1   9 -18 589.869 35.7424  10
   1   9  18 529.084 27.8781  16
   1   9  19-6.30771 13.7096   5
   1   9  19-6.19695 9.16985   9
  -1   9 -19 6.88430 6.48879  15
  -1   9 -19 4.06239 10.7349  10
   1   9  19-4.03295 5.45858  16
  -1   9 -20 369.780 28.8830  10
   1   9  20 422.006 28.5922   9
  -1   9 -20 365.597 22.1209  15
   1   9  20 399.396 32.8125   5
  -1   9 -21 1355.09 52.8810  10
   1   9  21 1387.07 56.5488   5
   1   9  21 1412.79 50.4031   9
  -1   9 -22 339.870 27.7727  10
   1   9  22 329.073 28.0658   5
   1   9  22 339.432 25.2579   9
  -1   9 -23 474.550 33.0804   7
   1   9  23 409.391 29.4191   5
  -1   9 -23 432.786 29.7553  10
   1   9  24 19.7016 11.7731   5
  -1   9 -24-11.1769 10.2706  10
  -1   9 -24 0.27017 11.3660   7
   1   9  25 709.769 33.7769   5
  -1   9 -25 791.713 36.2941  10
   1   9  26 69.8925 12.4679   5
  -1   9 -26 58.0818 11.5503  10
   1   9  27 91.1568 11.3763   5
  -1   9 -27 107.920 13.5606  10
   1  10 -26 1435.82 44.3838  10
  -1  10  26 1437.98 41.2659   9
  -1  10  25 40.4879 8.35576   5
  -1  10  25 42.1584 9.66654   9
   1  10 -25 45.4199 10.0803  10
  -1  10  24 122.578 15.0675   5
  -1  10  24 143.975 16.2783   9
   1  10 -24 172.817 18.4418  10
  -1  10  23-8.98514 9.70924   5
  -1  10  23 1.81734 8.02423   9
   1  10 -23-1.08656 9.53843  10
   1  10 -22 224.989 22.4433  10
   1  10 -22 228.987 18.2413  15
  -1  10  22 213.636 20.6659   9
  -1  10  22 237.184 21.5437   5
   1  10 -21 72.4571 15.2458  10
  -1  10  21 67.2911 14.5953   5
  -1  10  21 70.9102 13.9928   9
   1  10 -21 57.6149 10.7510  15
  -1  10  20 176.996 20.1028   9
  -1  10  20 170.424 15.5961  16
   1  10 -20 193.231 21.8890  10
  -1  10  20 187.741 21.1267   5
   1  10 -20 177.216 17.6282  15
  -1  10  19 139.732 15.5646  16
   1  10 -19 156.150 17.6429  15
  -1  10  19 164.676 20.1493   5
   1  10 -19 138.944 18.5597  10
  -1  10  19 153.893 18.9501   9
   1  10 -18 263.041 24.5326  10
  -1  10  18 263.020 25.0981   5
   1  10 -18 238.935 22.1848  13
  -1  10  18 245.699 20.8520  16
   1  10 -18 231.509 21.0676  15
  -1  10  18 275.294 23.7100   9
  -1  10  17 465.270 32.5550   5
   1  10 -17 444.410 29.6605  15
  -1  10  17 388.878 26.1443  16
   1  10 -17 445.006 29.0825  13
  -1  10  17 451.406 29.4967   9
  -1  10  16 54.7735 12.6266   9
  -1  10  16 58.8100 14.4089   5
   1  10 -16 48.0097 11.0674  13
   1  10 -16 26.3658 10.3927  15
  -1  10  16 46.1834 11.4845  16
   1  10 -15 94.1351 15.6228  15
  -1  10  15 95.8866 16.9897   5
  -1  10  15 91.8383 14.9265  16
   1  10 -15 94.1781 14.0287  13
  -1  10  15 92.8934 14.8610   9
  -1  10  14 1643.25 58.0096   5
  -1  10  14 1658.05 53.4395   9
   1  10 -14 1710.07 56.0856  15
  -1  10  14 1742.34 54.8648  16
   1  10 -14 1713.51 51.1043   5
  -1  10  13 415.769 26.8820   9
  -1  10  13 362.133 27.8387   5
   1  10 -13 397.092 27.7491  15
  -1  10  13 398.235 26.9736  16
   1  10 -13 388.937 24.8659   5
   1  10 -12 13.9101 8.94959   5
   1  10 -12 20.4862 10.0935  15
  -1  10  12 24.5063 8.15709   9
  -1  10  12 19.4490 10.0443   5
  -1  10  12 18.9604 9.56354  16
   1  10 -11 148.471 16.3398   5
   1  10 -11 157.242 18.8250  15
  -1  10  11 143.864 16.8088   5
  -1  10  11 142.640 15.7017   9
  -1  10  11 156.801 17.8083  16
  -1  10  10 12.4431 8.16126   5
   1  10 -10 22.4025 10.4384  15
  -1  10  10 1.52927 8.35831  16
  -1  10  10 4.25301 9.87565   7
  -1  10  10 3.56855 5.56016   9
   1  10 -10 14.6275 7.85504   5
  -1  10   9 178.738 18.9390   7
   1  10  -9 176.199 18.1749  15
  -1  10   9 182.606 18.6186  16
  -1  10   9 157.601 15.8501   9
   1  10  -9 169.567 16.5698   5
  -1  10   9 191.495 18.3662   5
   1  10  -8 583.909 28.1558   5
   1  10  -8 599.411 31.5451  15
  -1  10   8 605.837 31.6541  16
  -1  10   8 584.166 29.8386   5
  -1  10   8 642.211 32.5158   7
   1  10  -7 76.7743 12.9953  15
  -1  10   7 90.7607 12.1595   5
   1  10  -7 111.753 14.4872   7
  -1  10   7 90.8773 14.2195   7
   1  10  -7 88.3281 12.5271   5
  -1  10   7 75.8105 12.9120  16
  -1  10   6 299.979 22.7240   7
  -1  10   6 323.167 21.5119   5
  -1  10   6 305.481 22.4317  16
   1  10  -6 351.351 23.6855  15
   1  10  -6 340.636 22.5744   7
   1  10  -6 323.922 20.8890   5
  -1  10   5 120.788 13.7471   5
  -1  10   5 117.061 15.6410   7
  -1  10   5 109.927 14.1019  16
   1  10  -5 104.958 13.3624   7
  -1  10   5 96.9341 11.1316  15
   1  10  -5 110.630 13.9363  15
   1  10  -5 112.763 13.1873   5
   1  10  -4 419.859 21.6121  16
  -1  10   4 388.884 24.6899  16
   1  10  -4 392.095 23.7378   7
   1  10  -4 436.958 25.4879  15
  -1  10   4 384.661 25.4290   7
  -1  10   4 383.184 22.2023   5
   1  10  -4 404.790 23.4340   5
  -1  10   4 372.068 20.2864  15
  -1  10   3 7.81263 5.38354  15
  -1  10   3 27.7272 10.5889   7
   1  10  -3 30.4694 7.89509  16
   1  10  -3 17.2587 8.24414   5
  -1  10   3 15.2117 7.56643   5
   1  10  -3 16.8456 9.85363   7
   1  10  -3 4.26530 7.29635  15
  -1  10   3 16.0928 8.05586  16
   1  10  -2 233.296 18.6971   5
   1  10  -2 209.418 17.5265  15
  -1  10   2 261.289 21.8026   7
   1  10  -2 246.585 18.8725   7
   1  10  -2 262.896 17.9386  16
  -1  10   2 230.560 17.0386  15
  -1  10   2 235.769 17.5003   5
  -1  10   2 239.278 18.8744  16
   1  10  -1 7.34140 6.15984  16
  -1  10   1 11.4761 7.66975  16
   1  10  -1 6.77721 6.61205   7
  -1  10   1 15.7701 9.15780   7
   1  10  -1 12.8010 7.98550   5
  -1  10   1 20.9528 7.25578   5
  -1  10   1 15.8687 7.43726  15
   1  10  -1 1.48191 6.09265  15
  -1  10   0 66.8550 12.8476   7
   1  10   0 59.8857 10.3139   7
   1  10   0 74.0997 11.0190  16
   1  10   0 72.2359 10.6516  15
   1  10   0 63.3711 11.2025   5
  -1  10   0 79.0418 11.9021  16
  -1  10   0 48.1693 9.17569   5
  -1  10   0 54.8934 10.3633  15
   1  10   1 571.957 27.2574  16
   1  10   1 592.077 26.7426  15
  -1  10  -1 613.189 27.9852  15
   1  10   1 601.614 29.3720   5
  -1  10  -1 591.392 31.5846   7
  -1  10  -1 588.537 25.9202   5
  -1  10  -1 611.044 28.5412  16
   1  10   1 610.466 28.9304   7
  -1  10  -2 18.7002 9.64485   7
  -1  10  -2 27.8021 7.36854   5
  -1  10  -2 12.4947 6.95911  15
  -1  10  -2 16.7010 6.96418  16
   1  10   2 1.02978 4.74385  15
   1  10   2 13.4537 7.16582   7
   1  10   2 13.3901 6.82615  16
   1  10   2 1.05499 7.09877   3
   1  10   2 16.2352 8.64642   5
   1  10   3 3725.06 113.947   3
   1  10   3 3741.15 71.0727   7
   1  10   3 3752.37 70.4669  16
  -1  10  -3 3591.30 66.2827  16
  -1  10  -3 3747.03 63.1787   5
   1  10   3 3644.17 72.3535   5
  -1  10  -3 3661.72 68.9298  15
  -1  10  -3 3679.82 78.9590   7
   1  10   4 653.815 32.2010   5
   1  10   4 688.177 31.4069  16
   1  10   4 683.946 30.9634   7
   1  10   4 705.971 50.8689   3
  -1  10  -4 692.638 28.6586  16
  -1  10  -4 708.483 27.7773   5
  -1  10  -4 721.923 31.6704  15
  -1  10  -4 709.068 36.3088   7
   1  10   5 248.627 32.8264   3
  -1  10  -5 287.354 24.2625   7
   1  10   5 275.239 20.3907   7
   1  10   5 283.460 22.0702   5
  -1  10  -5 272.413 17.8405   5
   1  10   5 311.989 21.6289  16
  -1  10  -5 300.488 21.3976  15
   1  10   6 172.864 16.8207  16
  -1  10  -6 148.933 18.4941   7
   1  10   6 158.504 17.6945   5
   1  10   6 202.420 29.8821   3
  -1  10  -6 168.180 14.5280   5
   1  10   6 185.083 17.5016   7
  -1  10  -6 140.449 15.7471  15
  -1  10  -7 93.3340 13.7236  15
   1  10   7 94.9289 11.9868   9
   1  10   7 90.5935 13.2725  16
   1  10   7 79.2190 13.4491   5
   1  10   7 74.0114 19.5669   3
  -1  10  -7 95.7407 16.3975   7
  -1  10  -7 101.207 12.0460   5
   1  10   8 391.125 27.4846   5
   1  10   8 357.647 22.0707   9
  -1  10  -8 346.178 20.3628   5
   1  10   8 356.762 24.0034  16
  -1  10  -8 334.427 26.9064   7
   1  10   8 416.126 44.7591   3
  -1  10  -8 369.331 24.4363  15
  -1  10  -8 371.926 23.4022  10
   1  10   9 486.348 26.1229   9
  -1  10  -9 481.519 27.2761  10
   1  10   9 504.611 31.7835   5
  -1  10  -9 447.388 23.8214   5
  -1  10  -9 518.107 29.0990  15
   1  10   9 491.910 49.5041   3
  -1  10  -9 440.175 31.8703   7
   1  10   9 486.532 28.1539  16
   1  10  10 693.843 38.2011   5
  -1  10 -10 724.470 34.2182  10
  -1  10 -10 739.737 34.7918  15
  -1  10 -10 682.047 39.6300   7
  -1  10 -10 714.261 29.9709   5
   1  10  10 722.341 34.0194  16
   1  10  10 685.486 59.3405   3
   1  10  10 705.636 31.9437   9
   1  10  11 56.0895 15.5481   5
   1  10  11 57.0396 12.1281  16
  -1  10 -11 57.4111 12.4477  15
  -1  10 -11 58.4820 15.1272   7
   1  10  11 74.8348 23.3226   3
  -1  10 -11 53.8892 11.6498  10
   1  10  11 51.4865 10.1415   9
  -1  10 -11 61.7009 11.1575   5
   1  10  12 346.023 29.6273   5
   1  10  12 409.925 26.0619   9
  -1  10 -12 414.225 27.5526  10
   1  10  12 447.140 51.5316   3
  -1  10 -12 386.223 32.1599   7
   1  10  12 389.430 25.8366  16
  -1  10 -12 379.139 25.6875  15
  -1  10 -13 72.8564 13.1983  15
  -1  10 -13 75.1907 17.2963   7
   1  10  13 81.9658 13.3393  16
   1  10  13 101.684 18.6539   5
   1  10  13 93.0950 14.0180   9
  -1  10 -13 109.102 15.3991  10
   1  10  14 762.721 45.0820   5
   1  10  14 790.660 36.9387   9
  -1  10 -14 766.602 47.2093   7
  -1  10 -14 837.384 39.9540  10
   1  10  14 734.850 68.7207   3
   1  10  14 822.241 36.5804  16
  -1  10 -14 818.830 37.0338  15
  -1  10 -15 260.709 30.1648   7
   1  10  15 241.291 20.5653  16
  -1  10 -15 234.084 20.4440  15
   1  10  15 229.069 21.1224   9
  -1  10 -15 196.246 21.2238  10
   1  10  15 210.583 26.1132   5
  -1  10 -16 627.422 35.4299  10
   1  10  16 640.247 31.9959  16
   1  10  16 553.263 39.6699   5
  -1  10 -16 573.508 30.7681  15
   1  10  16 619.966 33.6528   9
  -1  10 -16 621.153 43.9771   7
  -1  10 -17 1.32454 7.30116  15
   1  10  17 5.38767 9.29304   9
   1  10  17 12.6218 14.1224   5
   1  10  17-17.0071 8.22263  16
  -1  10 -17-16.9846 15.5718   7
  -1  10 -17-4.64915 11.6474  10
   1  10  18 159.422 18.5161   9
  -1  10 -18 193.837 26.9299   7
   1  10  18 191.051 17.8759  16
  -1  10 -18 182.118 17.4372  15
  -1  10 -18 172.320 19.8444  10
   1  10  18 140.498 22.1927   5
  -1  10 -19 584.171 35.1441  10
  -1  10 -19 585.404 28.9549  15
  -1  10 -19 619.117 42.9366   7
   1  10  19 571.450 38.0866   5
   1  10  19 565.776 32.4519   9
  -1  10 -20 4.61174 9.59619  10
  -1  10 -20 13.6746 7.86226  15
   1  10  20-3.47846 12.4345   5
   1  10  20 0.09865 10.5367   9
  -1  10 -20-6.88645 13.4639   7
   1  10  21-2.61042 10.9822   5
  -1  10 -21-4.84499 12.9313   7
  -1  10 -21 4.35916 9.78662  10
   1  10  22 6.07785 12.1125   5
  -1  10 -22 14.7041 9.54157  10
  -1  10 -23 300.436 23.6242  10
   1  10  23 301.809 24.2067   5
   1  10  24-13.3560 10.3093   5
  -1  10 -24-0.04469 8.73541  10
   1  10  25 38.6157 10.3058   5
  -1  10 -25 44.8412 10.1798  10
   1  11 -25 199.223 16.6927  10
  -1  11  24 31.8117 8.94844   9
  -1  11  24 21.8392 6.87606   5
   1  11 -24 45.8405 10.2523  10
   1  11 -23 105.054 14.5877  10
  -1  11  23 117.413 14.1986   9
  -1  11  23 123.146 13.9740   5
  -1  11  22 9.44585 9.09094   9
   1  11 -22 31.9287 8.06827  15
  -1  11  22 11.7202 7.67921   5
   1  11 -22 27.4951 9.88368  10
  -1  11  21 1518.58 49.1493   9
   1  11 -21 1609.47 53.2162  10
   1  11 -21 1523.59 45.3934  15
  -1  11  21 1627.95 50.2355   5
   1  11 -20 2.61177 8.89364  10
  -1  11  20-1.95237 5.69111  16
  -1  11  20 5.97239 7.70046   9
  -1  11  20-1.32187 8.97526   5
   1  11 -20 5.66150 6.82133  15
  -1  11  19 441.533 28.4229   9
   1  11 -19 431.547 27.1950  15
  -1  11  19 406.375 27.9962   5
  -1  11  19 465.495 25.9563  16
   1  11 -19 476.931 30.7100  10
  -1  11  18 1542.87 54.1602   5
   1  11 -18 1597.75 54.8071  10
   1  11 -18 1555.18 51.5141  15
  -1  11  18 1511.18 47.9868  16
  -1  11  18 1575.92 52.3623   9
   1  11 -17 1436.97 52.1873  10
   1  11 -17 1513.34 52.0088  15
  -1  11  17 1354.31 46.9908  16
  -1  11  17 1461.26 50.9111   9
  -1  11  17 1557.16 55.3436   5
   1  11 -16 49.4777 13.3694  15
  -1  11  16 50.0728 12.9213   5
  -1  11  16 19.3245 8.99362  16
  -1  11  16 50.1585 12.3190   9
   1  11 -16 51.7068 11.9986  10
  -1  11  15 256.910 22.3974   9
  -1  11  15 274.002 23.0690  16
   1  11 -15 239.168 22.4740  15
   1  11 -15 267.599 23.2091  10
  -1  11  15 286.155 24.6562   5
  -1  11  14 3156.01 75.1860  16
  -1  11  14 3150.34 78.1636   5
   1  11 -14 3168.76 74.8145  10
  -1  11  14 3132.51 73.2565   9
   1  11 -14 3242.68 70.5343   5
   1  11 -14 3210.98 77.7003  15
   1  11 -13 560.439 31.7950  10
  -1  11  13 626.050 34.3366  16
  -1  11  13 617.761 32.6874   9
   1  11 -13 557.733 30.0735   5
   1  11 -13 593.502 34.3466  15
  -1  11  13 610.939 34.7947   5
  -1  11  12 1561.85 53.8629   5
  -1  11  12 1604.37 50.9240   9
   1  11 -12 1590.51 51.3523  10
   1  11 -12 1628.40 55.4527  15
   1  11 -12 1566.95 48.9472   5
  -1  11  12 1559.17 53.4612  16
  -1  11  11 1738.44 55.5085   5
  -1  11  11 1776.09 56.9872  16
   1  11 -11 1686.71 56.0781  15
   1  11 -11 1710.31 51.9612  10
  -1  11  11 1781.57 52.6053   9
   1  11 -11 1625.40 49.7091   5
   1  11 -10 6791.45 110.039  15
  -1  11  10 6751.62 109.882  16
  -1  11  10 6638.76 106.145   5
   1  11 -10 6713.56 99.1471   5
   1  11  -9 367.896 24.3572   5
  -1  11   9 330.637 24.0408   5
   1  11  -9 395.105 27.7405  15
  -1  11   9 378.360 27.3218  16
  -1  11   9 359.832 26.8107   7
  -1  11   8 4433.70 83.0914   5
   1  11  -8 4507.06 79.8632   5
   1  11  -8 4414.53 86.8012  15
  -1  11   8 4440.24 87.4793   7
  -1  11   8 4412.31 87.6109  16
   1  11  -7-2.65907 10.4170  15
  -1  11   7-2.03875 7.59398   5
   1  11  -7-6.13864 8.76645   5
  -1  11   7 18.2810 10.6317  16
  -1  11   7 2.71941 9.97219   7
   1  11  -6 409.060 27.2083  15
  -1  11   6 421.375 27.5102  16
   1  11  -6 423.594 25.3965   5
  -1  11   6 427.176 28.7915   7
  -1  11   6 450.867 26.0827   5
   1  11  -6 417.578 26.3232   7
  -1  11   5 226.548 19.0759   5
  -1  11   5 207.732 15.7816  15
  -1  11   5 228.693 21.6591   7
  -1  11   5 210.660 19.7247  16
   1  11  -5 179.511 17.8369   5
   1  11  -5 239.122 20.3071   7
   1  11  -5 204.270 19.4578  15
   1  11  -4 7.25376 5.66986  16
   1  11  -4 29.1395 10.5835   7
   1  11  -4 3.71372 7.59504  15
  -1  11   4-1.24878 6.35041   5
  -1  11   4-0.10059 5.45436  15
   1  11  -4 1.32983 8.72232   5
  -1  11   4 29.1247 11.4642   7
  -1  11   4 5.66638 8.25873  16
  -1  11   3 9658.22 113.311   5
  -1  11   3 9400.02 126.759   7
  -1  11   3 9483.58 106.385  15
   1  11  -3 9592.42 119.453  15
  -1  11   3 9318.62 121.626  16
   1  11  -3 9354.22 115.897   5
   1  11  -3 9342.44 117.712   7
   1  11  -3 9346.84 107.037  16
  -1  11   2 1414.91 43.0205   5
  -1  11   2 1401.67 47.0754  16
   1  11  -2 1421.52 45.7640  15
   1  11  -2 1474.50 43.4037  16
  -1  11   2 1466.23 43.4477  15
   1  11  -2 1419.06 45.9268   7
   1  11  -2 1366.73 45.3381   5
  -1  11   2 1412.18 49.9760   7
  -1  11   1 418.051 23.9641  15
  -1  11   1 431.670 24.1330   5
   1  11  -1 409.439 25.6989   5
   1  11  -1 404.460 25.1335   7
   1  11  -1 428.329 25.1045  15
  -1  11   1 411.272 28.1400   7
   1  11  -1 407.651 23.7387  16
  -1  11   1 419.614 26.2438  16
  -1  11   0 18729.0 151.548   5
  -1  11   0 18160.5 179.105   7
   1  11   0 18705.6 164.230   7
   1  11   0 18487.4 166.508   5
   1  11   0 18458.3 157.801  16
   1  11   0 18723.8 157.765  15
  -1  11   0 18336.0 156.216  15
  -1  11   0 18329.5 165.312  16
   1  11   1 488.794 27.9683   7
  -1  11  -1 537.352 26.0482   5
   1  11   1 501.445 26.0754  15
  -1  11  -1 505.699 27.1580  15
   1  11   1 476.091 26.5248  16
  -1  11  -1 475.170 30.7771   7
  -1  11  -1 502.089 27.4985  16
   1  11   1 567.003 30.4588   5
  -1  11  -2-6.34229 7.63485   5
   1  11   2 17.1199 9.48007   5
  -1  11  -2-8.13441 10.7373   7
   1  11   2 14.4617 7.02882  15
   1  11   2 4.99498 7.87980   7
   1  11   2 2.95838 6.79965  16
  -1  11  -2 7.38001 7.33388  15
   1  11   3 46.4383 10.7626   7
  -1  11  -3 107.791 14.3785  15
  -1  11  -3 75.3215 11.6845  16
   1  11   3 65.2901 12.1937  16
  -1  11  -3 72.6344 14.6117   7
  -1  11  -3 66.3015 10.7936   5
   1  11   3 61.6981 13.7268   5
  -1  11  -4 125.984 18.0928   7
   1  11   4 142.274 16.4640  16
   1  11   4 134.170 17.4938   5
  -1  11  -4 155.127 16.6349  15
  -1  11  -4 127.663 13.3421   5
   1  11   4 145.481 16.0801   7
  -1  11  -5 220.071 23.1066   7
  -1  11  -5 208.188 16.5011   5
   1  11   5 226.948 19.7406   7
   1  11   5 235.893 20.0582  16
  -1  11  -5 208.169 19.6359  15
   1  11   5 212.591 20.7010   5
  -1  11  -6 5700.79 93.8020  15
  -1  11  -6 5541.20 81.1925   5
   1  11   6 5486.72 98.9949   5
  -1  11  -6 5528.30 105.700   7
   1  11   6 5680.88 94.1956  16
   1  11   6 5600.65 91.4950   7
   1  11   7 23.1705 12.6084   5
  -1  11  -7 14.4197 10.4809  15
  -1  11  -7 12.1750 10.9503   7
  -1  11  -7 9.07730 6.93697   5
   1  11   7 10.8237 9.50591  16
  -1  11  -8 6084.96 99.0494  15
  -1  11  -8 5870.68 112.584   7
  -1  11  -8 5884.74 84.9787   5
   1  11   8 6013.15 98.5366  16
   1  11   8 5714.98 105.931   5
  -1  11  -9 8305.46 136.285   7
   1  11   9 8545.37 118.041  16
  -1  11  -9 8586.90 118.383  15
   1  11   9 8182.74 129.429   5
  -1  11  -9 8180.68 100.678   5
   1  11  10 3178.10 83.1893   5
  -1  11 -10 3445.72 75.6160  15
  -1  11 -10 3472.01 74.0600  10
  -1  11 -10 3274.85 64.4721   5
   1  11  10 3352.04 74.2849  16
   1  11  10 3399.26 71.2768   9
  -1  11 -10 3160.65 86.6415   7
  -1  11 -11 130.133 21.8210   7
  -1  11 -11 138.305 17.1339  15
   1  11  11 119.120 19.6996   5
  -1  11 -11 142.289 14.9717   5
   1  11  11 142.043 15.9353   9
  -1  11 -11 143.947 16.8829  10
   1  11  11 137.733 17.1616  16
   1  11  12 19.2790 11.7670   5
   1  11  12 11.3753 6.88899   9
  -1  11 -12 11.3630 9.07790  15
   1  11  12 16.0411 10.1025  16
  -1  11 -12 19.4401 14.9662   7
  -1  11 -12 5.69059 9.22559  10
  -1  11 -13 210.208 20.3655  15
  -1  11 -13 222.501 21.5143  10
   1  11  13 213.394 19.5742   9
  -1  11 -13 217.533 26.7115   7
   1  11  13 196.336 24.8644   5
   1  11  13 231.887 21.3216  16
   1  11  14 295.411 22.8897  16
  -1  11 -14 324.796 25.0334  10
  -1  11 -14 350.603 32.4653   7
   1  11  14 331.414 24.3914   9
  -1  11 -14 321.663 24.3329  15
   1  11  14 281.193 28.9957   5
  -1  11 -15 28.5034 10.8160  10
  -1  11 -15 36.9189 11.2986  15
   1  11  15 32.3980 10.8690   9
   1  11  15 19.3126 14.9494   5
  -1  11 -15 27.6421 15.9068   7
   1  11  15 18.9551 10.2278  16
   1  11  16 755.584 34.8972  16
  -1  11 -16 789.690 38.6848  10
   1  11  16 731.195 35.9572   9
  -1  11 -16 758.563 35.1425  15
  -1  11 -16 733.237 45.9315   7
   1  11  16 715.366 43.5440   5
  -1  11 -17 139.086 23.1696   7
  -1  11 -17 156.282 19.0936  10
   1  11  17 140.068 15.9238  16
   1  11  17 125.203 21.7825   5
  -1  11 -17 113.310 14.8948  15
  -1  11 -18 4727.80 93.0336  10
   1  11  18 4482.75 102.844   5
   1  11  18 4584.18 80.0193  16
  -1  11 -18 4582.77 80.5563  15
  -1  11 -19 525.974 36.7024   7
   1  11  19 502.028 35.0181   5
  -1  11 -19 454.216 25.3114  15
  -1  11 -19 498.618 30.8221  10
   1  11  20 1127.43 48.6997   5
  -1  11 -20 1111.85 44.4359  10
  -1  11 -20 1153.41 37.3145  15
  -1  11 -20 1202.46 51.2301   7
  -1  11 -21 71.1824 12.1981  10
   1  11  21 43.7589 12.5392   5
  -1  11 -22 28.3559 9.70758  10
   1  11  22 32.0396 11.1415   5
   1  11  23 474.955 26.5560   5
  -1  11 -23 495.514 27.6808  10
   1  11  24-0.45638 6.71962   5
  -1  11 -24 9.61740 8.01164  10
   1  12 -22 149.958 15.3937  10
   1  12 -22 149.749 13.1427  15
  -1  12  21 95.1157 12.5047   5
   1  12 -21 99.6895 13.5456  10
  -1  12  21 78.8032 11.9138   9
   1  12 -21 100.846 11.7426  15
  -1  12  20 56.6194 9.40812  16
  -1  12  20 83.8037 12.4014   5
  -1  12  20 67.6990 12.1636   9
   1  12 -20 66.4687 11.1742  15
   1  12 -20 87.9192 13.2973  10
  -1  12  19 102.348 13.2265  16
  -1  12  19 112.054 14.9918   5
   1  12 -19 74.2562 12.0551  15
  -1  12  19 97.5090 14.6733   9
   1  12 -19 95.3094 14.1286  10
  -1  12  18 89.7684 13.9376   9
   1  12 -18 69.4606 12.5673  15
  -1  12  18 66.8606 11.8484  16
  -1  12  18 52.6637 12.4156   5
   1  12 -18 69.4019 12.8656  10
   1  12 -17 1160.28 43.9055  15
  -1  12  17 1254.94 46.0514   5
  -1  12  17 1175.95 42.4839  16
  -1  12  17 1237.94 45.1241   9
   1  12 -17 1271.33 46.3583  10
  -1  12  16 441.119 27.4659  16
   1  12 -16 461.995 28.7152  10
   1  12 -16 451.871 28.8829  15
  -1  12  16 472.455 29.1051   5
  -1  12  16 496.454 29.4871   9
   1  12 -15-0.05093 9.85990  15
  -1  12  15-0.88298 8.73596  16
  -1  12  15 33.4946 11.2693   5
  -1  12  15 12.9683 7.71666   9
   1  12 -15 38.4112 10.8140  10
   1  12 -14 513.372 29.4965  10
  -1  12  14 521.733 30.1977   9
   1  12 -14 483.733 30.9930  15
  -1  12  14 498.492 30.3656   5
  -1  12  14 486.242 30.0587  16
  -1  12  13 10.6392 7.86065   5
  -1  12  13-8.88292 10.4850  16
   1  12 -13 11.4106 8.21213   5
   1  12 -13 8.53759 9.97077  15
   1  12 -12 108.597 17.1653  15
  -1  12  12 112.480 17.0857  16
   1  12 -12 104.409 15.1758   5
  -1  12  12 134.736 17.3446   5
  -1  12  11 20.0574 9.00947   5
   1  12 -11 25.1460 10.6454  15
   1  12 -11 20.6248 9.54542   5
  -1  12  11 22.4290 9.96132  16
   1  12 -10 520.266 29.3247   5
  -1  12  10 516.339 29.9451   5
  -1  12  10 493.169 31.1270  16
   1  12 -10 488.364 31.0915  15
  -1  12   9 517.598 29.7270   5
   1  12  -9 478.883 30.7753  15
  -1  12   9 580.642 33.4168   7
   1  12  -9 514.269 29.1263   5
  -1  12   9 530.175 32.6549  16
   1  12  -8 267.860 23.1364  15
  -1  12   8 251.912 21.0788   5
  -1  12   8 282.737 24.2280  16
  -1  12   8 261.414 23.5218   7
   1  12  -8 288.162 22.5413   5
  -1  12   7 509.204 28.8160   5
  -1  12   7 488.246 31.1224   7
   1  12  -7 514.382 28.6604   5
  -1  12   7 443.385 29.8512  16
   1  12  -7 452.039 29.3610  15
  -1  12   6 1152.45 42.1524   5
   1  12  -6 1150.48 45.2810  15
  -1  12   6 1158.15 46.1311  16
   1  12  -6 1183.43 42.8328   5
  -1  12   6 1151.33 46.6049   7
   1  12  -5 150.030 17.6585  15
   1  12  -5 176.254 18.3136   5
  -1  12   5 190.152 17.7579   5
  -1  12   5 167.663 19.2128  16
  -1  12   5 166.460 19.5459   7
   1  12  -4 347.568 24.6076   5
  -1  12   4 304.499 20.3942  15
  -1  12   4 325.911 22.3930   5
   1  12  -4 321.050 24.1586  15
  -1  12   4 314.856 24.7976  16
  -1  12   4 284.885 24.7816   7
   1  12  -4 275.401 21.6972   7
   1  12  -3-4.87251 7.90743  16
   1  12  -3 10.0240 7.86911   7
  -1  12   3 2.03680 6.43181  15
  -1  12   3 13.8227 10.3321  16
   1  12  -3-6.73601 9.83634  15
   1  12  -3-2.99331 9.58509   5
  -1  12   3-8.46604 11.3709   7
   1  12  -2 1140.98 39.8633  16
   1  12  -2 1068.45 41.1521   7
   1  12  -2 1067.96 41.1630  15
  -1  12   2 1081.26 38.5154  15
   1  12  -2 1080.51 41.9709   5
  -1  12   2 1097.37 43.5608  16
  -1  12   2 1045.91 38.3257   5
  -1  12   2 1059.63 45.1913   7
  -1  12   1 3434.82 80.4407   7
   1  12  -1 3304.53 71.4883   7
  -1  12   1 3261.27 73.8563  16
   1  12  -1 3372.98 70.3052  15
   1  12  -1 3364.81 69.1266  16
  -1  12   1 3440.83 69.0377  15
   1  12  -1 3283.44 72.7833   5
  -1  12   1 3365.14 67.1948   5
   1  12   0 3397.81 70.8180  16
  -1  12   0 3327.05 80.2553   7
  -1  12   0 3357.92 69.5617  15
  -1  12   0 3427.95 74.3504  16
   1  12   0 3432.20 75.2694   5
   1  12   0 3360.46 72.1266   7
  -1  12   0 3387.57 66.9042   5
   1  12   0 3459.31 69.5240  15
   1  12   1 32.8387 11.0425  16
  -1  12  -1 29.4098 9.12845   5
   1  12   1 36.9790 9.11780  15
   1  12   1 17.6265 9.61146   7
  -1  12  -1 40.1200 11.1415  15
   1  12   1 27.8568 10.8391   5
  -1  12  -1 47.5507 11.9835  16
  -1  12  -1 21.5576 12.8612   7
   1  12   2 945.154 35.1598  15
  -1  12  -2 884.893 34.2565   5
  -1  12  -2 858.999 36.3894  16
   1  12   2 931.372 40.5930   5
   1  12   2 868.697 37.2460   7
  -1  12  -2 794.866 40.7314   7
  -1  12  -2 886.364 37.3489  15
   1  12   2 885.161 37.8844  16
  -1  12  -3 6027.31 87.1887   5
   1  12   3 6120.50 98.3026  16
   1  12   3 6204.87 97.8116   7
  -1  12  -3 6212.60 98.0192  15
   1  12   3 6110.87 103.344   5
  -1  12  -3 6232.33 111.173   7
  -1  12  -3 6194.78 93.6424  16
   1  12   4 1069.81 44.6208   5
   1  12   4 1156.55 43.9110  16
  -1  12  -4 1115.64 48.4045   7
   1  12   4 1066.63 41.1679   7
  -1  12  -4 1173.67 43.7086  15
  -1  12  -5-0.23913 12.8879   7
  -1  12  -5 11.0631 9.59430  15
   1  12   5 4.02294 9.19019  16
   1  12   5 14.3253 9.26294   7
   1  12   5-4.67141 10.2654   5
   1  12   6 993.189 44.2671   5
   1  12   6 962.203 40.9765  16
  -1  12  -6 985.099 46.8312   7
  -1  12  -6 977.805 40.6201  15
   1  12   7 1025.86 42.2926  16
  -1  12  -7 1033.51 48.1739   7
  -1  12  -7 1016.67 42.0620  15
   1  12   7 1005.95 45.4105   5
  -1  12  -8 128.037 19.6237   7
  -1  12  -8 86.1425 15.4894  15
   1  12   8 81.3751 16.5620   5
   1  12   8 92.8839 16.0045  16
   1  12   9 17.4538 10.7970   5
   1  12   9 18.4733 10.1942  16
  -1  12  -9 38.5513 12.5955  15
  -1  12  -9 34.1379 13.2562   7
   1  12  10-0.25868 12.0439   5
  -1  12 -10 18.9664 10.4294  15
  -1  12 -10 33.6010 13.5806   7
   1  12  10 21.4776 10.7017  16
  -1  12 -11 57.9015 13.3415  15
   1  12  11 75.2502 16.7380   5
  -1  12 -11 69.4590 17.4458   7
   1  12  11 64.7473 13.7024  16
   1  12  12 402.521 26.9844  16
   1  12  12 408.330 32.8723   5
  -1  12 -12 443.284 27.4606  10
  -1  12 -12 425.746 34.0679   7
  -1  12 -12 413.990 27.5738  15
  -1  12 -13 1048.76 42.1406  10
  -1  12 -13 1063.92 52.3754   7
   1  12  13 1028.63 41.4157  16
  -1  12 -13 1058.11 42.3625  15
   1  12  13 962.844 49.3675   5
   1  12  14 591.030 31.7507  16
  -1  12 -14 602.821 40.6380   7
   1  12  14 552.051 37.9915   5
  -1  12 -14 602.626 32.1404  10
  -1  12 -14 618.557 32.6843  15
   1  12  15 233.867 20.5385  16
  -1  12 -15 241.960 26.9147   7
  -1  12 -15 223.427 20.4780  10
   1  12  15 219.688 25.1800   5
  -1  12 -15 240.931 21.0581  15
  -1  12 -16 1154.69 42.0733  15
   1  12  16 1045.11 50.4999   5
  -1  12 -16 1232.47 45.7173  10
  -1  12 -16 1154.33 53.5741   7
   1  12  16 1172.30 42.1087  16
  -1  12 -17 272.343 26.7773   7
  -1  12 -17 285.308 22.6670  10
  -1  12 -17 232.277 19.4264  15
   1  12  17 263.584 20.7061  16
   1  12  17 263.956 26.0692   5
  -1  12 -18 409.304 23.6818  15
  -1  12 -18 448.544 27.5699  10
  -1  12 -18 440.615 31.8884   7
   1  12  18 375.229 28.8355   5
  -1  12 -19 87.1873 14.0346  10
   1  12  19 67.5522 14.8880   5
  -1  12 -19 66.9755 10.8740  15
  -1  12 -20-3.07955 7.71103  10
  -1  12 -20-9.11595 5.05302  15
   1  12  21 19.1899 9.62265   5
  -1  12 -21 27.2207 10.1978  10
   1  12  22 130.400 14.1047   5
   1  13 -20 57.2267 9.29689  15
   1  13 -19 780.616 31.3120  15
  -1  13  19 745.843 28.6489  16
   1  13 -18 6.65103 7.12330  15
  -1  13  18 16.1160 7.20997  16
  -1  13  17 159.531 16.2148  16
   1  13 -17 167.114 17.0735  15
  -1  13  16 2184.76 56.8814  16
   1  13 -16 2153.82 57.8931  15
   1  13 -15 2829.00 67.5019  15
  -1  13  15 2912.19 64.8478   5
  -1  13  15 2848.37 66.7652  16
  -1  13  14 463.808 27.4399   5
  -1  13  14 481.396 29.0241  16
   1  13 -14 403.383 27.0622  15
  -1  13  13 1270.19 47.2431  16
   1  13 -13 1276.10 47.0960  15
  -1  13  13 1291.67 44.5880   5
   1  13 -12 450.419 29.3312  15
  -1  13  12 444.522 29.0989  16
  -1  13  12 411.620 25.9670   5
   1  13 -12 427.901 26.1234   5
   1  13 -11 4009.90 83.7425  15
  -1  13  11 3908.23 77.6452   5
  -1  13  11 4031.26 85.5974  16
   1  13 -11 4085.40 78.1316   5
   1  13 -10 186.904 18.5590   5
  -1  13  10 196.468 21.3443  16
  -1  13  10 164.616 16.9298   5
   1  13 -10 190.977 19.9202  15
   1  13  -9 993.263 39.6481   5
  -1  13   9 983.950 43.6118  16
  -1  13   9 975.044 38.7901   5
   1  13  -9 1041.61 43.3838  15
   1  13  -8 63.5578 13.6896  15
  -1  13   8 59.7422 11.2334   5
  -1  13   8 35.9350 11.5884  16
   1  13  -8 50.1926 11.7345   5
   1  13  -7 1347.79 46.0127   5
  -1  13   7 1392.70 45.5670   5
  -1  13   7 1337.95 50.2336   7
  -1  13   7 1385.73 51.1002  16
   1  13  -7 1345.19 48.9477  15
   1  13  -6 91.8780 14.9870   5
   1  13  -6 79.6378 14.4221  15
  -1  13   6 80.4022 14.7455  16
  -1  13   6 82.3047 16.1537   7
  -1  13   5-5.17848 11.8387   7
   1  13  -5-0.14505 8.70388  15
   1  13  -5-4.16203 9.83910   5
  -1  13   5 3.13786 11.2803  16
   1  13  -4 2525.00 64.4076  15
  -1  13   4 2573.75 68.6840  16
  -1  13   4 2494.41 68.9437   7
   1  13  -4 2604.59 64.9095   5
   1  13  -3 3707.37 69.9379  16
  -1  13   3 3633.58 83.3217   7
  -1  13   3 3726.02 81.8392  16
   1  13  -3 3633.55 76.6196   5
  -1  13   3 3768.74 71.6170  15
   1  13  -3 3708.92 76.9901  15
  -1  13   2 10390.2 120.194  15
   1  13  -2 10452.7 119.966  16
   1  13  -2 10039.0 124.824   7
   1  13  -2 10079.1 124.384  15
  -1  13   2 10220.9 133.287  16
   1  13  -2 10154.5 128.832   5
  -1  13   2 10020.7 139.056   7
  -1  13   1 2826.21 63.8263  15
   1  13  -1 2790.69 68.7238   5
   1  13  -1 2677.77 64.8257   7
  -1  13   1 2801.37 69.6172  16
   1  13  -1 2710.88 62.9241  16
  -1  13   1 2712.45 72.7237   7
   1  13  -1 2788.15 64.3806  15
   1  13   0 711.658 33.4560  16
  -1  13   0 699.794 38.3157   7
  -1  13   0 685.974 32.9961  15
   1  13   0 675.668 33.2401   7
   1  13   0 757.565 33.1424  15
  -1  13   0 700.982 34.6891  16
   1  13   0 697.672 35.6643   5
   1  13   1 1054.68 40.8071  16
  -1  13  -1 1059.41 46.4229   7
  -1  13  -1 1015.33 40.9091  16
   1  13   1 1047.39 43.6114   5
  -1  13  -1 1018.06 39.8960  15
   1  13   1 1124.04 39.3935  15
   1  13   1 1064.13 41.0381   7
  -1  13  -2 524.801 29.6220  15
   1  13   2 513.888 31.1701   5
   1  13   2 556.370 30.7415  16
   1  13   2 533.052 29.5153   7
  -1  13  -2 572.277 35.4127   7
  -1  13  -2 568.332 30.3092  16
   1  13   3 1233.78 47.7899   5
   1  13   3 1291.32 45.3998   7
  -1  13  -3 1232.77 50.9601   7
   1  13   3 1230.83 45.1104  16
  -1  13  -3 1245.61 45.2376  15
   1  13   4 1794.17 58.0911   5
  -1  13  -4 1828.30 55.0633  15
  -1  13  -4 1773.79 60.9835   7
   1  13   4 1780.01 54.6316  16
   1  13   5 1817.01 55.2782  16
  -1  13  -5 1759.25 54.2849  15
   1  13   5 1702.75 57.3074   5
  -1  13  -5 1726.34 60.4376   7
   1  13   6 742.528 38.7247   5
  -1  13  -6 794.823 37.3476  15
  -1  13  -6 750.236 41.2077   7
   1  13   6 743.888 36.6845  16
   1  13   7 9549.75 126.959  16
  -1  13  -7 9386.90 141.740   7
   1  13   7 9312.74 136.808   5
  -1  13  -7 9839.64 127.943  15
   1  13   8 7365.85 111.680  16
   1  13   8 7250.66 121.844   5
  -1  13  -8 7319.19 127.254   7
  -1  13  -8 7585.19 112.347  15
  -1  13  -9 437.905 28.5107  15
   1  13   9 396.663 27.6702  16
   1  13   9 405.580 30.9500   5
  -1  13  -9 415.308 32.5079   7
   1  13  10 1114.13 49.8709   5
  -1  13 -10 1249.89 54.1750   7
   1  13  10 1185.34 45.0047  16
  -1  13 -10 1175.09 44.9019  15
  -1  13 -11 3205.61 72.0425  15
   1  13  11 3148.88 72.1646  16
  -1  13 -11 3238.95 86.2366   7
  -1  13 -12 1076.33 42.1768  15
  -1  13 -12 1113.22 51.3164   7
   1  13  12 1093.02 42.5157  16
   1  13  12 1071.04 49.6263   5
  -1  13 -13 651.445 39.3746   7
   1  13  13 602.639 31.3178  16
   1  13  13 603.916 37.8708   5
  -1  13 -13 577.718 31.1969  15
   1  13  14 2.77561 12.3547   5
  -1  13 -14 5.85576 8.01321  15
  -1  13 -14 1.31979 12.1940   7
   1  13  14 8.54288 7.91386  16
   1  13  15 1856.71 62.6072   5
  -1  13 -15 2069.64 65.7821   7
  -1  13 -15 1911.93 52.5874  15
   1  13  15 1936.31 52.8579  16
   1  13  16 22.6160 11.1982   5
  -1  13 -16 16.7501 7.87518  15
   1  13  17 178.830 19.9240   5
  -1  13 -17 202.388 17.2204  15
  -1  13 -18 17.3406 7.07623  15
   1  13  18 20.0449 10.0348   5
   1  13  19 263.679 20.7872   5
  -1  13 -19 234.411 16.2798  15
   1  13  20 650.020 29.1967   5
  -1  14  18 387.034 19.9470  16
   1  14 -18 436.144 22.3756  15
   1  14 -17 224.396 17.2443  15
  -1  14  17 189.543 15.2711  16
  -1  14  16 469.544 24.9254  16
   1  14 -16 459.293 25.0959  15
   1  14 -15 8.70728 7.23263  15
  -1  14  15 6.39611 7.95002  16
  -1  14  14 414.119 25.5494  16
   1  14 -14 395.130 25.0783  15
   1  14 -13 73.8220 13.4130  15
  -1  14  13 103.497 15.1074  16
  -1  14  12 21.9505 9.67220  16
   1  14 -12 29.3432 11.0886  15
   1  14 -11 114.662 14.9200   5
   1  14 -11 130.038 16.5351  15
  -1  14  11 133.705 16.6310  16
   1  14 -10 219.505 20.0775  15
  -1  14  10 234.144 21.7695  16
   1  14 -10 242.790 19.7338   5
   1  14  -9 17.6446 9.98364  15
   1  14  -9 11.2484 7.94101   5
  -1  14   9 3.27881 10.2402  16
  -1  14   8-11.9443 11.4498  16
   1  14  -8 13.9000 10.0641  15
   1  14  -8 2.52164 7.96435   5
   1  14  -7 667.123 32.5556   5
  -1  14   7 677.860 35.8596  16
   1  14  -7 701.295 34.6790  15
  -1  14   6 882.286 40.6556  16
   1  14  -6 820.513 35.9574   5
  -1  14   6 869.633 40.1689   7
   1  14  -6 905.145 38.4490  15
  -1  14   5 108.102 16.3490  16
  -1  14   5 134.664 18.1442   7
   1  14  -5 124.998 16.1725   5
   1  14  -5 115.724 15.8678  15
   1  14  -4 1011.80 40.0748   5
  -1  14   4 978.837 42.3310  16
  -1  14   4 1032.52 44.1149   7
   1  14  -4 956.239 39.0017  15
   1  14  -3 154.189 17.4098   5
  -1  14   3 153.889 17.5801  16
  -1  14   3 116.349 17.5651   7
   1  14  -3 160.986 16.7200  15
   1  14  -2 72.2767 11.6471  15
  -1  14   2 82.5760 12.1148  15
  -1  14   2 96.9810 14.9681  16
   1  14  -2 97.3769 15.0227   5
   1  14  -2 85.5723 12.4242  16
  -1  14   2 69.1880 15.2597   7
   1  14  -1-5.82739 10.3358   5
  -1  14   1-3.90562 9.92928  16
  -1  14   1 7.36611 10.8690   7
  -1  14   1-1.63095 7.42083  15
   1  14  -1-6.49000 9.37044  15
   1  14  -1 5.60348 7.47256  16
  -1  14   0 612.994 32.0416  16
   1  14   0 611.969 29.0907  15
  -1  14   0 539.659 33.5889   7
  -1  14   0 587.466 29.9295  15
   1  14   0 604.237 30.2872  16
   1  14   0 560.720 31.5079   5
   1  14   1-6.45371 10.5499   5
  -1  14  -1 7.93821 7.53709  15
   1  14   1 1.47503 6.98075  16
   1  14   1-2.90205 6.93330   7
  -1  14  -1-7.37084 11.5854   7
  -1  14  -1 13.4627 8.45390  16
  -1  14  -2 122.331 15.3982  15
  -1  14  -2 133.440 15.1202  16
  -1  14  -2 135.645 18.4892   7
   1  14   2 114.344 15.4058  16
   1  14   2 79.2614 14.4236   5
   1  14   3 1975.82 59.1943   5
  -1  14  -3 2067.78 63.8622   7
  -1  14  -3 2097.89 57.0153  15
   1  14   3 2022.54 56.7285  16
  -1  14  -4 17.9190 11.1676   7
  -1  14  -4 13.4277 9.01414  15
   1  14   4 16.4374 10.9260   5
   1  14   4 23.0542 11.1751  16
  -1  14  -5 321.067 26.9312   7
  -1  14  -5 350.598 24.3338  15
   1  14   5 360.609 26.8015   5
   1  14   5 367.528 25.8161  16
  -1  14  -6 181.023 18.8409  15
   1  14   6 172.272 20.2053   5
   1  14   6 177.219 18.8142  16
  -1  14  -6 158.334 20.4662   7
  -1  14  -7 502.975 29.2958  15
   1  14   7 501.248 31.8802   5
  -1  14  -7 499.256 33.2214   7
   1  14   7 529.336 30.2046  16
  -1  14  -8 69.1118 13.2653  15
  -1  14  -8 60.5111 14.8853   7
   1  14   8 82.9728 16.0843   5
   1  14   8 74.3832 13.8701  16
   1  14   9 750.028 35.2413  16
  -1  14  -9 823.302 42.0644   7
   1  14   9 756.930 39.2864   5
  -1  14  -9 729.774 34.3242  15
   1  14  10 299.192 22.6609  16
  -1  14 -10 311.311 26.8823   7
  -1  14 -10 295.524 22.4394  15
   1  14  10 303.304 25.7598   5
   1  14  11 108.332 16.9375   5
  -1  14 -11 121.080 19.0726   7
  -1  14 -11 92.2663 13.9558  15
   1  14  11 134.044 15.9598  16
  -1  14 -12 911.421 42.6870   7
   1  14  12 874.544 36.3645  16
   1  14  12 829.617 40.7786   5
  -1  14 -12 873.810 36.0920  15
   1  14  13 938.994 36.8723  16
  -1  14 -13 896.362 35.5110  15
   1  14  13 883.335 41.0544   5
  -1  14 -14 13.4312 7.59613  15
   1  14  14 15.7853 8.59208  16
  -1  14 -15 23.7311 8.23395  15
   1  14  15 24.3548 10.2633   5
  -1  14 -16 0.99199 6.16032  15
   1  14  16 10.2924 8.44239   5
   1  14  17 162.054 16.0377   5
  -1  14 -17 159.838 14.1219  15
   1  15 -16 180.797 14.4402  15
   1  15 -15 364.864 20.8857  15
  -1  15  15 394.915 21.4178  16
  -1  15  14 1824.39 46.7375  16
   1  15 -14 1736.29 45.7814  15
  -1  15  13 978.391 35.6721  16
   1  15 -13 924.787 34.6169  15
   1  15 -12 459.408 25.4002  15
  -1  15  12 467.214 25.9422  16
   1  15 -11 150.268 15.9696  15
  -1  15  11 150.786 16.4873  16
   1  15 -10 1914.41 51.5961  15
  -1  15  10 1951.75 54.3656  16
  -1  15   9 433.132 26.7162  16
   1  15  -9 415.725 23.4614   5
   1  15  -9 427.964 25.2176  15
   1  15  -8 1034.31 38.6732  15
  -1  15   8 1069.42 41.7047  16
   1  15  -8 1007.55 36.2724   5
   1  15  -7 309.413 21.4553   5
  -1  15   7 302.211 23.7283  16
   1  15  -7 309.391 22.0937  15
   1  15  -6 0.98162 8.17919   5
   1  15  -6-0.85616 7.92608  15
  -1  15   6-6.65429 9.97866  16
   1  15  -5 2039.95 53.4127   5
   1  15  -5 2009.44 53.0161  15
  -1  15   5 2102.30 58.9751  16
  -1  15   4 284.052 23.1520   7
   1  15  -4 283.132 21.1736   5
  -1  15   4 328.277 24.5544  16
   1  15  -4 316.126 21.6817  15
  -1  15   3 1382.13 47.4407  16
   1  15  -3 1266.31 42.8544   5
  -1  15   3 1405.94 48.8381   7
   1  15  -3 1367.51 42.5514  15
  -1  15   2 602.436 32.6274   7
  -1  15   2 637.617 32.3653  16
   1  15  -2 633.860 29.2921  15
   1  15  -2 603.600 30.3729   5
  -1  15   1 3360.48 75.6212   7
  -1  15   1 3581.78 73.4173  16
   1  15  -1 3259.71 63.4172  15
   1  15  -1 3470.52 65.7774  16
   1  15  -1 3312.65 69.6223   5
   1  15   0 4215.98 79.6013   5
  -1  15   0 4258.20 85.4899   7
   1  15   0 4592.83 77.5318  16
  -1  15   0 4520.60 77.2190  15
  -1  15   0 4575.49 80.7870  16
   1  15   1 1392.94 46.6564   5
  -1  15  -1 1387.15 43.7357  15
   1  15   1 1489.65 45.2616  16
  -1  15  -1 1377.49 49.3537   7
  -1  15  -2 71.2051 13.9960   7
  -1  15  -2 70.9935 12.2831  15
   1  15   2 60.0448 11.5681  16
   1  15   2 34.1479 11.4232   5
   1  15   3 0.31838 9.69059   5
  -1  15  -3 21.8243 9.49385  15
  -1  15  -3 7.02291 8.78772   7
   1  15   3 21.4649 9.69383  16
  -1  15  -4 934.525 41.1261   7
  -1  15  -4 958.437 37.1063  15
   1  15   4 911.827 38.4318   5
   1  15   4 915.285 36.9704  16
   1  15   5 47.6347 11.4143  16
   1  15   5 39.1489 10.5750   5
  -1  15  -5 45.8031 12.8077   7
  -1  15  -5 45.6694 11.3607  15
  -1  15  -6 493.304 30.8269   7
   1  15   6 492.988 27.5639  16
  -1  15  -6 487.895 27.0429  15
   1  15   6 455.655 27.9016   5
  -1  15  -7 546.019 28.3899  15
   1  15   7 561.440 31.4090   5
   1  15   7 573.711 29.5753  16
  -1  15  -7 633.642 34.4215   7
   1  15   8 1899.60 55.9371   5
  -1  15  -8 2049.86 59.5405   7
   1  15   8 1996.71 53.5660  16
  -1  15  -8 2000.84 52.3533  15
   1  15   9 2968.87 64.4871  16
  -1  15  -9 3055.53 71.3366   7
   1  15   9 2786.94 66.9626   5
  -1  15  -9 2930.29 62.5808  15
  -1  15 -10 561.760 27.7649  15
   1  15  10 487.693 28.6586   5
   1  15  10 582.229 28.8533  16
   1  15  11 1263.47 44.4624   5
   1  15  11 1300.98 41.6946  16
  -1  15 -11 1297.34 40.7659  15
  -1  15 -12 57.8086 10.2699  15
   1  15  12 68.8549 12.1171   5
   1  15  13 395.287 24.0652   5
  -1  15 -13 409.792 22.3076  15
  -1  15 -14 294.554 18.5425  15
   1  15  14 290.522 19.8810   5
  -1  15 -15 27.8159 7.47764  15
   1  16 -12 13.9405 5.90913  15
  -1  16  12 18.6566 7.41162  16
   1  16 -11 44.9946 8.64233  15
  -1  16  11 46.9107 9.69893  16
  -1  16  10 13.7210 7.84641  16
   1  16 -10-8.22728 6.78477  15
  -1  16   9 361.748 22.3193  16
   1  16  -9 344.395 20.6540  15
  -1  16   8 66.9501 11.7334  16
   1  16  -8 45.7750 9.98328  15
  -1  16   7 437.559 25.4196  16
   1  16  -7 409.589 22.4437  15
   1  16  -6-4.38848 6.50311   5
  -1  16   6-8.18427 8.00630  16
   1  16  -6-2.56511 6.03479  15
  -1  16   5 164.938 16.7418  16
   1  16  -5 175.715 15.2781  15
   1  16  -5 143.378 14.0880   5
   1  16  -4 142.431 13.4381  15
   1  16  -4 132.561 13.4970   5
  -1  16   4 143.652 15.4835  16
   1  16  -3 33.6265 7.43329  15
  -1  16   3 37.7390 9.72417  16
   1  16  -3 16.4537 7.47542   5
  -1  16   2 206.383 17.7404  16
   1  16  -2 150.264 14.6677   5
   1  16  -1 56.7374 10.6879   5
  -1  16   1 64.3913 11.7796   7
   1  16   0 127.542 14.2653   5
  -1  16   0 146.913 16.3546   7
   1  16   1 221.502 18.1677   5
  -1  16  -1 252.389 20.2735   7
   1  16   2 1.61826 7.13536   5
  -1  16  -2 28.2885 9.73097   7
  -1  16  -3 487.338 26.9917   7
   1  16   3 453.183 24.8105   5
  -1  16  -4 488.312 27.2511   7
   1  16   4 428.907 24.2748   5
   1  16   5 756.009 31.4728   5
  -1  16  -5 770.862 30.4051  15
  -1  16  -5 716.583 32.0605   7
  -1  16  -6 38.9723 9.38730  15
   1  16   6 30.6518 8.23258   5
   1  16   7 251.515 18.6667   5
  -1  16  -7 279.721 18.5423  15
   1  16   8 22.9381 7.14774   5
  -1  16  -8 9.63435 7.22298  15
  -1  16  -9 105.364 12.1271  15
  -1  16 -10 28.7737 7.69350  15
  -1  16 -11 136.444 13.0202  15
   2   0 -32-4.49300 6.90028  11
   2   0 -31 4.77819 7.94730  11
   2   0 -30 401.143 25.7772  11
   2   0 -29-3.57581 8.34454  11
   2   0 -28 239.292 22.3693  11
   2   0 -27-8.53797 10.0076  11
   2   0 -27-0.43768 7.14999  13
   2   0 -26 515.478 31.7029  13
   2   0 -26 588.434 33.8803  11
   2   0 -25 9.86327 10.7491  11
   2   0 -25 3.12348 8.89392  13
   2   0 -24 6388.11 107.422  11
   2   0 -24 6477.62 110.726  13
   2   0 -23 12.1484 12.1565  11
   2   0 -23 41.3769 11.5721  13
   2   0 -22-2.01440 8.49335  11
   2   0 -22-0.71086 7.17967  13
  -2   0  22 10.4545 13.0935   2
   2   0 -21-3.76317 7.93195  11
   2   0 -21 3.04549 6.42541  13
  -2   0  21 0.12187 14.3360   2
   2   0 -20 2224.74 57.5308  11
  -2   0  20 2347.00 95.7358   2
   2   0 -20 2262.26 60.0646  13
   2   0 -19-3.21568 7.55945  13
   2   0 -19 6.93201 8.14691  11
  -2   0  19 1.65591 13.6473   2
   2   0 -18 24356.2 176.151  11
   2   0 -18 24865.9 185.982  13
   2   0 -17 14.4674 8.85648  13
   2   0 -17 10.5439 6.49013  11
  -2   0  17 5.16730 10.8738   2
   2   0 -16 2306.38 50.2505  11
  -2   0  16 2472.73 82.1052   2
   2   0 -15-2.90199 5.20056  11
  -2   0  15 4.53058 11.2096   2
  -2   0  14 16384.8 189.986   2
  -2   0  13-9.66640 11.5728   2
  -2   0  12 30392.6 233.574   2
  -2   0  11-7.22840 8.83408   2
  -2   0  11 11.3402 3.70581   4
  -2   0  10 306.670 22.0973   2
  -2   0   9 48.6389 10.2554   2
  -2   0   8 839.281 31.5387   2
  -2   0   7 2.68486 5.87219   2
  -2   0   6 31004.1 164.645   2
  -2   0   5-1.79819 5.07092   2
  -2   0   4 14916.7 100.567   2
  -2   0   3 4.43445 4.32193   2
  -2   0   2 3270.35 41.8674   2
   2   0  -1 2.65948 4.49377   3
   2   0   0 5139.53 57.8495   3
   2   0   1 13.0498 4.43199   3
   2   0   2 28310.7 141.809   3
   2   0   3 3.45622 5.02031   3
   2   0   4 1305.94 34.6400   3
   2   0   5 0.83297 6.63051   3
   2   0   6 999999. 1060.02   3
   2   0   7 7.75967 7.68609   3
   2   0   8 25912.0 191.266   3
   2   0   9 2.05900 6.84705   3
  -2   0  -9 17.5608 4.28352   4
  -2   0 -10 35025.0 131.235   4
   2   0  10 35073.0 248.281   3
   2   0  11 15.8677 11.3442   3
   2   0  12 12396.5 164.110   3
  -2   0 -13-4.09371 5.14639  11
   2   0  13 5.88697 10.6924   3
   2   0  14 3481.15 95.6666   3
  -2   0 -14 3332.89 59.8170  11
  -2   0 -15 0.03318 6.40855  11
   2   0  15 3.67689 4.28865   9
  -2   0 -15 0.67985 4.34059  10
   2   0  15-4.53360 9.41101   3
   2   0  16 245.367 29.5981   3
   2   0  16 282.185 17.5447   9
  -2   0 -16 282.349 18.2837  10
  -2   0 -16 288.875 19.7441  11
   2   0  17 99.6590 25.5913   3
   2   0  17 48.5494 15.6134   9
  -2   0 -17 55.9851 10.5851  10
  -2   0 -17 76.9193 14.3631  11
  -2   0 -18 15872.0 141.854  10
   2   0  18 15867.9 134.176   9
  -2   0 -18 16270.9 153.546  11
   2   0  18 16469.8 247.922   3
   2   0  19-4.31639 8.79737   3
  -2   0 -19 17.7559 10.8290  11
   2   0  20 3635.33 124.692   3
  -2   0 -20 3832.69 79.9766  11
   2   0  21-26.2525 15.2650   3
  -2   0 -21 10.3365 9.63449  11
   2   0  22 528.276 50.4609   3
  -2   0 -22 627.152 34.9951  11
  -2   0 -23 1.58004 10.3644  11
  -2   0 -24 738.339 39.1510  11
  -2   0 -25 7.53298 10.3806  11
  -2   0 -26 399.343 29.0527  11
  -2   0 -27 4.41984 9.67189  11
  -2   0 -28 23.7436 11.5427  11
  -2   0 -29-15.3034 7.74682  11
  -2   0 -30 238.234 19.2796  11
  -2   0 -31 3.31688 6.25544  11
   2   1 -32 164.737 14.9450  11
   2  -1 -32 202.957 16.7114  11
   2   1 -31-12.2934 7.94179  11
   2  -1 -31 7.68807 7.71718  11
   2   1 -30 688.262 32.8648  11
   2  -1 -30 695.291 33.5315  11
   2   1 -29 68.7295 13.5036  11
   2  -1 -29 62.3736 12.9156  11
   2  -1 -28 73.2916 13.9812  11
   2   1 -28 61.1879 12.9308  11
   2   1 -27 19.2892 10.7020  11
   2  -1 -27 26.7526 10.9528  11
   2   1 -27 40.4058 12.4511  13
   2  -1 -26 44.9672 14.4829  11
   2   1 -26 19.0439 9.37675  11
   2   1 -26 11.7317 10.2771  13
   2  -1 -26 28.9891 10.0578  13
  -2   1  26 13.5888 7.63231   9
   2   1 -25 545.643 34.1581  13
   2  -1 -25 516.216 31.3455  13
   2  -1 -25 575.478 33.6929  11
   2   1 -25 544.087 32.5843  11
   2  -1 -24 259.942 22.5205  13
   2   1 -24 239.644 23.4637  13
   2  -1 -24 237.024 23.2542  11
   2   1 -24 237.052 22.4060  11
   2   1 -23 190.025 20.6523  13
  -2  -1  23 145.468 27.8897   2
   2   1 -23 181.920 19.5654  11
  -2   1  23 146.084 28.8498   2
   2  -1 -23 194.322 19.0175  13
   2  -1 -23 178.562 19.3239  11
   2  -1 -22 2.89354 7.95243  11
  -2   1  22 4.44727 15.5762   2
   2   1 -22 14.0821 9.13567  11
  -2  -1  22 14.5629 9.53601   2
   2   1 -22 10.6297 8.42009  13
   2  -1 -22 8.32224 6.82654  13
   2  -1 -21 117.741 15.2941  11
   2  -1 -21 144.812 16.1809  13
   2   1 -21 140.293 16.1042  11
   2   1 -21 134.094 16.4843  13
   2   1 -20 140.185 16.0146  13
   2  -1 -20 110.036 14.4831  11
   2  -1 -20 125.547 14.5854  13
  -2  -1  20 154.577 26.3862   2
  -2   1  20 159.149 28.6209   2
   2   1 -20 123.050 15.4326  11
   2   1 -19 28.7222 9.09039  13
   2   1 -19 51.0471 9.49159  11
   2  -1 -19 52.0457 10.4031  11
   2  -1 -19 45.4134 9.19606  13
  -2  -1  19 50.7456 16.5650   2
  -2   1  19 49.1368 19.0189   2
   2   1 -18 883.387 33.7411  11
   2  -1 -18 805.250 32.6279  11
  -2  -1  18 859.603 53.7961   2
  -2   1  18 907.860 56.2874   2
   2  -1 -18 838.241 33.4637  13
   2   1 -18 835.281 35.5246  13
   2   1 -17 362.906 21.2344  11
   2  -1 -17 356.702 21.4233  13
   2  -1 -17 372.020 21.6139  11
  -2   1  17 370.483 35.1619   2
  -2  -1  17 369.192 34.1139   2
   2   1 -16 1750.05 43.7590  11
  -2  -1  16 1929.25 72.2284   2
  -2   1  16 1858.19 72.4029   2
   2  -1 -16 1739.43 43.8500  11
   2   1 -15 145.480 12.8299  11
   2  -1 -15 147.395 13.1493  11
  -2   1  15 127.043 19.7968   2
  -2  -1  15 118.258 19.0738   2
   2  -1 -14 219.682 14.8550  11
  -2  -1  14 223.759 23.6406   2
  -2   1  14 218.797 24.3111   2
  -2  -1  13 183.761 20.6764   2
  -2   1  13 177.831 21.0459   2
  -2   1  12 8.36539 2.97632   4
  -2   1  12 8.02745 8.12409   2
  -2  -1  12 25.0778 10.6417   2
  -2   1  11 3.81283 3.34899   4
  -2  -1  11 3.24565 8.13625   2
  -2   1  11 6.14723 8.54035   2
  -2  -1  10 183.470 18.0373   2
  -2   1  10 207.725 12.7286   4
  -2   1  10 196.317 17.9982   2
  -2  -1   9 1026.60 37.2782   2
  -2   1   9 988.572 27.6627   4
  -2   1   9 1017.56 36.6394   2
  -2   1   8 5.89037 6.11098   2
  -2   1   8 9.09718 4.98061   4
  -2  -1   8 2.41803 6.36075   2
  -2   1   7 360.421 19.5984   2
  -2   1   7 325.190 16.5303   4
  -2  -1   7 345.047 20.0204   2
  -2   1   6 2715.57 48.4446   2
  -2  -1   6 2766.82 51.4811   2
  -2  -1   5 158.567 12.9559   2
  -2   1   5 175.876 12.3651   2
  -2   1   4 1826.10 33.5546   2
  -2  -1   4 1875.15 38.4549   2
  -2   1   3 486.625 16.0705   2
  -2  -1   3 500.329 19.3878   2
  -2   1   2 399.403 13.3486   2
  -2  -1   2 367.453 16.0888   2
   2   1  -2 427.301 20.3100   3
   2   1  -1 15.2499 6.04090   3
  -2   1   1 6.94237 2.73280   2
   2   1   0 67.1997 8.73947   3
   2  -1   0 71.8371 6.31636   3
   2   1   1 6.06737 5.25082   3
   2  -1   1 9.35705 3.57367   3
   2   1   2 355.715 18.7802   3
   2  -1   2 370.725 13.9496   3
   2   1   3 13.0537 7.23287   3
   2  -1   3 13.5043 4.61032   3
   2   1   4 5.14291 6.36287   3
   2  -1   4 6.34680 4.36381   3
   2  -1   5 108.195 10.6347   3
   2   1   5 123.281 13.7674   3
  -2   1  -5 98.1494 10.1762   4
   2   1   6 25370.8 183.300   3
   2  -1   6 25174.6 156.148   3
   2   1   7 460.860 26.7784   3
  -2   1  -7 461.649 18.6103   4
   2  -1   7 488.833 23.6313   3
   2   1   8 12.1001 10.1220   3
   2  -1   8 7.07134 6.03804   3
  -2   1  -8 1.93921 3.44355   4
   2   1   9 135.751 17.0868   3
   2  -1   9 122.327 14.3213   3
  -2   1  -9 130.811 9.53358   4
   2  -1  10 57.5106 11.8384   3
   2   1  10 50.0020 13.5788   3
  -2   1 -10 53.6520 6.06454   4
   2   1  11 10.8958 10.7704   3
   2  -1  11 12.7188 8.08739   3
   2   1  12 876.762 46.2430   3
   2  -1  12 958.748 44.4835   3
   2  -1  13 987.465 47.1270   3
   2   1  13 1005.99 51.7106   3
  -2  -1 -13 987.392 30.8964  11
  -2   1 -13 979.074 31.3998  11
   2   1  14 110.016 11.0607   9
   2  -1  14 107.891 18.1203   3
  -2   1 -14 106.855 11.7137  10
   2   1  14 100.112 20.0078   3
  -2   1 -14 116.684 12.0944  11
  -2  -1 -14 113.537 11.7638  11
  -2   1 -15 2738.11 57.1997  10
   2   1  15 2800.13 93.2867   3
   2  -1  15 2853.73 88.0882   3
   2   1  15 2803.94 54.2790   9
  -2   1 -15 2855.81 57.7464  11
  -2  -1 -15 2991.67 58.3086  11
   2   1  16 227.454 28.6292   3
   2   1  16 260.560 17.3893   9
  -2   1 -16 233.704 17.9536  10
   2  -1  16 269.324 29.7042   3
  -2   1 -16 270.475 19.2452  11
  -2  -1 -16 278.109 19.4629  11
  -2   1 -17 371.851 23.5440  11
   2   1  17 376.382 38.4861   3
   2  -1  17 412.928 37.9247   3
   2   1  17 394.270 22.6451   9
  -2  -1 -17 383.002 23.5336  11
  -2   1 -17 345.350 22.0335  10
   2   1  18 1676.79 81.3665   3
   2  -1  18 1787.13 79.6633   3
  -2   1 -18 1800.98 50.1733  10
   2   1  18 1873.55 48.0398   9
  -2   1 -18 1797.52 51.5578  11
  -2  -1 -18 1870.74 52.0548  11
  -2   1 -19 15.6973 9.39969  11
  -2  -1 -19 18.5693 8.99515  11
   2   1  19 12.1289 5.83819   9
   2  -1  19-1.55265 6.86590   3
  -2   1 -20 469.629 29.2586  11
   2  -1  20 433.556 42.5771   3
   2   1  20 430.033 24.8232   9
  -2  -1 -20 481.004 29.1319  11
  -2   1 -20 397.796 25.3359  10
   2   1  20 489.716 47.7640   3
  -2  -1 -21 333.057 25.3660  11
   2   1  21 376.188 23.7517   9
  -2   1 -21 316.434 22.9701  10
   2  -1  21 291.063 35.1897   3
   2   1  21 281.572 37.7841   3
  -2   1 -21 340.747 25.9468  11
  -2  -1 -22 48.2516 12.7861  11
   2   1  22 13.9709 12.8786   3
  -2   1 -22 36.8498 9.55005  10
  -2   1 -22 49.0941 12.2346  11
  -2  -1 -23 30.9286 12.1313  11
  -2   1 -23 27.5206 9.65247  10
  -2  -1 -24 4062.62 88.6006  11
  -2   1 -24 4103.83 90.2346  11
  -2   1 -25-1.51732 10.2374  11
  -2  -1 -25 2.92288 11.0308  11
  -2   1 -26 20.0419 10.7964  11
  -2  -1 -26 24.1676 11.0415  11
  -2  -1 -27 974.153 42.9619  11
  -2   1 -27 1042.43 44.7551  11
  -2  -1 -28 3.65680 9.18691  11
  -2   1 -28 8.08297 9.76601  11
  -2   1 -29 240.541 20.9867  11
  -2  -1 -29 274.063 21.8646  11
  -2   1 -30 11.5379 7.74100  11
  -2  -1 -30 7.50165 7.17309  11
  -2   1 -31 160.874 15.1133  11
  -2  -1 -31 178.620 15.6788  11
   2   2 -32 61.1951 10.1034  11
   2  -2 -32 68.1308 10.5089  11
   2  -2 -31 77.0377 12.6083  11
   2   2 -31 72.2294 10.8193  11
   2  -2 -30 35.9259 11.1553  11
   2   2 -30 29.1376 8.82767  11
   2   2 -29 13.6444 8.63435  11
   2  -2 -29 16.3308 8.91423  11
   2   2 -28 76.9043 14.2771  11
   2   2 -28 59.9090 13.1872  13
  -2   2  28 69.7181 11.9918   9
   2  -2 -28 99.4382 15.6239  11
  -2   2  27 324.737 22.9249   9
   2   2 -27 322.092 25.2074  11
   2   2 -27 300.954 25.7775  13
   2  -2 -27 347.523 26.8245  11
   2   2 -26 440.540 31.4541  13
  -2   2  26 392.580 26.0441   9
   2  -2 -26 372.564 27.4669  11
   2   2 -26 411.079 28.3868  11
   2   2 -25 651.060 35.2080  11
   2   2 -25 671.112 38.0810  13
   2  -2 -25 670.002 36.2937  11
   2   2 -24 67.9254 14.5567  13
   2   2 -24 62.6864 13.4862  11
   2  -2 -24 65.7244 14.3354  11
   2  -2 -23 247.999 22.4221  11
   2   2 -23 259.509 24.0019  13
  -2   2  23 266.647 41.7651   3
   2   2 -23 235.762 21.3871  11
   2  -2 -22 207.810 20.2302  11
   2   2 -22 199.830 21.1746  13
   2   2 -22 197.807 19.2296  11
  -2   2  22 185.413 34.7772   3
  -2  -2  22 141.639 27.5977   2
   2  -2 -21 5787.60 96.5941  11
  -2   2  21 5810.67 160.932   2
  -2  -2  21 5926.90 154.002   2
   2   2 -21 5722.21 102.186  13
   2   2 -21 5645.78 93.7550  11
   2   2 -20 391.046 26.8528  13
   2  -2 -20 433.908 26.2981  11
  -2   2  20 428.123 44.1587   2
  -2  -2  20 364.952 39.0787   2
   2  -2 -20 405.263 24.3778  13
   2   2 -20 432.815 25.8605  11
   2   2 -19 459.406 25.6013  11
  -2  -2  19 477.079 42.1694   2
   2  -2 -19 429.209 24.1914  13
   2   2 -19 458.757 27.7724  13
   2  -2 -19 492.137 27.1524  11
  -2   2  19 466.354 44.2377   2
   2  -2 -18 334.923 20.6943  13
   2  -2 -18 360.702 22.4087  11
   2   2 -18 347.233 21.4713  11
  -2   2  18 351.221 36.4223   2
  -2  -2  18 349.093 34.7548   2
   2   2 -18 353.115 23.8972  13
   2   2 -17 651.769 28.0687  11
   2  -2 -17 656.468 28.7006  11
   2  -2 -17 637.386 27.3871  13
  -2  -2  17 665.041 44.7608   2
  -2   2  17 693.782 48.2326   2
   2  -2 -16 817.683 30.6381  11
  -2   2  16 750.002 47.6355   2
   2  -2 -16 745.431 28.6479  13
  -2  -2  16 734.721 44.8618   2
   2   2 -16 744.233 28.4680  11
   2   2 -15 226.055 15.5576  11
  -2  -2  15 211.345 24.0694   2
   2  -2 -15 236.867 16.3906  11
   2  -2 -14 511.552 22.6656  11
  -2  -2  14 514.209 34.6669   2
  -2   2  14 453.447 33.5821   2
  -2  -2  13 22494.6 211.683   2
  -2   2  13 21994.3 218.360   2
  -2   2  12 1207.10 49.1715   2
  -2   2  12 1315.46 33.4982   1
  -2  -2  12 1259.08 48.5912   2
  -2   2  11 15131.0 114.843   4
  -2  -2  11 15277.7 158.948   2
  -2   2  10 414.353 19.5143   4
  -2  -2  10 453.618 27.0241   2
  -2   2  10 412.747 26.3140   2
  -2   2   9 10213.8 95.6083   4
  -2  -2   9 10413.1 118.836   2
  -2  -2   8 2222.18 52.7483   2
  -2   2   8 2124.48 50.9665   2
  -2   2   8 2159.44 44.1605   4
  -2   2   7 26338.0 155.432   4
  -2   2   7 26459.4 167.277   2
  -2  -2   6-1.74575 7.10576   2
  -2   2   6-0.78585 5.16810   2
  -2   2   6 8.58462 6.06328   4
  -2  -2   5 1435.23 37.8209   2
  -2   2   5 1460.14 36.6613   4
  -2   2   5 1386.93 32.4844   2
  -2   2   4 158.776 13.0953   4
  -2  -2   4 165.944 13.9007   2
  -2   2   4 172.854 10.7906   2
  -2  -2   3 126707. 332.069   2
  -2   2   3 125576. 339.855   4
  -2   2   2 1063.62 19.3502   2
  -2   2   2 1083.12 32.4470   4
   2   2  -2 1115.69 35.1184   3
  -2   2   1 1381.90 36.5476   4
   2   2  -1 1376.43 38.1741   3
  -2   2   1 1270.37 16.9653   2
   2   2   0 13648.0 119.009   3
  -2   2   0 13052.1 110.852   4
  -2   2  -1 1343.85 36.1024   4
   2   2   1 1202.31 36.3269   3
   2   2   2 235.633 17.9177   3
  -2   2  -2 226.016 15.4429   4
   2  -2   2 224.098 7.40063   3
   2   2   3 94158.0 337.395   3
   2  -2   3 95033.5 184.809   3
   2   2   4 824.160 33.6167   3
  -2   2  -4 793.504 27.3634   4
   2  -2   4 835.032 20.5250   3
   2   2   5 28354.5 200.754   3
   2  -2   5 28268.3 133.889   3
  -2   2  -6 129.475 11.6480   4
   2   2   6 126.642 15.7581   3
   2  -2   6 147.010 11.1914   3
  -2   2  -7 39798.0 186.262   4
   2  -2   7 39416.7 193.435   3
   2   2   7 39979.6 259.248   3
   2  -2   8 1174.48 36.1306   3
   2   2   8 1235.27 48.1770   3
  -2   2  -8 1191.29 32.0218   4
   2   2   9 785.697 40.3243   3
   2  -2   9 807.826 32.4256   3
  -2   2  -9 812.319 26.4790   4
   2   2  10 218.091 23.9707   3
  -2   2 -10 212.398 13.9555   1
   2  -2  10 196.121 18.0691   3
   2   2  11 273.152 26.9768   3
   2  -2  11 249.093 21.3400   3
   2  -2  12 256.183 22.6183   3
   2   2  12 322.850 30.5591   3
   2   2  13 695.978 45.1488   3
   2  -2  13 672.198 37.6146   3
  -2  -2 -13 715.980 26.4884  11
   2   2  13 697.805 26.3177   9
  -2   2 -13 696.542 28.2277  10
  -2   2 -13 700.462 26.9455  11
  -2   2 -14 889.603 32.8654  10
   2   2  14 896.731 54.1977   3
   2  -2  14 909.334 46.2087   3
  -2   2 -14 827.195 30.8805  11
   2   2  14 895.781 30.9699   9
  -2  -2 -14 852.032 30.5088  11
   2   2  15 25267.7 290.306   3
   2  -2  15 25605.6 255.602   3
   2   2  15 25157.8 166.827   9
  -2   2 -15 24919.3 178.032  10
  -2   2 -15 25493.6 174.864  11
  -2  -2 -15 25345.1 169.906  11
  -2  -2 -16 66.0041 10.6972  11
  -2   2 -16 83.8688 11.5274  10
  -2   2 -16 72.9797 12.0980  11
   2   2  16 71.1221 18.5646   3
   2  -2  16 66.6946 15.3071   3
   2   2  16 75.7275 10.8427   9
   2   2  17 77.1036 23.5793   3
   2  -2  17 117.877 20.5224   3
  -2  -2 -17 91.1976 12.5271  11
  -2   2 -17 120.652 14.2986  10
   2   2  17 117.094 13.2275   9
  -2   2 -17 102.865 13.9888  11
   2   2  18 2425.79 101.279   3
   2  -2  18 2657.28 94.7294   3
  -2  -2 -18 2578.15 61.1519  11
   2   2  18 2610.34 59.0876   9
  -2   2 -18 2565.22 62.3293  11
  -2   2 -18 2553.23 62.2731  10
   2   2  19 3042.43 116.641   3
   2  -2  19 3042.06 105.399   3
  -2   2 -19 3194.66 72.0307  11
  -2  -2 -19 3222.55 70.8169  11
  -2   2 -19 3117.34 70.2177  10
   2   2  19 3121.60 66.2139   9
  -2   2 -20 397.345 26.0876  10
  -2   2 -20 428.212 28.0882  11
   2   2  20 348.629 42.2600   3
  -2  -2 -20 401.430 26.7599  11
   2   2  20 364.959 23.7357   9
  -2   2 -21 1729.30 54.5766  10
   2   2  21 1820.12 52.6606   9
  -2   2 -21 1775.85 57.1421  11
  -2  -2 -21 1821.58 56.5387  11
  -2   2 -22 80.0783 15.8158  11
  -2  -2 -22 80.0218 14.7861  11
   2   2  22 81.2373 13.0706   9
  -2   2 -22 61.5238 12.9650  10
   2   2  22 114.303 25.3693   3
  -2   2 -23 260.910 22.4646  10
  -2  -2 -23 231.085 22.0970  11
  -2   2 -23 241.256 23.9539  11
  -2   2 -24 70.3676 15.1846  11
  -2  -2 -24 59.9747 13.0455  11
  -2   2 -24 73.7466 13.4954  10
  -2   2 -25 4101.88 82.6606  10
  -2  -2 -25 4093.64 87.4547  11
  -2   2 -25 4150.30 90.1980  11
  -2   2 -26 179.864 21.1958  11
  -2  -2 -26 166.790 19.5763  11
  -2  -2 -27 1722.88 55.4741  11
  -2   2 -27 1786.42 57.6386  11
  -2   2 -28 520.374 31.0266  11
  -2  -2 -28 543.529 30.7361  11
  -2   2 -29 508.990 28.7795  11
  -2  -2 -29 535.535 28.8376  11
  -2   2 -30 700.087 31.3572  11
  -2  -2 -30 679.452 30.5410  11
  -2   2 -31 301.819 19.4719  11
   2  -3 -32 79.9715 11.2107  11
   2  -3 -31 334.794 21.8280  11
   2   3 -31 360.266 21.2528  11
   2   3 -30 328.835 22.1166  11
   2  -3 -30 309.302 22.2501  11
   2  -3 -29 104.705 15.4918  11
   2   3 -29 89.6040 13.0257  10
   2   3 -29 94.4365 13.9515  11
  -2   3  29 92.6281 12.6230   9
   2   3 -28 8.39812 8.11647  11
  -2   3  28 13.1508 8.68002   9
   2   3 -28 14.4281 10.9097  13
   2  -3 -28 9.22628 9.89971  11
  -2   3  27 332.134 23.8985   9
   2   3 -27 373.178 26.3965  11
   2   3 -27 377.732 29.0867  13
   2  -3 -27 372.207 27.1797  11
   2   3 -26 112.503 16.7028  11
   2  -3 -26 88.4603 15.5362  11
  -2   3  26 90.1701 14.2308   9
   2   3 -26 80.3156 16.2852  13
   2   3 -25 1216.88 51.5539  13
   2   3 -25 1183.40 46.6061  11
   2  -3 -25 1184.62 47.1769  11
   2   3 -24 500.880 33.7779  13
   2  -3 -24 541.847 33.0004  11
   2   3 -24 464.043 29.4373  11
   2  -3 -23 69.2893 14.3386  11
   2   3 -23 51.9360 12.3466  11
  -2   3  23 36.2615 18.0934   3
   2   3 -23 42.6549 13.3828  13
  -2  -3  23 30.1115 15.8783   2
   2  -3 -22 578.205 32.6715  11
   2   3 -22 566.619 34.3188  13
  -2  -3  22 481.258 46.4574   2
   2   3 -22 536.942 30.3424  11
  -2   3  22 634.618 60.0550   3
   2  -3 -21 639.474 33.1296  11
  -2  -3  21 625.574 49.9294   2
   2   3 -21 599.507 34.4287  13
  -2   3  21 587.787 57.2094   3
   2   3 -21 580.663 30.4637  11
  -2  -3  20 0.21884 11.9211   2
   2  -3 -20 0.40030 7.82393  11
   2   3 -20 5.62235 7.37552  11
   2   3 -20-2.57336 9.81656  13
  -2   3  20-28.0389 18.9770   3
   2   3 -19 30.2568 9.93642  13
   2   3 -19 40.8691 9.16564  11
   2  -3 -19 35.5124 8.97313  11
  -2   3  19 59.1270 22.4260   2
  -2  -3  19 25.8772 12.9857   2
   2   3 -18 353.582 21.5405  11
   2  -3 -18 388.543 23.6310  11
  -2  -3  18 336.805 33.5833   2
  -2   3  18 346.477 37.6495   2
   2   3 -18 383.184 25.4568  13
   2  -3 -17 44.4154 9.70602  11
   2   3 -17 32.7065 7.97025  11
  -2  -3  17 47.0381 14.5382   2
   2   3 -17 64.2877 11.4501  13
   2   3 -17 49.4062 8.61315  15
  -2   3  17 38.4574 16.5288   2
   2   3 -16 9.71165 5.98916  11
  -2   3  16 18.1939 14.0569   2
   2   3 -16 8.26514 5.86375  15
   2  -3 -16 16.5672 7.05211  11
  -2  -3  16 24.4465 13.4292   2
   2   3 -15 577.309 24.2069  11
   2  -3 -15 589.871 25.8193  11
   2   3 -15 625.029 26.3256  15
  -2   3  15 607.533 43.2688   2
  -2  -3  15 612.143 39.5446   2
   2  -3 -14 28.3354 6.89830  11
  -2  -3  14 21.2586 9.27228   2
  -2   3  14 27.2817 12.2294   2
   2  -3 -13 425.688 20.3689  11
  -2  -3  13 398.124 30.0224   2
  -2   3  13 417.067 32.7424   2
  -2   3  12-0.82520 9.02874   2
  -2  -3  12 20.3614 10.0775   2
  -2   3  12 8.47879 4.83053   1
  -2  -3  11 218.627 20.8715   2
  -2   3  11 217.110 21.8927   2
  -2   3  11 241.810 17.3375   1
  -2  -3  10 378.253 25.3078   2
  -2   3  10 320.809 24.6515   2
  -2   3  10 358.663 21.3927   1
  -2   3   9 2476.59 62.6548   2
  -2   3   9 2499.09 53.5338   4
  -2  -3   9 2579.90 61.6604   2
  -2   3   9 2633.59 56.3420   1
  -2  -3   8 13.2746 8.27837   2
  -2   3   8 12.6967 7.46311   2
  -2   3   8 15.1115 6.46423   4
  -2   3   7 1125.63 37.3602   2
  -2  -3   7 1144.01 38.2998   2
  -2   3   7 1136.84 36.2036   4
  -2   3   6 762.671 28.3439   2
  -2  -3   6 716.599 29.6152   2
  -2   3   6 732.452 29.1254   4
  -2   3   5 6.68968 6.51089   4
  -2  -3   5 13.6014 7.11512   2
  -2   3   5 7.09155 5.25317   2
  -2  -3   4 11.5277 7.64618   2
  -2   3   4 8.62528 4.35260   2
  -2   3   4 6.43704 6.40862   4
  -2   3   3 1852.31 30.9253   2
  -2   3   3 1871.58 46.0615   4
  -2  -3   3 1981.23 45.2620   2
   2   3  -3 1912.95 50.7192   3
  -2   3   2 507.897 24.4718   4
   2   3  -2 486.792 25.8195   3
   2   3  -1 7.90582 6.88585   3
  -2   3   1 4.62961 7.01016   4
  -2   3   1 4.14860 1.92216   3
   2   3   0 62.0733 10.8095   3
  -2   3   0 64.7437 10.3670   4
   2   3   1 9.20913 6.34699   3
  -2   3  -1 11.4911 6.91111   4
   2   3   2 193.289 17.7795   3
  -2   3  -2 170.888 15.2991   4
   2   3   3 5286.08 88.1961   3
  -2   3  -3 5370.51 77.5513   4
  -2   3  -4 88.4235 11.4400   4
   2  -3   4 82.7284 4.65763   3
   2   3   4 91.7743 13.8481   3
   2   3   5 452.914 28.6805   3
  -2   3  -5 417.028 22.3078   4
   2  -3   5 450.595 14.4371   3
  -2   3  -6 199.991 15.8950   4
   2  -3   6 229.921 12.1172   3
   2   3   6 228.266 21.7658   3
   2   3   7 552.436 33.2793   3
  -2   3  -7 505.697 25.3077   1
   2  -3   7 511.096 20.2760   3
   2  -3   7 526.305 21.6943   2
  -2   3  -7 501.106 24.1787   4
   2   3   8 486.695 32.9534   3
   2  -3   8 520.875 22.7017   3
   2  -3   8 491.986 22.8552   2
  -2   3  -8 498.892 25.0584   1
   2  -3   9 306.559 19.4433   3
   2  -3   9 280.223 18.9731   2
   2   3   9 299.656 27.4398   3
  -2   3  -9 299.812 19.3219   1
   2  -3  10 109.756 13.1365   3
  -2   3 -10 110.707 11.6180   1
   2   3  10 76.6697 15.8154   3
   2  -3  10 93.2186 12.6521   2
   2  -3  11 56.1855 11.2246   3
   2   3  11 41.3453 14.0899   3
   2  -3  11 40.5411 9.42917   2
   2   3  12 235.799 27.2994   3
   2   3  12 230.663 15.4155   9
  -2   3 -12 217.017 16.0303  10
   2  -3  12 242.122 21.2920   3
   2  -3  12 211.510 20.3551   2
  -2   3 -12 202.087 15.8770  13
  -2   3 -12 196.347 14.5041  11
  -2  -3 -13 387.010 19.8717  11
   2   3  13 374.136 35.9827   3
  -2   3 -13 423.755 22.9650  10
   2   3  13 456.177 22.2921   9
   2  -3  13 396.367 28.7111   3
  -2   3 -13 393.942 21.0862  11
   2   3  14 282.597 18.5278   9
   2   3  14 236.693 29.5372   3
   2  -3  14 291.481 25.9247   3
  -2  -3 -14 274.748 17.8660  11
  -2   3 -14 266.126 18.2535  11
  -2   3 -14 281.022 19.6926  10
   2   3  15 8370.48 99.8728   9
   2   3  15 8100.92 171.607   3
  -2  -3 -15 8533.72 98.9973  11
  -2   3 -15 8362.93 106.649  10
  -2   3 -15 8431.05 103.147  11
   2  -3  15 8367.65 140.853   3
   2   3  16 948.479 61.5359   3
   2  -3  16 937.004 50.5078   3
   2   3  16 982.757 35.4476   9
  -2  -3 -16 1059.44 36.6361  11
  -2   3 -16 925.862 35.9278  11
  -2   3 -16 986.675 37.9705  10
   2   3  17 586.972 50.4377   3
  -2   3 -17 578.438 30.1399  10
   2   3  17 598.513 28.9026   9
  -2   3 -17 599.445 29.9772  11
  -2  -3 -17 618.689 29.1096  11
  -2  -3 -18 37.1663 9.71194  11
  -2   3 -18 47.9536 11.4670  10
   2   3  18 40.9649 9.68177   9
  -2   3 -18 43.0141 10.7924  11
  -2   3 -19-2.09552 8.83919  11
  -2  -3 -19 15.0697 8.66227  11
  -2   3 -19 15.1449 8.64068  10
   2   3  19 13.4600 8.57842   9
   2   3  19 11.4318 11.9070   3
  -2   3 -20 845.503 39.1538  10
   2   3  20 805.775 64.4911   3
   2   3  20 823.351 36.1765   9
  -2   3 -20 773.791 37.3756  11
  -2  -3 -20 831.138 37.5382  11
   2   3  21 1501.27 49.3995   9
   2   3  21 1494.34 89.0760   3
  -2   3 -21 1496.85 52.8432  11
  -2  -3 -21 1544.92 51.7383  11
  -2   3 -21 1486.74 52.1181  10
  -2   3 -22 394.993 28.0620  10
   2   3  22 377.134 25.8103   9
  -2   3 -22 401.655 28.8264  11
  -2  -3 -22 385.668 27.2900  11
  -2   3 -23 91.0148 15.6503  11
  -2  -3 -23 110.688 15.8451  11
  -2   3 -23 122.680 17.0608  10
   2   3  23 113.063 15.4846   9
  -2   3 -24 56.5150 13.1082  11
  -2  -3 -24 44.4370 11.5091  11
  -2   3 -24 28.3546 9.50137  10
  -2   3 -25 15.4777 10.5362  11
  -2  -3 -25 4.51372 8.38979  11
  -2   3 -25 11.5580 7.02047  10
  -2   3 -26 111.112 15.2481  10
  -2   3 -26 138.610 18.3992  11
  -2  -3 -26 133.673 17.2393  11
  -2  -3 -27 1800.20 55.5076  11
  -2   3 -27 1711.66 55.7193  11
  -2   3 -27 1699.18 50.9978  10
  -2   3 -28 4.76906 9.21517  11
  -2  -3 -28 1.84920 7.61723  11
  -2   3 -29 165.809 17.2220  11
  -2  -3 -29 171.326 16.7471  11
  -2   3 -30 70.3687 11.3442  11
  -2  -3 -30 79.7589 11.3810  11
   2  -4 -31 627.647 28.2387  11
   2  -4 -30 67.4338 11.6455  11
  -2   4  30 54.3862 9.01252   9
   2   4 -30 38.8921 8.95339  10
  -2   4  29 931.180 35.4302   9
   2  -4 -29 933.744 38.2645  11
   2   4 -29 890.049 37.3725  10
   2   4 -29 946.988 36.4368  11
   2   4 -28 11.6240 7.71385  11
   2  -4 -28 5.61594 8.57532  11
   2   4 -28 2.24775 9.16452  13
  -2   4  28-1.55604 7.58170   9
   2   4 -27 1140.22 49.1582  13
  -2   4  27 1128.92 43.5429   9
   2   4 -27 1137.37 43.2944  11
   2  -4 -27 1097.21 44.2602  11
   2  -4 -26 2851.89 71.8806  11
   2   4 -26 2804.77 69.1288  11
  -2   4  26 2681.92 68.5473   9
   2   4 -26 2825.21 77.8324  13
   2   4 -25 31.4259 9.98082  11
  -2   4  25 33.4869 11.6074   9
   2  -4 -25 20.7920 11.4905  11
   2   4 -25 9.40569 11.9045  13
   2  -4 -24 137.792 18.1016  11
   2   4 -24 135.064 16.7253  11
   2   4 -24 140.664 19.9962  13
   2   4 -23 50.0586 11.3319  11
   2  -4 -23 42.1534 10.9026  11
   2   4 -23 35.9226 13.6873  13
   2  -4 -22 249.563 22.2169  11
  -2   4  22 227.276 39.3350   3
   2   4 -22 241.951 23.9557  13
  -2  -4  22 285.539 34.1062   2
   2   4 -22 229.423 20.3346  11
   2  -4 -21 1461.28 49.6783  11
  -2   4  21 1299.43 84.8652   3
   2   4 -21 1336.00 45.7736  11
   2   4 -21 1461.66 54.2733  13
  -2  -4  21 1344.08 74.8033   2
   2   4 -20 71.2279 11.7783  11
   2   4 -20 70.9618 14.0323  13
   2  -4 -20 103.968 14.6850  11
  -2   4  20 63.1781 18.4204   3
  -2  -4  20 87.5870 21.6554   2
  -2   4  19 799.705 63.6642   3
   2   4 -19 925.089 41.0605  13
   2  -4 -19 952.691 38.1478  11
  -2  -4  19 968.331 59.2072   2
   2   4 -19 937.554 35.9386  11
   2   4 -18 76.4601 10.6155  11
   2   4 -18 85.8358 13.9963  13
  -2   4  18 100.357 24.0999   3
   2   4 -18 122.002 14.1710  15
   2  -4 -18 139.202 14.9584  11
  -2  -4  18 95.6542 20.0253   2
   2  -4 -17 313.259 21.0040  11
   2   4 -17 298.434 22.3586  13
  -2   4  17 253.042 34.1266   3
   2   4 -17 290.217 19.7517  15
  -2  -4  17 302.005 31.2847   2
   2   4 -17 303.784 19.3891  11
   2   4 -16 51.8265 8.88565  11
   2  -4 -16 60.4501 10.4787  11
  -2   4  16 67.5156 20.0284   3
  -2  -4  16 75.4624 17.7315   2
   2   4 -16 82.3568 10.9591  15
   2  -4 -15 1821.44 45.6797  11
  -2  -4  15 1787.19 67.9840   2
   2   4 -15 1688.12 40.5872  11
   2   4 -15 1834.78 46.9472  15
   2  -4 -14 2991.74 56.7984  11
  -2   4  14 2876.17 93.0575   2
   2   4 -14 2980.81 59.2889  15
  -2  -4  14 3025.04 84.9760   2
   2  -4 -13 4201.48 64.5019  11
   2   4 -13 4061.49 67.2131  15
  -2   4  13 4090.29 105.933   2
   2   4 -13 4059.87 62.3602   5
  -2  -4  13 4078.38 94.0546   2
  -2  -4  12 144.818 18.1271   2
  -2   4  12 167.720 21.9822   2
  -2   4  12 177.733 16.5953   1
   2   4 -12 173.355 13.5246   5
  -2  -4  11 3221.46 77.1665   2
  -2   4  11 3063.39 83.8740   2
  -2   4  11 3126.00 67.8987   1
  -2  -4  10 12176.3 144.273   2
  -2   4  10 12491.4 136.114   1
  -2  -4   9 17811.4 167.594   2
  -2   4   9 17437.7 179.625   2
  -2   4   9 17955.9 163.249   1
  -2  -4   8 10476.3 124.747   2
  -2   4   8 10562.4 124.946   1
  -2   4   7 155.123 16.1462   1
  -2  -4   7 132.822 15.8625   2
  -2  -4   6 6267.38 92.3188   2
  -2   4   6 6212.84 92.8708   4
  -2   4   5 37.0113 10.7102   1
  -2  -4   5 27.9259 8.30366   2
  -2   4   5 38.5561 9.90447   4
  -2   4   4 5055.00 70.3350   3
  -2  -4   4 5167.72 80.2255   2
  -2   4   4 5274.31 85.3150   4
  -2   4   3 31834.0 154.950   3
  -2   4   3 32208.8 210.527   4
  -2  -4   3 32372.1 197.299   2
   2   4  -3 32550.6 221.800   3
  -2   4   2 6413.79 58.4162   3
  -2   4   2 6523.32 94.6987   4
  -2   4   1 1124.92 18.1656   3
  -2   4   1 1255.53 42.1367   4
   2   4  -1 1209.69 42.9537   3
  -2   4   0 34806.9 217.906   4
   2   4   0 34156.4 226.572   3
   2   4   1 3537.15 74.1103   3
  -2   4  -1 3766.07 72.5992   4
   2   4   2 1210.58 45.0002   3
  -2   4  -2 1203.83 41.2136   4
  -2   4  -3 2237.12 58.0503   1
   2   4   3 2337.04 63.9498   3
  -2   4  -3 2283.93 56.5944   4
   2   4   4 29918.4 233.634   3
  -2   4  -4 30082.9 211.618   1
  -2   4  -4 30002.8 203.518   4
   2   4   5 4042.18 88.7140   3
  -2   4  -5 4109.24 77.9968   1
   2   4   6 6335.61 114.826   3
   2  -4   6 6073.71 50.5336   3
  -2   4  -6 6367.77 97.3508   1
   2  -4   6 6190.42 62.1857   2
   2   4   7 1741.44 62.8047   3
   2  -4   7 1685.49 32.4182   3
   2  -4   7 1762.33 37.7812   2
  -2   4  -7 1662.39 50.2792   1
   2   4   8 17921.0 207.693   3
  -2   4  -8 18028.8 164.511   1
   2  -4   8 18003.4 120.573   3
   2  -4   8 17702.8 130.474   2
  -2   4  -9 10402.1 123.537   1
   2   4   9 10348.0 163.745   3
   2  -4   9 10132.5 108.435   2
   2  -4   9 10456.4 102.169   3
   2  -4  10 105.021 12.1301   3
   2   4  10 97.6575 18.7166   3
   2  -4  10 126.024 13.6485   2
  -2   4 -10 106.130 12.7481   1
  -2   4 -11 39.6047 8.21919   1
  -2   4 -11 37.6892 8.17974  10
   2  -4  11 35.2562 9.65188   2
   2   4  11 48.4225 8.27891   9
   2   4  11 42.2501 15.8451   3
   2   4  12 1229.47 63.4284   3
   2  -4  12 1164.03 45.2488   2
  -2   4 -12 1121.21 36.8821  10
   2   4  12 1242.91 36.2956   9
  -2   4 -12 1162.75 35.6959  11
   2   4  13 372.931 36.5576   3
  -2   4 -13 324.115 19.8389  11
   2  -4  13 366.838 27.2759   2
  -2   4 -13 333.618 21.3546  10
   2   4  13 328.678 19.8731   9
   2   4  13 328.993 17.3752  16
  -2  -4 -13 279.979 17.1142  11
  -2   4 -14 152.292 15.5823  10
  -2  -4 -14 161.587 13.8844  11
   2   4  14 202.307 30.2658   3
  -2   4 -14 156.960 14.8413  11
   2   4  14 169.357 15.1403   9
  -2   4 -15 2517.69 60.4367  10
   2   4  15 2466.62 99.0794   3
   2   4  15 2489.00 56.5534   9
  -2   4 -15 2413.57 56.7535  11
  -2  -4 -15 2506.67 53.9419  11
  -2   4 -16 2616.94 63.4315  10
   2   4  16 2639.32 106.103   3
   2   4  16 2616.89 59.7315   9
  -2   4 -16 2607.63 60.7896  11
  -2  -4 -16 2725.89 58.4544  11
   2   4  17 243.669 35.4917   3
  -2   4 -17 270.827 21.9128  10
   2   4  17 274.748 21.0317   9
  -2  -4 -17 268.030 19.6433  11
  -2   4 -17 294.066 22.1051  11
   2   4  18 5623.30 164.152   3
  -2   4 -18 5648.99 98.0876  10
   2   4  18 5693.95 92.7764   9
  -2   4 -18 5563.98 94.2606  11
  -2  -4 -18 5622.22 90.5743  11
   2   4  19 673.143 59.7036   3
   2   4  19 651.451 32.7470   9
  -2   4 -19 696.259 36.1043  10
  -2   4 -19 688.073 34.6829  11
  -2  -4 -19 690.189 33.1279  11
   2   4  20 5939.11 177.649   3
   2   4  20 5984.22 98.5615   9
  -2   4 -20 5985.78 105.206  10
  -2  -4 -20 5791.68 96.7047  11
  -2   4 -20 5885.74 102.010  11
   2   4  21 14.5100 9.44085   9
  -2   4 -21 8.41418 8.78539  11
  -2   4 -21 7.02756 9.34895  10
  -2   4 -22 2235.31 66.0987  10
  -2   4 -22 2136.92 64.1390  11
   2   4  22 2215.06 61.4941   9
  -2  -4 -22 2269.82 62.9186  11
  -2   4 -23 300.186 25.5106  10
   2   4  23 327.998 24.6603   9
  -2  -4 -23 344.111 25.6818  11
  -2   4 -23 319.581 26.1755  11
  -2  -4 -24 33.0398 10.5967  11
  -2   4 -24 63.1919 14.4791  10
  -2   4 -24 27.9938 11.8773  11
  -2   4 -25 51.9909 13.1940  10
  -2   4 -25 51.7861 12.2806  11
  -2  -4 -25 54.9065 12.7692  11
  -2   4 -26 258.716 22.8659  11
  -2   4 -26 258.440 22.2664  10
  -2  -4 -26 267.516 21.9780  11
  -2   4 -27 687.353 33.5736  10
  -2   4 -27 717.489 35.5243  11
  -2  -4 -27 704.355 33.7976  11
  -2   4 -28 46.0402 12.0179  11
  -2  -4 -28 35.5888 9.74699  11
  -2  -4 -29 22.8425 7.85483  11
   2   4  29 10.1806 7.76320   5
  -2   4 -29 8.60591 6.52412  11
   2   4  30 318.854 19.5906   5
   2  -5 -31 1454.91 39.9840  11
  -2   5  30 1809.04 45.0098   9
   2   5 -30 1792.39 48.2777  10
   2  -5 -30 1934.07 49.7511  11
   2   5 -29 720.109 33.6552  10
  -2   5  29 720.212 31.2106   9
   2  -5 -29 786.093 34.0016  11
  -2   5  28 245.154 20.4270   9
   2   5 -28 287.917 23.3428  10
   2  -5 -28 246.234 21.0474  11
   2  -5 -27 60.2576 12.8813  11
   2   5 -27 52.0872 14.0339  13
  -2   5  27 60.3275 12.6628   9
   2  -5 -26 2046.91 59.7260  11
  -2   5  26 2134.01 61.2516   9
   2   5 -26 1946.98 64.5154  13
  -2   5  25 1265.44 48.3015   9
   2   5 -25 1225.89 52.1267  13
   2  -5 -25 1211.73 46.9704  11
   2  -5 -24 72.5855 14.4507  11
   2   5 -24 77.0585 16.7130  13
   2   5 -23 654.575 38.9551  13
   2  -5 -23 689.849 35.7965  11
   2   5 -22 403.699 30.5901  13
  -2   5  22 409.603 52.4343   3
  -2  -5  22 311.331 38.2652   2
   2  -5 -22 405.642 27.6678  11
  -2   5  21 565.606 59.9508   3
   2  -5 -21 681.714 34.6400  11
   2   5 -21 634.545 37.2971  13
  -2  -5  21 682.452 53.6099   2
   2  -5 -20 123.175 15.7914  11
  -2   5  20 119.243 31.4891   3
   2   5 -20 74.8130 14.5667  13
   2   5 -20 97.2058 13.0972  15
  -2  -5  20 141.987 23.4987   2
   2  -5 -19 43.8829 10.9306  11
  -2  -5  19 22.2262 16.2192   2
   2   5 -19 30.7640 7.97368  15
  -2   5  19 23.2767 17.8976   3
   2   5 -19 25.2734 9.97142  13
   2  -5 -18 1524.74 46.9911  11
   2   5 -18 1470.80 46.1195  15
  -2   5  18 1356.73 82.6901   3
   2   5 -18 1517.45 51.8437  13
  -2  -5  18 1543.78 72.0540   2
   2  -5 -17 43.1690 10.0875  11
  -2   5  17 62.0799 20.3278   3
   2   5 -17 43.3758 9.81381  15
   2   5 -17 38.4062 10.2450  13
  -2  -5  17 52.4097 15.4675   2
  -2   5  16 21.0622 14.1577   3
   2  -5 -16 40.9491 8.93195  11
   2   5 -16 35.1070 8.54767  15
   2   5 -16 28.6847 9.72382  13
  -2  -5  16 36.5564 13.4355   2
  -2  -5  15 2010.34 73.8369   2
   2   5 -15 1970.98 51.4240  15
  -2   5  15 1956.70 89.0801   3
  -2   5  15 1903.29 45.2894  16
   2  -5 -15 1998.56 49.0796  11
   2  -5 -14 222.142 16.4293  11
   2   5 -14 202.706 16.6340  15
  -2   5  14 198.287 14.9138  16
  -2   5  14 190.436 29.6749   3
  -2  -5  14 221.049 24.7357   2
   2   5 -14 193.626 15.7584   5
  -2   5  13 96.6740 10.1870  16
   2   5 -13 104.976 12.6328  15
   2  -5 -13 88.8961 11.0642  11
  -2   5  13 73.5204 19.7199   3
  -2  -5  13 90.4068 15.6633   2
   2   5 -13 86.9938 11.0758   5
   2  -5 -12 116.164 11.3790  11
  -2   5  12 99.1562 14.0686   1
   2   5 -12 118.459 12.3563  15
  -2   5  12 127.666 22.4847   3
  -2  -5  12 118.393 17.8067   2
   2   5 -12 118.812 11.7088   5
  -2  -5  11 4.32799 7.59145   2
   2   5 -11 6.24017 5.69377  15
  -2   5  11 5.36923 5.85326   7
  -2   5  11 18.4742 11.8152   3
   2   5 -11 8.06517 5.80952   5
  -2   5  11 1.68421 6.09203   1
  -2  -5  10 210.401 20.9175   2
  -2   5  10 220.229 20.6330   1
  -2   5  10 212.454 25.1741   3
  -2  -5   9 236.812 21.4308   2
  -2   5   9 231.395 21.4631   1
  -2   5   9 206.669 23.5716   3
  -2   5   8 87.7049 13.7053   1
  -2   5   8 85.0546 15.1753   3
  -2  -5   8 86.2174 13.7889   2
  -2   5   7 183.475 19.4586   1
  -2   5   7 169.079 18.4016   3
  -2  -5   7 193.302 18.4488   2
  -2   5   6 11.9904 7.47413   3
  -2   5   6 13.0247 8.73181   1
  -2  -5   6 20.7592 8.71301   2
  -2   5   5 682.101 30.2530   3
  -2   5   5 684.471 35.7760   1
  -2  -5   5 665.695 32.3148   2
  -2   5   4 525.995 23.7958   3
  -2  -5   4 556.847 29.3000   2
   2   5  -4 535.150 31.8440   3
  -2   5   4 497.769 30.5934   1
   2   5  -3 1061.69 43.4665   3
  -2  -5   3 1051.81 39.0631   2
  -2   5   3 1035.51 29.7533   3
  -2   5   3 1072.88 44.2851   1
  -2   5   2 296.904 13.7768   3
   2   5  -2 263.462 22.2317   3
  -2   5   2 311.945 24.5041   1
  -2   5   1 59.3754 12.5409   1
  -2   5   1 56.0986 4.73692   3
   2   5  -1 74.8865 13.5106   3
  -2   5   0 523.454 31.6137   1
   2   5   0 491.661 30.3829   3
   2   5   1 107.118 15.9868   3
  -2   5  -1 76.0620 13.9053   1
  -2   5  -2 498.270 31.2079   1
   2   5   2 497.432 31.7108   3
  -2   5  -3 972.968 42.7088   1
   2   5   3 1030.93 46.1422   3
   2   5   4 938.920 45.3983   3
  -2   5  -4 887.691 40.6656   1
   2   5   5 8.52203 10.0605   3
  -2   5  -5 3.31128 8.25980   1
   2   5   6 3180.41 87.1939   3
  -2   5  -6 3197.15 76.6703   1
   2   5   7 289.829 28.7455   3
  -2   5  -7 255.061 22.2120   1
   2   5   8 1438.76 63.1356   3
  -2   5  -8 1338.29 49.7784   1
   2   5   9 253.298 28.7468   3
   2   5   9 261.233 15.9728   9
  -2   5  -9 231.694 21.2756   1
  -2   5  -9 267.507 17.3685  10
  -2   5 -10 34.1914 8.47956  10
   2   5  10 34.6505 7.26976  16
   2   5  10 43.4823 15.3284   3
  -2   5 -10 36.7499 10.3103   1
   2   5  10 42.6065 7.98210   9
  -2   5 -11 120.888 11.1486  15
  -2   5 -11 96.2974 12.2018  10
   2   5  11 122.800 11.4166  16
   2   5  11 114.843 12.1873   9
   2   5  11 88.8528 20.2145   3
  -2   5 -11 102.518 14.5795   1
  -2   5 -11 96.2325 11.0889  11
   2   5  12 1838.07 81.5042   3
  -2   5 -12 1891.22 41.9893  15
   2   5  12 1915.51 42.9438  16
   2   5  12 1974.69 47.5366   9
  -2   5 -12 1972.07 50.5555  10
   2   5  13 1468.27 42.4811   9
   2   5  13 1402.94 73.8585   3
  -2   5 -13 1410.55 36.5884  15
  -2   5 -13 1479.49 45.2996  10
  -2  -5 -13 1414.78 37.9139  11
  -2   5 -13 1433.12 42.0144  11
   2   5  13 1380.92 37.3874  16
  -2   5 -14 458.738 26.6083  10
   2   5  14 440.202 21.7574  16
  -2  -5 -14 469.526 22.9808  11
   2   5  14 480.644 44.9086   3
   2   5  14 459.331 25.1171   9
  -2   5 -14 443.778 24.4200  11
  -2   5 -15 1695.32 51.3630  10
   2   5  15 1654.83 47.7760   9
   2   5  15 1687.22 86.2557   3
   2   5  15 1621.85 41.7077  16
  -2   5 -15 1710.68 48.8391  11
  -2  -5 -15 1667.04 44.3493  11
  -2   5 -16 312.792 23.5351  10
   2   5  16 325.107 22.5923   9
   2   5  16 260.492 36.0186   3
  -2   5 -16 309.453 21.9618  11
  -2  -5 -16 306.299 20.1457  11
  -2   5 -17 36.7799 10.0367  11
   2   5  17 61.1234 23.3367   3
  -2  -5 -17 55.6696 11.0661  11
  -2   5 -17 34.6226 10.5916  10
   2   5  17 47.6913 10.5987   9
   2   5  18 1853.80 54.5961   9
  -2   5 -18 2029.49 61.2236  10
  -2  -5 -18 1965.83 53.2927  11
   2   5  18 1820.90 96.9752   3
  -2   5 -18 1822.83 54.9402  11
  -2   5 -19 42.2571 12.8091  10
  -2  -5 -19 39.0044 9.80988  11
  -2   5 -19 41.7286 11.9061  11
   2   5  19 42.8267 11.7393   9
   2   5  19 64.2032 20.5762   3
   2   5  20 728.105 63.9402   3
  -2  -5 -20 782.158 35.5103  11
   2   5  20 739.249 36.4464   9
  -2   5 -20 755.149 37.3077  11
  -2   5 -20 763.549 39.5684  10
   2   5  21 156.588 18.1253   9
  -2   5 -21 146.702 18.2957  11
  -2   5 -21 168.747 20.2140  10
  -2  -5 -21 195.248 19.0448  11
   2   5  22 198.658 20.2347   9
  -2   5 -22 196.231 20.3331  11
  -2   5 -22 204.734 21.9987  10
  -2  -5 -22 212.745 20.0587  11
  -2   5 -23 0.68188 10.2158  10
  -2  -5 -23-0.38903 7.66393  11
  -2   5 -23-4.79657 8.82665  11
   2   5  23-4.76950 9.60191   9
  -2   5 -24 1839.48 59.8899  10
  -2   5 -24 1823.10 58.4436  11
  -2  -5 -24 1817.92 55.0396  11
  -2   5 -25 366.256 27.0050  10
  -2   5 -25 337.405 25.9441  11
  -2  -5 -25 334.740 24.0508  11
  -2   5 -26 494.769 30.3576  10
  -2   5 -26 476.751 29.2293  11
  -2  -5 -26 540.172 29.2548  11
   2   5  27 27.7035 10.4165   5
  -2   5 -27 32.5174 10.2680  10
  -2   5 -27 30.8319 10.5398  11
  -2  -5 -27 42.4926 9.75727  11
  -2   5 -28 4.30971 7.68512  11
  -2  -5 -28 11.1674 7.74297  11
   2   5  28 14.8939 8.96617   5
  -2   5 -28 5.30570 7.48656  10
   2   5  29 67.1229 11.4680   5
  -2   5 -29 69.9539 11.3092  11
   2  -6 -30 11.9424 6.37330  11
  -2   6  30 13.8958 5.76444   9
   2   6 -30 20.6315 7.71644  10
  -2   6  30 22.4041 7.09900   5
  -2   6  29 413.722 23.2211   5
  -2   6  29 350.747 21.5997   9
   2   6 -29 379.843 24.4373  10
   2  -6 -29 379.161 22.6181  11
   2  -6 -28 22.7227 8.78605  11
  -2   6  28 19.7117 9.33206   9
   2   6 -28 19.5027 8.96724  10
   2  -6 -27 7117.28 104.135  11
  -2   6  27 6753.12 103.060   9
   2   6 -27 6922.24 116.238  13
  -2   6  26 1208.11 46.3764   9
   2   6 -26 1258.62 52.1036  13
   2  -6 -26 1309.57 46.2931  11
   2  -6 -25 24.1346 9.65966  11
   2   6 -25 10.3225 12.0759  13
  -2   6  25 19.3640 10.9582   9
   2   6 -24 2264.74 70.5979  13
  -2   6  24 2265.54 65.7435   9
   2  -6 -24 2282.76 62.9300  11
   2   6 -23 1787.10 62.8685  13
   2  -6 -23 1716.52 54.9930  11
   2  -6 -22 934.614 40.7077  11
   2   6 -22 883.325 44.6183  13
  -2   6  21 2632.36 127.356   3
   2   6 -21 2680.71 74.8101  13
   2   6 -21 2590.65 62.4512  15
  -2  -6  21 2649.79 104.628   2
   2  -6 -21 2681.24 67.2172  11
   2  -6 -20 2237.21 60.5758  11
   2   6 -20 2225.21 67.0138  13
  -2  -6  20 2223.42 93.4334   2
  -2   6  20 2105.54 111.602   3
   2   6 -20 2136.54 57.6963  15
   2  -6 -19 7.02582 7.39617  11
   2   6 -19 2.07844 7.48422  15
  -2   6  19-12.3792 18.6200   3
  -2  -6  19-13.6278 9.93083   2
   2   6 -19 3.58793 9.46272  13
  -2   6  18 1768.60 98.5138   3
   2  -6 -18 1899.91 53.3625  11
   2   6 -18 1896.35 59.1091  13
  -2  -6  18 1969.71 83.0715   2
   2   6 -18 1912.39 54.2725  15
  -2   6  17 2623.78 116.993   3
  -2  -6  17 2733.12 94.0119   2
   2   6 -17 2805.18 69.6899  13
   2  -6 -17 2762.40 62.5588  11
   2   6 -17 2757.86 64.8388  15
   2  -6 -16 3.10214 6.03131  11
  -2   6  16 18.0644 15.9895   3
   2   6 -16 15.1006 8.78549  13
   2   6 -16 0.04318 7.74402  15
  -2  -6  16 33.0802 12.8962   2
  -2   6  16-0.75571 6.41191  16
   2  -6 -15-6.74754 7.22617  11
  -2   6  15-2.19551 5.33139  16
   2   6 -15 0.88223 6.39102  15
   2   6 -15 3.95667 6.92009  13
   2   6 -15 4.69473 7.37713   5
  -2  -6  15-22.3842 11.5506   2
   2  -6 -14 20.4627 6.63467  11
   2   6 -14 25.1782 8.23767  15
   2   6 -14 27.6358 8.34588   5
   2   6 -14 33.2607 8.74651  13
  -2   6  14 26.6949 7.59428  16
  -2   6  14 54.7987 19.3932   3
  -2  -6  14 20.5603 10.7758   2
   2  -6 -13 8640.58 98.1421  11
  -2   6  13 8823.97 187.308   3
  -2   6  13 8637.73 100.845  16
   2   6 -13 9096.66 110.631  15
   2   6 -13 8823.82 98.9944   5
  -2  -6  13 8957.85 148.982   2
   2  -6 -12 5370.83 75.0035  11
  -2  -6  12 5484.78 113.548   2
  -2   6  12 5497.97 142.603   3
  -2   6  12 5126.95 77.0223  16
   2   6 -12 5578.03 84.4817  15
   2   6 -12 5291.32 74.8707   5
   2  -6 -11 1530.60 38.7415  11
  -2  -6  11 1520.50 58.0313   2
  -2   6  11 1433.50 69.7713   3
   2   6 -11 1575.54 44.1466  15
   2   6 -11 1516.14 39.0360   5
  -2   6  11 1504.88 40.9833  16
  -2   6  11 1445.57 56.4079   1
  -2   6  11 1535.81 42.2942   7
  -2  -6  10 14.2764 8.64337   2
   2   6 -10 23.6245 7.83496  15
  -2   6  10-5.23675 6.92406   1
   2   6 -10 10.0547 5.46236   5
  -2   6  10 5.81475 7.20371   7
  -2   6  10 11.2059 6.74468  16
  -2   6  10 9.45359 10.5958   3
   2   6  -9 2736.50 49.5061   5
  -2  -6   9 2720.02 73.0565   2
  -2   6   9 2603.43 84.1179   3
   2   6  -9 2804.90 56.3564  15
  -2   6   9 2682.24 53.5031   7
  -2   6   9 2575.01 75.2201   1
  -2   6   9 2692.53 53.5057  16
   2   6  -8 11445.1 98.7461   5
  -2  -6   8 11618.3 147.349   2
  -2   6   8 11455.5 157.526   1
   2   6  -8 11835.3 112.869  15
  -2   6   7 42006.8 290.870   3
  -2  -6   7 42907.1 278.718   2
  -2   6   7 42489.9 303.189   1
  -2   6   6 1348.12 48.3203   3
  -2   6   6 1303.71 53.6755   1
  -2  -6   6 1359.13 49.3442   2
  -2   6   5 2546.14 60.6584   3
  -2  -6   5 2630.43 67.4064   2
  -2   6   5 2679.61 76.6493   1
  -2   6   4 374.247 21.6831   3
  -2  -6   4 407.884 27.3526   2
  -2   6   4 384.633 29.8620   1
  -2  -6   3 4479.72 86.4549   2
   2   6  -3 4502.55 96.2967   3
  -2   6   3 4701.82 100.887   1
  -2   6   3 4499.39 66.0435   3
  -2   6   2 1694.39 61.0109   1
   2   6  -2 1658.71 58.3590   3
  -2   6   1 4177.59 95.7760   1
   2   6  -1 4066.61 91.0758   3
  -2   6   0 151.135 20.2859   1
   2   6   0 152.383 19.3185   3
  -2   6  -1 20719.4 212.229   1
   2   6   1 20337.1 210.466   3
   2   6   2-2.85104 10.3252   3
  -2   6  -2 20.3715 11.7279   1
  -2   6  -3 8156.08 132.651   1
   2   6   3 7899.60 136.176   3
   2   6   4 130.764 20.4575   3
  -2   6  -4 96.8331 16.6776   1
   2   6   5 297.551 29.2295   3
  -2   6  -5 272.947 25.1390   1
   2   6   6 20767.2 239.321   3
  -2   6  -6 20531.3 211.413   1
   2   6   7 4833.41 118.649   3
   2   6   7 4820.44 66.3249  16
  -2   6  -7 4610.19 100.666   1
   2   6   7 4855.37 71.7081   5
  -2   6  -8 121.179 12.2177  10
   2   6   8 112.455 10.8144  16
  -2   6  -8 122.598 11.6519  15
   2   6   8 130.439 13.0421   5
   2   6   8 145.851 23.5117   3
   2   6   8 124.450 11.5721   9
  -2   6  -8 129.090 18.3209   1
   2   6   9 2973.18 98.6124   3
   2   6   9 2886.47 59.7490   5
  -2   6  -9 2908.79 53.2518  15
   2   6   9 2905.13 53.5999  16
   2   6   9 3052.15 55.6997   9
  -2   6  -9 2896.32 57.6507  10
  -2   6  -9 3009.54 81.0473   1
   2   6  10 304.169 18.6864   9
  -2   6 -10 299.549 19.8754  10
  -2   6 -10 270.224 17.9626  11
  -2   6 -10 285.539 25.6240   1
   2   6  10 285.969 17.7459  16
  -2   6 -10 282.206 17.4687  15
   2   6  10 280.984 33.4302   3
  -2   6 -11 35538.3 190.054  15
   2   6  11 36385.5 366.786   3
   2   6  11 36197.7 205.425   9
  -2   6 -11 36016.5 215.614  10
   2   6  11 35245.1 191.799  16
  -2   6 -11 34993.4 200.700  11
   2   6  12 5976.72 154.218   3
   2   6  12 5858.54 79.6035  16
  -2   6 -12 5950.83 78.7798  15
   2   6  12 6053.30 86.3856   9
  -2   6 -12 5765.29 84.5224  11
  -2   6 -12 6044.82 91.8133  10
  -2   6 -13 588.921 28.0657  11
   2   6  13 596.096 51.5123   3
  -2   6 -13 587.935 25.4819  15
   2   6  13 582.253 28.4674   9
  -2   6 -13 587.416 30.2730  10
   2   6  13 616.636 26.3922  16
   2   6  14 92.0917 13.0599   9
   2   6  14 102.484 11.9875  16
  -2   6 -14 107.773 14.4473  10
  -2   6 -14 93.9002 11.1733  15
  -2   6 -14 97.4477 12.7977  11
   2   6  14 115.995 25.7605   3
   2   6  15 308.403 22.2423   9
  -2   6 -15 312.269 23.8324  10
   2   6  15 267.326 38.0651   3
   2   6  15 300.198 19.1095  16
  -2   6 -15 274.098 20.6317  11
  -2   6 -15 319.328 19.2990  15
   2   6  16-1.73591 7.86867   9
  -2   6 -16 13.8469 7.73887  11
   2   6  16 4.80877 5.49623  16
  -2   6 -16 4.06040 8.35088  10
   2   6  16 7.42656 10.9028   3
  -2   6 -17 444.346 29.8775  10
   2   6  17 425.113 27.3687   9
   2   6  17 451.072 49.3595   3
  -2   6 -17 428.363 26.7350  11
  -2  -6 -17 416.679 23.9721  11
  -2   6 -18 1712.72 57.6317  10
   2   6  18 1511.22 91.9652   3
   2   6  18 1756.22 54.5383   9
  -2   6 -18 1577.22 51.4782  11
  -2  -6 -18 1664.79 48.4078  11
  -2   6 -19 3635.04 79.3523  11
  -2   6 -19 3680.32 85.2660  10
   2   6  19 3806.01 81.3030   9
   2   6  19 3662.42 144.650   3
  -2  -6 -19 3767.09 73.8820  11
  -2   6 -20 463.978 31.6056  10
   2   6  20 408.598 27.8744   9
  -2   6 -20 459.466 29.1202  11
  -2  -6 -20 467.573 27.1238  11
  -2   6 -21 401.047 29.9216  10
  -2   6 -21 414.381 27.9211  11
  -2  -6 -21 457.192 27.0513  11
  -2  -6 -22 18.5667 9.17857  11
  -2   6 -22 16.3202 11.9669  10
   2   6  22 1.53747 9.91265   9
  -2   6 -22 7.38352 7.63512  11
  -2   6 -23 301.086 25.9404  10
  -2   6 -23 251.404 22.4097  11
  -2  -6 -23 269.135 20.9987  11
  -2  -6 -24 45.8898 10.0344  11
  -2   6 -24 66.3908 13.7591  11
   2   6  24 89.7532 17.1049   5
  -2   6 -24 72.5777 14.8594  10
  -2   6 -25 4313.59 88.3846  10
  -2   6 -25 4414.22 85.5299  11
   2   6  25 4440.28 89.6057   5
  -2  -6 -25 4290.44 78.5161  11
  -2   6 -26-6.37200 7.60343  11
  -2  -6 -26 3.61087 5.65246  11
  -2   6 -26 1.06409 8.36022  10
  -2   6 -27 33.5567 8.98492  11
   2   6  27 28.7484 10.6249   5
  -2   6 -27 23.8956 9.77880  10
   2   6  28 82.0070 12.4182   5
   2   6  29 1359.96 39.2413   5
   2   7 -29 258.810 19.6328  10
  -2   7  29 298.578 18.5533   5
  -2   7  29 270.390 18.6076   9
   2  -7 -29 245.483 16.9885  11
   2  -7 -28 25.4162 7.82090  11
  -2   7  28 22.7310 8.47759   9
  -2   7  28 37.7106 9.52291   5
   2  -7 -27 82.4840 12.1731  11
   2   7 -27 56.9920 12.8790  10
  -2   7  27 58.0979 11.9271   9
  -2   7  27 84.9507 13.3798   5
   2  -7 -26 21.3674 8.62254  11
  -2   7  26 32.9099 10.2596   5
  -2   7  26 30.1994 11.9263   9
   2   7 -26 23.0232 12.7200  13
   2  -7 -25 59.0582 11.5759  11
  -2   7  25 46.7096 13.5180   9
   2   7 -25 73.2757 16.6037  13
  -2   7  24 900.234 41.7800   9
   2   7 -24 1003.74 47.1722  13
   2  -7 -24 986.581 40.2342  11
   2  -7 -23 9.27184 7.56066  11
  -2   7  23-1.71912 10.4405   9
   2   7 -23 10.6225 11.6882  13
   2   7 -22 939.090 38.2607  15
   2   7 -22 1009.89 47.3197  13
   2  -7 -22 990.500 41.0553  11
   2  -7 -21 23.6398 10.7758  11
   2   7 -21 34.3645 8.69627  15
   2   7 -21 32.6154 12.9538  13
   2  -7 -20 992.477 40.3850  11
  -2   7  20 791.193 70.4011   3
   2   7 -20 981.502 45.3295  13
   2   7 -20 931.926 39.6429  15
  -2  -7  20 860.955 58.6097   2
   2   7 -19 256.556 21.9174  15
   2   7 -19 268.500 24.8537  13
  -2   7  19 184.064 34.8784   3
  -2  -7  19 209.404 29.5362   2
   2  -7 -19 250.494 20.3840  11
   2  -7 -18 1947.80 54.2864  11
   2   7 -18 1969.39 61.4334  13
  -2   7  18 1912.04 51.4798  16
   2   7 -18 1908.56 56.3655  15
  -2  -7  18 1815.60 81.6444   2
   2  -7 -17 611.240 30.0173  11
  -2   7  17 577.570 57.4826   3
   2   7 -17 584.244 31.5107  15
   2   7 -17 616.440 33.9255  13
  -2  -7  17 588.686 45.3787   2
  -2   7  17 573.462 28.8536  16
   2   7 -16 129.969 16.1325  15
   2  -7 -16 116.422 13.5797  11
  -2   7  16 102.451 12.9318  16
   2   7 -16 124.266 16.0746  13
  -2  -7  16 83.3229 19.0979   2
   2   7 -15 59.0770 11.5020  13
   2  -7 -15 80.5239 11.5983  11
  -2   7  15 52.9306 19.6712   3
   2   7 -15 79.4112 12.5087   5
   2   7 -15 89.0331 13.4704  15
  -2   7  15 72.8993 11.4310  16
  -2   7  14 118.776 28.2384   3
  -2   7  14 127.519 13.9931  16
   2  -7 -14 107.447 12.3830  11
   2   7 -14 112.532 14.0465  13
   2   7 -14 134.542 15.9189  15
   2   7 -14 130.397 14.4358   5
  -2  -7  14 129.517 20.4257   2
  -2  -7  13 22.8557 10.8413   2
   2  -7 -13 26.5910 7.26385  11
  -2   7  13 3.60069 6.13073  16
   2   7 -13 14.3503 8.18621  15
  -2   7  13 27.2010 15.5674   3
   2   7 -13 11.8911 6.34656  13
   2   7 -13 16.2458 7.85407   5
   2   7 -12 108.834 12.6269   5
  -2   7  12 67.2371 19.6016   3
   2  -7 -12 117.528 11.9552  11
  -2  -7  12 105.414 18.7994   2
   2   7 -12 113.844 13.5278  15
  -2   7  12 117.513 13.0696  16
   2   7 -12 110.511 12.9530  13
   2  -7 -11 594.453 25.1929  11
  -2  -7  11 612.716 39.0563   2
   2   7 -11 563.699 25.5653   5
  -2   7  11 595.463 28.1911   7
  -2   7  11 633.215 48.9000   3
   2   7 -11 601.369 29.0743  15
  -2   7  11 577.535 27.3646  16
  -2   7  11 556.280 26.7848   5
   2   7 -10 759.720 28.6049   5
   2  -7 -10 644.217 25.3462  11
  -2  -7  10 685.080 40.2232   2
  -2   7  10 653.939 41.9683   1
  -2   7  10 684.299 48.2167   3
  -2   7  10 662.392 27.7558   5
   2   7 -10 725.318 31.4557  15
  -2   7  10 688.056 29.4839  16
  -2   7  10 713.349 30.3730   7
  -2   7   9 69.9641 16.0703   1
   2   7  -9 93.4117 11.7380  15
   2   7  -9 62.4256 9.40196   5
  -2  -7   9 65.6501 13.8630   2
  -2   7   9 90.4433 11.8158  16
  -2   7   9 88.1738 12.1522   7
  -2   7   9 89.3046 16.7340   3
  -2   7   8 12.8082 6.92826   7
  -2   7   8 7.45728 6.87948  16
   2   7  -8-2.83744 6.31368  15
   2   7  -8 19.1895 7.05198   5
  -2  -7   8 5.32463 7.85904   2
  -2   7   8 5.96994 8.59433   1
   2   7  -8 6.56181 4.86815  14
  -2   7   8-8.66136 7.86440   3
  -2   7   7 8.35534 9.27047   1
  -2   7   7 14.8485 7.51886   7
  -2   7   7 8.75417 8.39903   3
   2   7  -7 14.3585 6.71127  15
  -2  -7   7 11.7404 8.55309   2
   2   7  -7 18.2532 6.85875   5
  -2   7   7 16.4443 6.62592  16
   2   7  -6 4277.52 63.2018   5
  -2   7   6 4114.90 88.0786   3
  -2   7   6 4280.47 105.249   1
  -2  -7   6 4374.48 93.3498   2
   2   7  -6 4448.04 70.4144  15
  -2   7   6 4329.98 69.7637  16
  -2   7   6 4432.63 70.3839   7
  -2   7   5 82.3100 16.0576   1
   2   7  -5 93.1911 9.95791   5
  -2   7   5 87.4847 10.9293  16
  -2  -7   5 96.0534 16.1269   2
  -2   7   5 93.8986 12.2305   7
   2   7  -5 89.9451 11.0658  15
  -2   7   4 12.3684 6.56595  16
  -2   7   4 12.8480 10.8891   1
  -2  -7   4 9.68824 9.21881   2
  -2   7   4 18.0497 7.79316   7
   2   7  -4 10.2589 5.80522   5
  -2  -7   3 490.466 31.4757   2
   2   7  -3 479.666 34.6486   3
  -2   7   3 511.144 37.1189   1
  -2   7   3 531.814 24.8258   7
   2   7  -3 519.845 22.0578   5
   2   7  -2 44.8202 12.9857   3
  -2   7   2 54.5941 14.7156   1
  -2  -7   2 48.9285 12.0860   2
  -2   7   1 108.862 19.0484   1
   2   7  -1 124.690 19.0272   3
   2   7   0 247.281 25.9260   3
  -2   7   0 281.885 28.7112   1
  -2   7  -1 674.052 42.8202   1
   2   7   1 651.696 41.1794   3
  -2   7  -2 29.2799 12.5302   1
  -2   7  -2 30.1045 6.44652  15
   2   7   2 35.3374 13.1748   3
   2   7   2 39.3955 8.35169   5
  -2   7  -2 39.6148 8.77472   7
   2   7   3 38.3513 7.12512  16
  -2   7  -3 29.3068 11.3971   1
  -2   7  -3 33.3540 6.61478  15
   2   7   3 46.9426 14.9267   3
   2   7   3 38.9718 7.57754   5
  -2   7  -3 31.0877 8.59774   7
  -2   7  -4 61.2917 14.6856   1
   2   7   4 65.0794 15.7797   3
   2   7   4 73.9620 10.3208   5
  -2   7  -4 59.9275 8.77618  15
   2   7   4 69.5545 8.96691  16
   2   7   5 1136.76 33.5899  16
   2   7   5 1222.21 36.9549   5
  -2   7  -5 1137.26 55.0557   1
  -2   7  -5 1206.89 34.1124  15
   2   7   5 1160.56 59.4957   3
   2   7   6 1730.86 74.2175   3
  -2   7  -6 1622.21 40.2899  15
   2   7   6 1680.39 41.3551  16
  -2   7  -6 1606.35 41.1645  10
   2   7   6 1602.27 39.5136   9
   2   7   6 1584.92 42.9230   5
  -2   7  -6 1568.32 64.6293   1
   2   7   7 128.248 13.6475   5
   2   7   7 139.535 12.8565  16
  -2   7  -7 132.843 13.1969  10
   2   7   7 127.387 21.9876   3
  -2   7  -7 125.056 12.1534  15
   2   7   7 119.592 12.0517   9
  -2   7  -7 113.546 18.3004   1
   2   7   8 38.1049 8.05320   9
   2   7   8 42.5578 9.54843   5
  -2   7  -8 40.4555 12.5179   1
   2   7   8 34.7127 7.91356  16
  -2   7  -8 31.1363 7.18236  15
  -2   7  -8 37.0907 8.37771  10
   2   7   8 39.0375 14.4471   3
   2   7   9 780.979 54.5717   3
   2   7   9 778.524 30.1800   9
   2   7   9 770.537 29.3945  16
   2   7   9 804.627 33.6443   5
  -2   7  -9 766.503 31.5408  10
  -2   7  -9 759.932 28.9573  15
   2   7  10 256.808 32.9268   3
  -2   7 -10 263.840 17.8141  15
  -2   7 -10 261.954 19.4350  10
   2   7  10 261.195 17.9926  16
   2   7  10 262.064 18.2711   9
   2   7  10 280.753 21.3656   5
   2   7  11 149.963 26.7980   3
  -2   7 -11 148.140 15.5325  10
   2   7  11 128.762 15.8631   5
   2   7  11 164.385 14.8211  16
  -2   7 -11 151.031 14.3284  15
   2   7  11 130.380 14.1710   9
   2   7  12 983.490 66.6729   3
   2   7  12 967.374 40.8568   5
  -2   7 -12 977.525 38.5038  10
   2   7  12 1004.78 35.2304  16
  -2   7 -12 1012.83 36.3506  11
   2   7  12 986.062 36.9613   9
  -2   7 -12 1031.06 34.8833  15
   2   7  13 2497.23 108.242   3
   2   7  13 2660.31 69.3681   5
  -2   7 -13 2566.89 55.5135  15
   2   7  13 2561.68 56.4106  16
  -2   7 -13 2606.69 64.7187  10
   2   7  13 2611.10 61.1081   9
  -2   7 -13 2404.37 57.2785  11
   2   7  14 3.12891 10.6742   5
  -2   7 -14 14.8325 8.77612  10
   2   7  14 6.44141 6.48378  16
  -2   7 -14 0.91736 5.69567  15
   2   7  14 0.90597 6.93700   9
  -2   7 -14 21.1810 7.71547  11
  -2   7 -15 138.518 17.3269  10
   2   7  15 146.466 14.6847  16
   2   7  15 130.641 29.2299   3
   2   7  15 134.586 15.6554   9
  -2   7 -15 154.194 14.8106  15
   2   7  15 142.573 19.8095   5
  -2   7 -15 133.832 14.9352  11
   2   7  16 388.173 30.0870   5
   2   7  16 398.541 23.5227  16
  -2   7 -16 389.037 28.0779  10
  -2   7 -16 352.006 23.8712  11
  -2   7 -16 342.115 21.3769  15
   2   7  16 397.363 48.1441   3
   2   7  16 381.739 26.1331   9
   2   7  17 2227.35 112.225   3
   2   7  17 2346.47 63.2778   9
  -2   7 -17 2187.36 59.7792  11
   2   7  17 2380.23 71.9246   5
  -2   7 -17 2312.47 66.9995  10
   2   7  18 16.6363 11.4366   9
  -2   7 -18 9.13203 10.7317  10
   2   7  18-15.0944 14.9001   3
   2   7  18 12.1835 13.6113   5
  -2   7 -18 15.7780 8.95407  11
  -2   7 -19 98.7417 16.9880  10
   2   7  19 92.3684 18.2198   5
   2   7  19 114.065 16.7126   9
  -2   7 -19 104.631 15.2006  11
  -2   7 -20 517.231 33.7200  10
   2   7  20 539.011 35.7771   5
   2   7  20 489.829 31.0649   9
  -2   7 -20 438.463 28.1561  11
   2   7  21 84.8943 15.7967   9
  -2   7 -21 101.596 15.4002  11
   2   7  21 98.1162 17.6366   5
  -2   7 -21 99.5029 17.6643  10
  -2   7 -22 171.943 20.6761  10
  -2   7 -22 157.743 17.9852  11
   2   7  22 219.499 23.7583   5
  -2   7 -23 718.410 38.7130  10
   2   7  23 698.736 38.1748   5
  -2   7 -23 712.091 35.0265  11
   2   7  24 470.838 30.9782   5
  -2   7 -24 428.569 29.6672  10
  -2   7 -25 357.469 26.2902  10
   2   7  25 353.505 25.7407   5
  -2   7 -26-4.60507 9.09134  10
   2   7  26 1.43073 8.43754   5
   2   7  27 501.569 27.2499   5
  -2   7 -27 507.537 27.5451  10
   2   7  28 15.2040 7.25919   5
   2   8 -29 386.088 22.2569  10
  -2   8  28 308.225 19.8720   9
  -2   8  28 357.683 20.1249   5
   2   8 -28 312.566 22.0609  10
   2  -8 -27 361.006 20.9169  11
  -2   8  27 376.197 21.6812   5
  -2   8  27 373.133 23.5396   9
   2   8 -27 377.639 25.6423  10
   2  -8 -26 4517.12 75.1480  11
   2   8 -26 4682.98 91.0302  10
  -2   8  26 4675.96 84.3113   9
   2   8 -25 3369.23 81.4287  13
  -2   8  25 3579.28 77.4151   9
  -2   8  25 3675.28 73.7816   5
   2  -8 -25 3537.86 69.5128  11
   2   8 -25 3489.32 82.0261  10
  -2   8  24 356.078 27.0823   9
  -2   8  24 363.471 25.2034   5
   2   8 -24 353.419 28.9571  13
   2  -8 -24 357.975 23.2199  11
  -2   8  23 2749.21 71.8428   9
  -2   8  23 2915.94 70.8022   5
   2  -8 -23 2699.33 63.2567  11
   2   8 -23 2703.52 75.2603  13
   2  -8 -22 17.9588 7.62146  11
   2   8 -22 16.5578 7.54050  15
  -2   8  22 33.6532 10.9495   5
  -2   8  22 17.2958 10.2252   9
   2   8 -22 9.82824 9.25806  13
  -2   8  21 69.6308 15.3705   9
   2  -8 -21 69.6965 12.1461  11
   2   8 -21 55.4429 14.2555  13
   2   8 -21 77.8252 12.7905  15
  -2   8  21 81.4340 14.8231   5
   2   8 -20 221.374 20.9246  15
   2   8 -20 210.856 22.9213  13
  -2   8  20 250.223 22.9323   5
   2  -8 -20 218.734 19.6899  11
   2  -8 -19 311.531 22.5201  11
   2   8 -19 272.763 24.9330  13
  -2   8  19 338.286 26.6229   5
  -2   8  19 305.960 21.6519  16
   2   8 -19 266.343 22.4144  15
  -2   8  18 24.0314 10.6559   5
   2  -8 -18 24.0703 8.23963  11
  -2   8  18 26.1976 8.37679  16
   2   8 -18 26.0395 10.2187  15
   2   8 -18 20.6205 10.7956  13
  -2   8  18 57.3561 21.6610   3
   2  -8 -17 4267.05 77.5966  11
  -2   8  17 4055.86 159.187   3
  -2   8  17 4432.60 90.4881   5
   2   8 -17 4329.19 89.3290  13
  -2   8  17 4091.61 78.6020  16
   2   8 -17 4309.71 86.8343  15
  -2  -8  17 4194.84 121.292   2
   2  -8 -16 136.975 14.7489  11
  -2   8  16 149.917 18.5030   5
  -2   8  16 114.704 30.9392   3
   2   8 -16 128.284 16.3581  13
   2   8 -16 140.683 17.5754  15
  -2   8  16 112.438 14.4031  16
  -2  -8  16 79.7137 18.1016   2
   2  -8 -15 287.438 20.2914  11
   2   8 -15 287.465 21.5719   5
  -2   8  15 290.620 41.1037   3
  -2   8  15 280.496 22.8381   5
   2   8 -15 299.934 23.4982  15
   2   8 -15 272.234 22.4400  13
  -2  -8  15 319.144 32.4593   2
  -2   8  15 286.227 21.6799  16
   2   8 -14 4076.47 82.3174  15
   2  -8 -14 4015.41 70.8362  11
  -2   8  14 4005.74 146.823   3
  -2   8  14 4133.18 79.0278  16
  -2  -8  14 4122.81 111.811   2
   2   8 -14 4155.50 81.0448  13
  -2   8  14 4125.89 81.3255   5
   2   8 -14 4069.62 75.3520   5
   2   8 -13 212.954 18.1576   5
  -2   8  13 226.551 19.3148   5
  -2   8  13 252.322 20.1164  16
   2   8 -13 242.015 19.3393  13
  -2   8  13 284.655 41.6269   3
  -2  -8  13 242.041 27.0612   2
   2  -8 -13 232.603 17.2081  11
   2   8 -13 215.690 19.7943  15
  -2  -8  12 1328.76 60.7509   2
  -2   8  12 1263.85 75.6061   3
  -2   8  12 1260.80 42.2496   5
   2   8 -12 1336.03 45.8616  15
  -2   8  12 1324.34 44.2453  16
   2   8 -12 1320.76 43.0044  13
   2   8 -12 1303.86 40.9693   5
   2   8 -11 587.737 27.3817   5
  -2  -8  11 600.696 40.6924   2
  -2   8  11 590.729 49.6215   3
   2   8 -11 581.616 28.0220  13
  -2   8  11 574.358 27.8096   5
  -2   8  11 621.535 30.3941  16
  -2   8  11 581.014 29.8796   7
   2   8 -11 623.432 31.2403  15
   2   8 -10 11125.1 114.221   5
  -2  -8  10 11030.5 166.358   2
  -2   8  10 10459.2 112.916   5
   2   8 -10 10967.2 125.808  15
   2   8 -10 10387.9 112.866  13
  -2   8  10 10928.1 122.770  16
  -2   8  10 10957.1 122.327   7
  -2   8   9 2887.11 62.6566  16
   2   8  -9 2862.42 56.7137   5
  -2   8   9 2870.31 62.3753   7
  -2  -8   9 2912.54 84.1441   2
   2   8  -9 2971.64 64.4943  15
  -2   8   9 2845.44 57.0656   5
  -2   8   8 6418.85 91.8560   7
   2   8  -8 6276.45 82.8171   5
  -2   8   8 6087.74 136.693   1
   2   8  -8 6300.86 83.3032  14
  -2  -8   8 6395.55 122.569   2
  -2   8   8 6437.67 92.2739  16
   2   8  -8 6395.01 92.4567  15
   2   8  -7 3841.23 64.2098   5
   2   8  -7 4000.93 71.5942  15
  -2  -8   7 3880.66 94.3970   2
  -2   8   7 3987.57 71.8088  16
  -2   8   7 3608.96 104.872   1
  -2   8   7 3939.84 71.5853   7
   2   8  -7 3718.99 63.4547  14
   2   8  -6 2004.19 46.2945   5
  -2  -8   6 2127.40 69.3173   2
   2   8  -6 2021.35 50.7372  15
  -2   8   6 1936.80 77.2045   1
   2   8  -6 1982.59 45.1415  14
  -2   8   6 2049.86 51.4880   7
  -2   8   6 2062.64 51.3645  16
  -2   8   6 2007.06 41.9118  15
   2   8  -5 14680.5 123.620   5
  -2   8   5 14640.5 135.281  16
  -2  -8   5 14851.5 181.580   2
   2   8  -5 14798.8 121.440  14
  -2   8   5 14156.2 112.757  15
  -2   8   5 14242.0 208.163   1
  -2   8   5 14757.3 137.548   7
   2   8  -5 14723.5 133.727  15
   2   8  -4 390.139 20.7411   5
   2   8  -4 394.051 18.4142  16
  -2   8   4 391.957 18.9662  15
  -2   8   4 409.427 23.0893  16
  -2   8   4 419.787 23.8498   7
  -2   8   4 375.181 35.4266   1
   2   8  -4 447.589 23.2161  15
  -2  -8   4 385.956 29.9549   2
  -2   8   3 899.179 28.8398  15
   2   8  -3 944.146 31.8330   5
  -2   8   3 924.597 34.5611   7
   2   8  -3 940.167 28.6551  16
   2   8  -3 944.426 32.5400  15
  -2  -8   3 905.270 45.2380   2
  -2   8   3 924.465 33.7887  16
  -2   8   3 862.090 51.7729   1
   2   8  -3 942.586 50.9031   3
   2   8  -2 177.324 13.1580  16
   2   8  -2 182.828 14.8054   5
  -2   8   2 136.725 22.3554   1
  -2   8   2 204.687 17.3865   7
  -2  -8   2 184.470 21.2383   2
  -2   8   2 174.419 13.6345  15
   2   8  -2 161.838 22.8698   3
   2   8  -2 203.321 15.3714  15
  -2   8   2 183.717 15.4742  16
   2   8  -1 8577.81 89.8076  16
   2   8  -1 9009.34 98.1176   5
   2   8  -1 8736.78 154.712   3
  -2   8   1 9126.58 92.5729  15
   2   8  -1 9183.77 97.3796  15
  -2   8   1 8851.85 165.298   1
  -2   8   1 9022.82 102.208  16
  -2   8   1 8862.08 106.935   7
  -2  -8   1 9055.81 141.401   2
  -2   8   0 3266.71 56.1329  15
   2   8   0 3256.40 59.6450   5
   2   8   0 3194.12 95.2995   3
   2   8   0 3283.70 57.1209  15
  -2   8   0 3215.12 99.4725   1
   2   8   0 3154.60 55.2366  16
  -2   8   0 3144.61 64.6239   7
  -2   8   0 3177.27 60.2050  16
   2   8   1 2556.66 53.4743   5
   2   8   1 2493.57 49.9525  16
  -2   8  -1 2506.81 49.8963  15
  -2   8  -1 2560.63 59.1598   7
  -2   8  -1 2398.09 86.3455   1
  -2   8  -1 2553.31 53.4123  16
   2   8   1 2498.55 85.5778   3
  -2   8  -2 1872.00 45.2570  16
   2   8   2 1920.84 47.2033   5
  -2   8  -2 1846.68 51.1695   7
  -2   8  -2 1941.16 44.0877  15
  -2   8  -2 1949.58 77.8809   1
   2   8   2 1857.00 75.4494   3
   2   8   2 1917.75 44.6358  16
  -2   8  -3 461.388 22.4497  15
   2   8   3 440.128 23.5633   5
  -2   8  -3 449.789 22.2572  16
   2   8   3 479.655 40.0156   3
   2   8   3 458.784 22.6424  16
  -2   8  -3 454.129 26.4526   7
  -2   8  -3 462.911 38.6706   1
   2   8   3 467.187 21.5714   7
   2   8   4 12434.0 115.763  16
  -2   8  -4 12067.0 191.977   1
  -2   8  -4 12102.4 112.811  10
   2   8   4 12182.1 198.972   3
  -2   8  -4 12130.1 134.921   7
   2   8   4 12265.4 122.252   5
  -2   8  -4 12153.8 111.987  16
   2   8   4 12156.1 109.130   7
  -2   8  -4 12364.8 114.192  15
  -2   8  -5 138.662 13.0818  10
   2   8   5 137.602 13.4848  16
   2   8   5 116.399 13.3533   5
  -2   8  -5 134.004 21.4231   1
  -2   8  -5 154.646 13.7856  15
  -2   8  -5 144.644 16.5201   7
   2   8   5 118.372 20.9106   3
   2   8   5 141.328 12.7260   9
   2   8   6 616.117 27.0959  16
  -2   8  -6 553.951 42.3933   1
  -2   8  -6 577.630 26.2935  10
   2   8   6 569.475 24.8503   9
   2   8   6 635.576 29.6422   5
  -2   8  -6 588.330 32.1061   7
  -2   8  -6 555.139 25.4802  15
   2   8   6 535.012 44.9943   3
  -2   8  -7 1739.16 46.3830  10
   2   8   7 1671.31 44.5037  16
  -2   8  -7 1660.72 43.7190  15
   2   8   7 1627.09 42.7480   9
   2   8   7 1626.59 47.5195   5
   2   8   7 1623.94 78.5257   3
  -2   8  -8 8105.37 102.894  10
   2   8   8 8445.13 100.748  16
   2   8   8 8200.91 109.045   5
  -2   8  -8 8403.17 98.8123  15
   2   8   8 8217.88 98.3633   9
   2   8   8 8233.70 180.378   3
   2   8   9 4033.13 130.158   3
  -2   8  -9 4170.21 75.7723  10
   2   8   9 4168.05 80.8103   5
   2   8   9 4113.30 71.7973   9
  -2   8  -9 4215.20 71.2964  15
   2   8   9 4225.16 72.3507  16
   2   8  10 175.592 15.9297  16
   2   8  10 149.009 26.5574   3
   2   8  10 194.620 17.1126   9
  -2   8 -10 188.515 17.5176  10
   2   8  10 181.364 18.9154   5
  -2   8 -10 178.663 16.0116  15
   2   8  11 134.218 17.2609   5
  -2   8 -11 129.151 14.7304  10
   2   8  11 138.843 14.9115  16
   2   8  11 128.086 25.7340   3
  -2   8 -11 132.096 14.3348  15
   2   8  11 136.255 14.8882   9
   2   8  12 2144.99 103.275   3
   2   8  12 2130.63 55.5469   9
  -2   8 -12 2130.13 53.0983  15
  -2   8 -12 2185.37 59.4577  10
   2   8  12 2130.79 63.4929   5
   2   8  12 2157.88 53.7988  16
   2   8  13 1727.31 95.1042   3
   2   8  13 1821.45 53.2030   9
   2   8  13 1776.02 49.5201  16
  -2   8 -13 1892.72 56.7398  10
   2   8  13 1784.19 59.7058   5
  -2   8 -13 1860.20 50.1542  15
   2   8  14 460.860 51.3994   3
  -2   8 -14 526.405 31.5279  10
   2   8  14 531.095 34.6433   5
   2   8  14 527.945 27.5569  16
   2   8  14 548.079 30.2199   9
  -2   8 -14 474.057 25.7440  15
  -2   8 -15 119.167 17.4695  10
   2   8  15 120.127 16.0808   9
   2   8  15 134.755 15.3549  16
   2   8  15 136.262 20.7400   5
   2   8  15 72.6846 25.9262   3
  -2   8 -15 129.779 14.5697  15
  -2   8 -16 1030.07 37.7319  15
  -2   8 -16 1057.25 45.8600  10
   2   8  16 1064.02 50.0625   5
   2   8  16 1095.35 44.0068   9
   2   8  16 1114.69 40.2305  16
   2   8  16 1126.05 81.9055   3
   2   8  17 4787.57 170.287   3
   2   8  17 4946.26 106.545   5
   2   8  17 5037.43 93.9376   9
  -2   8 -17 4994.88 81.6386  15
  -2   8 -17 5146.02 100.912  10
  -2   8 -18 566.861 35.2556  10
   2   8  18 504.036 30.9868   9
   2   8  18 507.047 36.5100   5
  -2   8 -19 1787.18 61.3790  10
   2   8  19 1812.75 65.2116   5
   2   8  19 1872.55 58.8403   9
  -2   8 -20 2657.02 74.1873  10
   2   8  20 2645.63 77.0656   5
   2   8  20 2658.12 69.6296   9
  -2   8 -21 217.446 23.4114  10
   2   8  21 246.219 25.2137   5
  -2   8 -22 2073.48 64.2832  10
   2   8  22 1993.15 64.2045   5
  -2   8 -23 513.713 32.1702  10
   2   8  23 486.925 31.4134   5
   2   8  24 5.24277 10.0422   5
  -2   8 -24-2.34493 9.97863  10
   2   8  25 8.89699 8.29891   5
  -2   8 -25 2.59311 8.19730  10
  -2   8 -26 332.984 23.5288  10
  -2   8 -26 298.201 19.9497   6
   2   8  26 319.103 22.1410   5
   2   8  27 901.278 33.4869   5
  -2   9  28 55.2389 9.70563   9
   2   9 -28 41.2331 9.61379  10
  -2   9  27 393.368 22.8332   9
   2   9 -27 439.210 25.9539  10
  -2   9  26 99.6547 12.1326   5
  -2   9  26 124.097 14.8680   9
   2   9 -26 116.305 15.8444  10
  -2   9  25 241.733 19.1307   5
   2   9 -25 233.602 22.1832  10
  -2   9  25 218.477 19.6820   9
   2   9 -24 333.362 26.6538  10
  -2   9  24 342.864 25.1229   9
  -2   9  24 320.619 22.4027   5
  -2   9  23 305.875 22.6520   5
   2   9 -23 238.167 22.7288  13
   2   9 -23 250.089 19.5818  15
  -2   9  23 299.410 24.5619   9
  -2   9  22 28.7921 12.0256   9
   2   9 -22 16.9919 11.0506  13
   2   9 -22 33.6027 9.67277  15
  -2   9  22 29.9099 9.41439   5
  -2   9  21 88.4814 14.2589   5
   2   9 -21 92.4479 14.2541  15
  -2   9  21 95.0043 16.0114   9
   2   9 -21 130.421 17.9273  13
   2   9 -20 283.753 23.2424  15
  -2   9  20 343.689 25.7355   5
   2   9 -20 305.855 26.3626  13
  -2   9  20 281.602 25.0949   9
   2   9 -19 64.4246 13.5149  15
  -2   9  19 31.9479 12.4132   9
  -2   9  19 61.9334 12.6689   5
   2   9 -19 52.5484 13.6184  13
  -2   9  19 55.1329 10.9824  16
  -2   9  18 119.204 15.0470  16
   2   9 -18 105.288 16.0121  15
  -2   9  18 142.951 17.6828   5
   2   9 -18 103.075 16.4306  13
   2   9 -17 944.804 42.2719  15
  -2   9  17 981.907 42.4625   5
   2   9 -17 993.226 43.1889  13
  -2   9  17 913.884 39.0251  16
  -2   9  16 969.311 41.8653   5
   2   9 -16 979.393 43.2637  15
   2   9 -16 993.268 42.3490  13
  -2   9  16 932.890 39.6774  16
   2   9 -15 1468.83 49.9129  13
  -2   9  15 1432.69 49.7179   5
  -2   9  15 1383.91 48.3961  16
   2   9 -15 1467.13 52.2064  15
   2   9 -15 1443.00 47.4018   5
   2   9 -14 20.0340 10.2587  15
  -2   9  14 6.00167 7.49022   5
   2   9 -14 11.4497 8.89510   5
   2   9 -14 21.1628 7.91260  13
  -2   9  14 13.2130 8.16076  16
   2   9 -13 9.08121 8.46716  15
   2   9 -13 5.54470 8.10646   5
  -2   9  13 8.66486 7.08694   5
   2   9 -13-2.54429 6.18694  13
  -2   9  13-4.91047 8.89973  16
  -2  -9  12 2.30628 5.66756   2
  -2   9  12 5.91068 8.20893  16
   2   9 -12-14.3426 6.75334  13
   2   9 -12-1.80725 7.89185  15
   2   9 -12 4.58937 7.65662   5
  -2   9  12-3.82438 6.80409   5
   2   9 -11 6.36246 9.40389  15
  -2   9  11-2.48957 8.21347  16
   2   9 -11 4.72776 7.29254   5
  -2   9  11-4.59390 6.15826   5
  -2   9  11 7.40350 8.67307   7
  -2  -9  11-2.30235 7.74318   2
  -2  -9  10 81.8847 17.2503   2
   2   9 -10 91.0626 13.6508  15
   2   9 -10 68.8669 11.8520   5
  -2   9  10 83.5664 13.0060  16
  -2   9  10 80.5403 12.1080   5
  -2   9  10 72.8465 12.8546   7
  -2  -9   9 859.691 48.4476   2
  -2   9   9 867.002 36.8900  16
   2   9  -9 866.009 37.0384  15
  -2   9   9 868.597 37.2090   7
   2   9  -9 835.039 32.9563   5
   2   9  -8 237.826 18.2663   5
  -2  -9   8 229.933 25.7936   2
   2   9  -8 248.028 20.3418  15
  -2   9   8 247.326 20.7691   7
  -2   9   8 264.897 20.9257  16
  -2   9   7 269.542 21.2979   7
   2   9  -7 277.124 19.4377   5
  -2  -9   7 251.470 26.1541   2
   2   9  -7 229.212 16.8590  14
   2   9  -7 228.653 18.9425  15
  -2   9   7 229.920 19.4349  16
   2   9  -6 447.626 24.1261   5
  -2  -9   6 450.517 33.6486   2
  -2   9   6 425.416 25.6841  16
   2   9  -6 450.509 25.6109  15
  -2   9   6 421.851 21.0076  15
  -2   9   6 464.271 26.9284   7
  -2   9   5 415.660 25.4152   7
  -2   9   5 419.680 20.8201  15
  -2   9   5 413.026 24.7051  16
   2   9  -5 435.823 24.8620  15
  -2  -9   5 409.404 33.1973   2
   2   9  -5 417.096 22.8737   5
   2   9  -4 1076.75 36.2695   5
  -2   9   4 1024.69 60.6531   1
   2   9  -4 1115.11 32.9040  16
  -2   9   4 1154.61 40.2388  16
   2   9  -4 1145.48 38.5988  15
  -2  -9   4 1008.71 50.6715   2
  -2   9   4 1074.34 33.2393  15
  -2   9   4 1124.71 41.0482   7
   2   9  -3 141.282 14.0538   5
   2   9  -3 130.828 12.1731  16
  -2   9   3 132.820 15.6375   7
  -2  -9   3 109.452 17.1090   2
  -2   9   3 82.2766 18.7081   1
  -2   9   3 131.045 12.7034  15
   2   9  -3 143.818 14.2032  15
  -2   9   3 143.169 14.8819  16
  -2   9   2 73.2479 9.55737  15
  -2   9   2 93.3481 12.4867  16
  -2  -9   2 71.0167 14.9762   2
   2   9  -2 84.1984 11.3391  15
   2   9  -2 80.0797 9.99004  16
   2   9  -2 57.3373 17.3014   3
  -2   9   2 73.8553 18.9131   1
   2   9  -2 83.4218 11.8057   5
  -2   9   2 59.6179 10.9849   7
  -2   9   1 54.1034 16.5137   1
   2   9  -1 59.2405 8.63275  16
   2   9  -1 55.1638 9.20794  15
  -2   9   1 63.6141 10.6012  16
  -2   9   1 69.6067 12.8295   7
   2   9  -1 81.4082 17.3942   3
  -2  -9   1 60.8883 14.5576   2
  -2   9   1 68.3525 9.81318  15
   2   9  -1 53.4368 9.81962   5
   2   9   0 51.6173 8.40815  16
   2   9   0 31.0713 13.8971   3
   2   9   0 54.6849 9.66975  15
  -2   9   0 53.3063 8.46115  15
   2   9   0 64.6701 10.3134   5
  -2   9   0 33.5807 13.8078   1
  -2  -9   0 37.1154 10.2430   2
  -2   9   0 56.2168 11.1893   7
  -2   9   0 35.2582 8.48691  16
  -2   9  -1 229.383 30.0395   1
   2   9   1 239.824 17.1609  16
  -2   9  -1 230.695 16.5579  15
  -2   9  -1 256.528 18.9284  16
  -2   9  -1 260.862 21.3546   7
   2   9   1 225.624 17.8495   5
   2   9   1 286.126 31.6424   3
   2   9   1 254.989 17.1227  15
   2   9   2 592.319 26.5487  16
   2   9   2 590.559 25.2733   7
  -2   9  -2 583.388 46.0306   1
   2   9   2 610.298 28.7744   5
  -2   9  -2 571.655 30.8927   7
  -2   9  -2 588.228 26.1218  15
  -2   9  -2 616.473 27.8225  16
   2   9   2 583.026 44.7635   3
   2   9   3 1737.33 48.8143   5
  -2   9  -3 1674.74 44.7950  16
  -2   9  -3 1709.67 53.1915   7
   2   9   3 1659.42 76.7104   3
   2   9   3 1730.40 45.6315  16
  -2   9  -3 1708.15 44.8693  15
   2   9   3 1704.73 43.2016   7
   2   9   4 1418.96 72.6917   3
   2   9   4 1407.24 41.7022  16
   2   9   4 1383.53 39.4665   7
  -2   9  -4 1397.52 40.1777  16
   2   9   4 1481.59 45.5865   5
  -2   9  -4 1354.48 48.1821   7
  -2   9  -4 1404.21 41.1112  15
  -2   9  -5 434.083 23.4862  10
   2   9   5 406.213 25.1525   5
   2   9   5 404.509 23.1992  16
  -2   9  -5 417.246 23.3297  15
  -2   9  -5 417.995 28.3489   7
   2   9   5 413.783 41.3299   3
   2   9   6 20.8320 9.75711   5
   2   9   6 9.22058 14.9306   3
  -2   9  -6 0.54320 7.44718  15
   2   9   6 14.0211 7.26379  16
  -2   9  -6 11.0842 9.27451   7
  -2   9  -6 17.7336 7.34342  10
   2   9   7 312.982 21.2805  16
   2   9   7 345.590 24.6336   5
  -2   9  -7 305.092 21.2443  10
  -2   9  -7 276.166 24.3319   7
  -2   9  -7 322.967 21.1130  15
   2   9   7 277.520 18.9758   9
   2   9   7 317.443 38.0783   3
  -2   9  -8 625.310 29.8116  15
   2   9   8 637.274 30.1967  16
   2   9   8 585.842 27.8585   9
  -2   9  -8 625.325 30.2881  10
   2   9   8 611.026 32.7195   5
  -2   9  -8 577.669 35.5437   7
   2   9   8 629.856 53.8794   3
  -2   9  -9 152.501 16.2994  10
   2   9   9 179.627 17.1399  16
   2   9   9 170.032 16.1672   9
   2   9   9 171.765 20.6046   5
   2   9   9 133.135 27.1271   3
  -2   9  -9 152.559 19.5314   7
  -2   9  -9 151.968 15.5555  15
   2   9  10 1214.61 41.8344  16
  -2   9 -10 1294.31 45.2731  10
  -2   9 -10 1167.74 40.6191  15
   2   9  10 1228.25 42.0040   9
   2   9  10 1212.24 77.4389   3
   2   9  10 1213.31 48.2520   5
  -2   9 -11 107.598 15.1594  10
   2   9  11 108.076 13.9141  16
   2   9  11 97.7439 16.5709   5
  -2   9 -11 110.133 13.4454  15
   2   9  11 135.713 15.5348   9
   2   9  11 139.959 27.8525   3
   2   9  12 14.5308 14.6017   3
   2   9  12 8.62536 7.37419   9
  -2   9 -12 21.3331 8.76525  10
   2   9  12 15.1616 10.2784   5
  -2   9 -12 13.1921 8.04660  15
   2   9  12 5.69774 7.51092  16
  -2   9 -13 5.56694 9.72132  10
   2   9  13 3.58616 6.58784  16
   2   9  13 1.53240 7.29702   9
  -2   9 -13 4.74723 6.96232  15
   2   9  13-0.06322 11.3897   5
   2   9  14 1005.85 78.7633   3
  -2   9 -14 948.522 37.7665  15
   2   9  14 887.257 38.9891   9
   2   9  14 934.936 37.8694  16
   2   9  14 965.518 47.9175   5
  -2   9 -14 1005.20 43.7443  10
  -2   9 -15 972.522 43.8135  10
   2   9  15 966.233 38.4603  16
  -2   9 -15 954.314 37.4475  15
   2   9  15 959.601 41.1391   9
   2   9  15 1004.27 49.3837   5
   2   9  15 964.812 79.1423   3
  -2   9 -16 47.0853 12.7402  10
   2   9  16 60.2167 18.2473   5
   2   9  16 64.3273 13.7546   9
  -2   9 -16 69.0794 11.7137  15
   2   9  16 76.9477 12.7047  16
  -2   9 -17 293.481 26.1945  10
   2   9  17 288.218 23.8799   9
  -2   9 -17 287.040 20.5489  15
   2   9  17 293.107 29.2317   5
   2   9  18 247.435 23.0924   9
  -2   9 -18 237.767 23.7937  10
  -2   9 -18 207.994 17.3622  15
   2   9  18 240.769 27.0947   5
   2   9  19 65.4985 17.2562   5
  -2   9 -19 48.1799 13.9573  10
  -2   9 -20 522.640 33.4308  10
   2   9  20 528.184 35.7291   5
   2   9  21 327.660 28.3728   5
  -2   9 -21 290.891 25.3382  10
  -2   9 -22 1030.09 44.7527  10
   2   9  22 1051.73 45.9817   5
  -2   9 -23 610.900 33.4644  10
   2   9  23 607.642 33.9967   5
   2   9  24 18.7721 11.0820   5
  -2   9 -24 37.7382 11.1436  10
  -2   9 -25 8.58789 8.39672  10
  -2   9 -25 16.8662 10.1418   7
   2   9  25 11.8966 9.29103   5
   2   9  26 838.182 32.4423   5
   2  10 -26 9.83635 8.08381  10
  -2  10  26 7.64787 6.03222   9
   2  10 -25 109.552 14.7184  10
  -2  10  25 101.255 13.4040   9
  -2  10  24 73.4606 12.4557   9
   2  10 -24 77.4551 13.2327  10
   2  10 -23 3.59775 8.87506  10
  -2  10  23 6.88687 9.24146   9
   2  10 -23 8.60265 6.42238  15
  -2  10  23-15.2278 8.07884   5
   2  10 -22 315.315 25.8968  10
  -2  10  22 340.003 22.6292   5
  -2  10  22 340.666 25.1422   9
   2  10 -22 299.267 21.5586  15
  -2  10  21 33.6645 10.4250   5
  -2  10  21 35.0422 12.4924   9
   2  10 -21 14.9369 9.49785  13
   2  10 -21 9.91185 10.4760  10
   2  10 -21 15.6427 8.71045  15
   2  10 -20 2382.12 63.8660  15
  -2  10  20 2415.57 66.5077   9
  -2  10  20 2438.56 57.0829  16
   2  10 -20 2449.81 67.5448  13
  -2  10  20 2489.56 62.9239   5
   2  10 -19 1202.09 46.8537  15
  -2  10  19 1204.59 47.9494   9
  -2  10  19 1180.70 42.1781  16
   2  10 -19 1169.26 46.8266  13
  -2  10  19 1225.40 45.2322   5
  -2  10  18 263.737 21.2773  16
   2  10 -18 272.666 24.0114  15
   2  10 -18 254.546 22.5181  13
  -2  10  18 224.986 22.3572   9
  -2  10  18 301.450 23.4737   5
   2  10 -17 1333.68 50.8757  15
  -2  10  17 1458.03 49.7127   5
  -2  10  17 1349.33 47.9152  16
  -2  10  17 1381.90 51.0663   9
   2  10 -17 1413.88 50.3568  13
  -2  10  16 262.240 22.3422  16
  -2  10  16 233.278 22.5444   9
   2  10 -16 223.578 22.3779  15
   2  10 -16 267.261 22.3990  13
  -2  10  16 309.233 23.7966   5
  -2  10  15 377.795 27.1228  16
  -2  10  15 348.984 25.2903   5
  -2  10  15 380.867 27.3009   9
   2  10 -15 371.740 25.5146  13
   2  10 -15 385.650 26.0294   5
   2  10 -15 340.906 26.8605  15
   2  10 -14 1041.16 44.9066  15
  -2  10  14 1043.26 43.6360  16
   2  10 -14 1116.03 42.1342   5
  -2  10  14 1094.08 42.4295   5
   2  10 -13 4116.86 87.3206  15
  -2  10  13 4000.17 84.6543  16
  -2  10  13 4097.21 79.5525   5
   2  10 -13 3967.42 77.7316   5
   2  10 -12 1307.85 44.5746   5
  -2  10  12 1368.23 45.4949   5
   2  10 -12 1401.07 50.8801  15
  -2  10  12 1376.17 49.7660  16
   2  10 -11 253.355 20.9777   5
  -2  10  11 283.610 23.6561  16
   2  10 -11 267.321 23.3966  15
  -2  10  11 301.800 24.4278   7
  -2  10  10 318.065 24.4412   7
   2  10 -10 307.555 24.4345  15
  -2  10  10 290.556 23.7109  16
   2  10 -10 312.936 22.3851   5
  -2  10   9 247.910 21.7873   7
   2  10  -9 209.736 18.4734   5
  -2  10   9 217.436 20.8803  16
   2  10  -9 187.702 19.2914  15
  -2  10   8 71.0214 13.5381  16
   2  10  -8 68.2001 13.6442  15
   2  10  -8 44.1741 10.8856   5
  -2  10   8 76.7938 14.0043   7
  -2  10   7 1960.28 56.7985   7
   2  10  -7 1931.15 51.7431   5
  -2  10   7 1923.56 56.5153  16
   2  10  -7 2036.69 57.0186  15
   2  10  -6 991.303 37.4128   5
  -2 -10   6 947.368 51.7275   2
   2  10  -6 1007.46 39.7024  15
  -2  10   6 988.461 40.6297   7
  -2  10   6 935.092 39.3327  16
  -2  10   5 249.461 22.2256   7
   2  10  -5 246.516 20.1513  15
  -2 -10   5 224.430 26.0685   2
   2  10  -5 264.353 20.0479   5
  -2  10   5 247.426 20.7424  16
  -2  10   5 263.353 17.6356  15
   2  10  -4 31.0408 9.38758   5
  -2  10   4 73.8787 13.2455  16
   2  10  -4 48.9567 10.9456  15
  -2  10   4 28.0914 11.0265   7
  -2 -10   4 1.52871 7.74028   2
   2  10  -4 29.7718 7.35938  16
  -2  10   4 37.7096 8.50854  15
   2  10  -3 1856.13 50.8120   5
   2  10  -3 1830.73 45.1787  16
   2  10  -3 1845.77 51.1729  15
  -2  10   3 1830.05 46.1537  15
  -2  10   3 1860.94 55.7848   7
  -2  10   3 1843.39 53.1575  16
  -2 -10   3 1786.66 70.5156   2
   2  10  -2 10543.6 109.584  16
   2  10  -2 10853.3 122.719   5
   2  10  -2 10902.7 120.794  15
  -2  10   2 10293.3 124.137  16
  -2  10   2 10869.6 134.029   7
  -2  10   2 10858.6 112.610  15
  -2 -10   2 10425.8 171.127   2
   2  10  -1 6045.74 92.7190   5
  -2  10   1 6079.72 93.9999  16
  -2  10   1 6084.97 100.793   7
  -2 -10   1 5777.03 128.275   2
   2  10  -1 6061.79 84.5226  16
   2  10  -1 5760.51 87.4837  15
  -2  10   1 6225.57 86.0436  15
   2  10  -1 5914.69 146.077   3
   2  10   0 2056.46 51.4377  15
   2  10   0 2018.46 54.4785   5
   2  10   0 1970.89 48.9686  16
  -2  10   0 1962.06 53.3566  16
  -2  10   0 2018.03 58.8824   7
  -2  10   0 1872.94 48.3021  15
   2  10   0 1942.28 84.3171   3
   2  10   1 3949.48 70.6128  16
   2  10   1 4354.60 79.8665   5
  -2 -10  -1 3893.94 105.695   2
   2  10   1 4168.44 71.3534  15
  -2  10  -1 4196.44 85.4773   7
  -2  10  -1 4300.36 73.7497  15
  -2  10  -1 4238.95 77.1839  16
   2  10   1 4281.66 126.828   3
   2  10   2 1090.48 35.8449   7
  -2  10  -2 1136.13 38.6162  15
  -2  10  -2 1169.82 46.1724   7
   2  10   2 1145.73 42.0055   5
   2  10   2 990.795 62.3700   3
   2  10   2 1117.76 38.2714  16
  -2  10  -2 1150.07 40.0427  16
   2  10   3 205.965 19.4023   5
  -2  10  -3 215.692 17.3876  16
   2  10   3 191.433 28.6274   3
  -2  10  -3 195.188 17.2140  15
  -2  10  -3 193.152 20.7718   7
   2  10   3 212.542 16.6784   7
   2  10   3 188.971 17.0340  16
   2  10   4 12.4432 7.42194  16
   2  10   4 2.28706 6.11074   7
  -2  10  -4 7.11535 8.65758   7
   2  10   4 14.0188 9.04337   5
  -2  10  -4 12.5795 6.53440  16
  -2  10  -4 8.62052 7.08244  15
   2  10   4-14.0255 11.9856   3
   2  10   5 203.654 19.5283   5
   2  10   5 219.433 18.6942  16
   2  10   5 261.441 34.5130   3
  -2  10  -5 240.200 23.4697   7
  -2  10  -5 209.773 18.3557  15
   2  10   6 723.542 58.2245   3
   2  10   6 788.352 33.8586  16
  -2  10  -6 761.937 40.1207   7
   2  10   6 735.690 36.2394   5
  -2  10  -6 771.513 33.4766  15
  -2  10  -6 687.714 31.4348  10
  -2  10  -7 742.236 40.6126   7
  -2  10  -7 792.684 34.1168  10
   2  10   7 747.614 33.5767  16
   2  10   7 757.862 37.2955   5
   2  10   7 703.390 58.7819   3
  -2  10  -7 787.577 34.2129  15
  -2  10  -8 910.005 37.3799  10
   2  10   8 822.443 39.7532   5
  -2  10  -8 802.408 34.8167  15
   2  10   8 825.740 65.2079   3
  -2  10  -8 848.501 44.4199   7
   2  10   8 810.585 35.1981  16
  -2  10  -9 553.741 30.1641  10
   2  10   9 496.463 28.2532  16
  -2  10  -9 536.369 29.0589  15
  -2  10  -9 521.708 36.3090   7
   2  10   9 502.795 32.5551   5
   2  10   9 566.120 54.9528   3
  -2  10 -10 2044.25 58.3089  10
   2  10  10 2006.89 55.5310  16
  -2  10 -10 2063.57 56.1881  15
  -2  10 -10 1965.47 68.9248   7
   2  10  10 1947.30 63.7461   5
   2  10  10 2012.93 105.066   3
  -2  10 -11 832.068 38.5418  10
   2  10  11 843.671 36.6876  16
  -2  10 -11 741.074 44.4374   7
   2  10  11 824.147 43.1373   5
  -2  10 -11 819.167 36.0727  15
   2  10  11 743.042 66.4170   3
   2  10  12 47.1417 20.1574   3
   2  10  12 107.077 19.0155   5
  -2  10 -12 106.770 15.6306  10
  -2  10 -12 93.9897 20.0139   7
  -2  10 -12 100.369 14.6602  15
   2  10  12 108.290 14.6612  16
   2  10  13 4714.59 105.572   5
  -2  10 -13 4703.86 84.6294  15
  -2  10 -13 4742.06 114.155   7
  -2  10 -13 4844.63 94.3037  10
   2  10  13 4842.86 86.9939  16
   2  10  13 4629.98 170.461   3
  -2  10 -14 648.631 35.7883  10
  -2  10 -14 705.356 33.5469  15
   2  10  14 635.545 41.0174   5
   2  10  14 705.074 33.5485  16
   2  10  15 2320.65 60.0131  16
   2  10  15 2259.82 75.4776   5
  -2  10 -15 2348.79 67.4189  10
  -2  10 -15 2297.86 82.1482   7
  -2  10 -15 2242.21 58.1626  15
  -2  10 -16 694.646 37.8035  10
  -2  10 -16 696.589 32.4955  15
  -2  10 -16 682.328 46.5118   7
   2  10  16 715.626 43.4115   5
   2  10  16 707.994 33.4962  16
  -2  10 -17-6.91942 7.40558  15
   2  10  17 3.16003 13.0718   5
  -2  10 -17 7.40090 9.80171  10
  -2  10 -17-13.6115 16.7371   7
   2  10  18 86.9121 19.1265   5
  -2  10 -18 54.7533 19.1897   7
  -2  10 -18 55.8174 10.5947  15
  -2  10 -18 38.0631 13.0977  10
  -2  10 -19 477.241 24.7385  15
  -2  10 -19 512.490 32.6440  10
  -2  10 -19 533.940 40.3131   7
   2  10  19 522.358 36.1920   5
  -2  10 -20 1601.97 65.3904   7
  -2  10 -20 1617.21 55.4472  10
   2  10  20 1546.50 57.7252   5
  -2  10 -21 81.7061 15.0142  10
   2  10  21 72.7566 14.6631   5
  -2  10 -21 100.748 19.9921   7
  -2  10 -22 8.94724 10.6761   7
   2  10  22 10.3512 9.86114   5
  -2  10 -22 15.8519 9.90233  10
  -2  10 -23 213.779 19.9525  10
  -2  10 -23 208.283 21.0199   7
   2  10  23 158.986 17.3425   5
  -2  10 -24 65.1529 12.4626   7
   2  10  24 39.9762 10.5850   5
   2  10  25 1544.86 42.6302   5
   2  11 -25 214.194 17.5678  10
  -2  11  25 240.892 17.0541   9
   2  11 -24 67.7026 11.9474  10
  -2  11  24 85.7212 11.9421   9
  -2  11  23 120.463 14.2184   9
   2  11 -23 95.0535 10.7666  15
   2  11 -23 118.415 15.3327  10
  -2  11  22 44.6859 10.4273   9
   2  11 -22 39.5488 8.71815  15
   2  11 -22 48.1566 11.3043  10
   2  11 -21 137.706 17.1950  10
   2  11 -21 158.643 16.0453  15
  -2  11  21 145.990 17.2514   9
  -2  11  20 110.963 15.4446   9
   2  11 -20 100.348 14.5710  15
   2  11 -20 137.586 17.2442  10
  -2  11  20 102.524 12.7797  16
  -2  11  19 18.0308 7.78793  16
   2  11 -19 21.1143 9.89918  10
   2  11 -19-4.14427 8.57022  15
  -2  11  19 4.45034 7.99192   9
   2  11 -18 867.288 41.0529  10
  -2  11  18 802.013 35.8732  16
  -2  11  18 876.007 39.8759   9
   2  11 -18 763.105 37.9815  15
  -2  11  17 270.470 22.0293  16
  -2  11  17 274.264 23.4485   9
   2  11 -17 298.617 25.3889  15
  -2  11  16 520.790 31.4293   9
   2  11 -16 460.730 30.7272  15
  -2  11  16 443.170 28.6529  16
  -2  11  15 175.548 19.4375  16
  -2  11  15 151.699 17.8059   9
   2  11 -15 204.505 21.5258  15
   2  11 -15 218.544 20.7251   5
   2  11 -14 296.776 23.0559   5
  -2  11  14 295.319 24.7050  16
  -2  11  14 232.997 21.3608   9
   2  11 -14 248.829 23.6632  15
   2  11 -13 118.310 18.4814  15
   2  11 -13 112.552 16.4026   5
  -2  11  13 101.102 15.9326  16
  -2  11  13 125.149 16.0263   9
   2  11 -12 75.9625 14.8911  15
  -2  11  12 68.0930 13.5638  16
  -2  11  12 93.4074 14.4732   9
   2  11 -12 68.5436 13.8981   5
   2  11 -11 275.682 24.6250  15
  -2  11  11 246.654 23.2759  16
   2  11 -11 247.681 21.5165   5
   2  11 -10 8.22448 9.42160  15
   2  11 -10 13.5101 9.74128   5
  -2  11  10 8.81795 10.2878  16
  -2  11  10-1.41942 10.4764   7
  -2  11   9 5.37688 9.88590   7
   2  11  -9 1.82480 8.65916   5
   2  11  -9-5.83401 10.0192  15
  -2  11   9 3.63757 10.0589  16
   2  11  -8 2229.85 58.1190   5
  -2  11   8 2276.51 65.0636  16
   2  11  -8 2239.05 62.7006  15
  -2  11   8 2263.95 63.7748   7
   2  11  -7 463.510 27.6564   5
  -2  11   7 490.263 31.2189  16
  -2  11   7 445.625 29.6310   7
   2  11  -7 485.491 29.7048  15
   2  11  -6 215.031 20.2577  15
  -2  11   6 210.640 20.8995  16
  -2  11   6 226.414 22.3616   7
   2  11  -6 243.693 20.8734   5
   2  11  -5 141.719 15.9856   5
  -2  11   5 155.469 18.3666  16
  -2  11   5 140.769 18.5619   7
  -2  11   5 154.129 14.9325  15
   2  11  -5 126.180 16.0775  15
   2  11  -4 547.834 29.6425   5
  -2  11   4 557.955 32.0847  16
   2  11  -4 578.944 26.3287  16
   2  11  -4 538.509 29.6950  15
  -2  11   4 553.448 27.3174  15
  -2  11   4 601.081 34.0852   7
  -2  11   3 50.4469 11.9141  16
   2  11  -3 44.1223 8.90500  16
   2  11  -3 48.3229 11.3457   5
   2  11  -3 48.6835 10.1306  15
  -2  11   3 50.2562 10.0557  15
  -2  11   3 32.7486 12.3073   7
  -2  11   2 29.9470 11.7503   7
   2  11  -2 14.3850 7.18814  16
   2  11  -2 37.8239 10.8052   5
   2  11  -2 19.3003 8.41237  15
  -2  11   2 18.8323 8.36913  15
  -2  11   2 19.6508 8.58335  16
  -2  11   1 117.980 15.7540  16
  -2  11   1 113.308 14.2283  15
  -2  11   1 114.881 17.8656   7
   2  11  -1 102.646 12.8898  16
   2  11  -1 103.235 13.5717  15
   2  11  -1 113.143 15.1856   5
   2  11   0 582.165 31.3352   5
  -2  11   0 562.895 30.7259  16
  -2  11   0 590.996 34.5485   7
  -2  11   0 582.221 28.6305  15
   2  11   0 583.347 28.4725  16
   2  11   0 540.335 27.5573  15
   2  11   1 111.606 13.0780  15
   2  11   1 147.238 16.9736   5
   2  11   1 134.431 15.2892  16
  -2  11  -1 135.520 18.8102   7
  -2  11  -1 135.544 15.7321  16
  -2  11  -1 124.021 14.8415  15
   2  11   2 542.109 30.7379   5
   2  11   2 570.956 29.0944  16
  -2  11  -2 533.187 28.8819  16
  -2  11  -2 558.905 28.8394  15
  -2  11  -2 537.027 33.8161   7
   2  11   3 308.173 22.3421  16
  -2  11  -3 368.405 23.8173  16
   2  11   3 362.543 22.1911   7
   2  11   3 332.565 25.4873   5
  -2  11  -3 321.209 26.9303   7
  -2  11  -3 366.644 24.3267  15
   2  11   4 1967.81 58.9797   5
   2  11   4 2027.91 55.1388  16
  -2  11  -4 1874.09 62.4687   7
  -2  11  -4 1904.62 53.4100  15
   2  11   4 1844.85 91.7831   3
   2  11   5 69.6512 22.2553   3
   2  11   5 39.1495 12.8903   5
   2  11   5 59.0085 11.8999  16
  -2  11  -5 61.0146 15.9434   7
  -2  11  -5 57.8772 12.7868  15
   2  11   6 30.2280 12.4876   5
  -2  11  -6 20.4801 10.1377  15
   2  11   6 32.5612 10.9421  16
  -2  11  -6 21.1575 13.9808   7
  -2  11  -7 152.135 17.3014  15
   2  11   7 155.860 17.8257  16
  -2  11  -7 120.910 19.9114   7
   2  11   7 128.158 18.3159   5
   2  11   8 163.225 17.6560  16
  -2  11  -8 167.812 18.5164  15
   2  11   8 136.185 19.0537   5
  -2  11  -8 170.615 23.1550   7
   2  11   8 147.245 27.8939   3
  -2  11  -9 113.880 14.2386  10
  -2  11  -9 120.854 16.4176  15
  -2  11  -9 130.102 21.3597   7
   2  11   9 117.273 18.0247   5
   2  11   9 112.290 15.9920  16
  -2  11 -10 181.028 19.3744  10
   2  11  10 198.303 19.8480  16
   2  11  10 170.162 22.4500   5
   2  11  10 232.272 38.7010   3
  -2  11 -10 173.036 24.4091   7
  -2  11 -10 179.304 19.2389  15
  -2  11 -11 234.201 21.2981  10
  -2  11 -11 235.365 21.2973  15
  -2  11 -11 222.633 26.2165   7
   2  11  11 244.649 21.5118  16
   2  11  11 203.973 24.7041   5
  -2  11 -12 2239.47 63.0740  10
   2  11  12 2164.73 72.9537   5
   2  11  12 2297.82 61.2338  16
  -2  11 -12 2104.44 75.8883   7
  -2  11 -12 2136.13 58.7930  15
  -2  11 -13 843.380 39.7043  10
   2  11  13 813.003 45.9725   5
  -2  11 -13 787.528 35.9885  15
  -2  11 -13 830.164 49.7695   7
   2  11  13 831.990 37.2270  16
  -2  11 -14 1064.30 45.2887  10
   2  11  14 1041.77 52.2707   5
  -2  11 -14 991.261 54.0555   7
   2  11  14 1062.45 41.5692  16
  -2  11 -14 967.114 39.1614  15
   2  11  15 78.2694 18.4923   5
  -2  11 -15 66.7651 14.0218  10
  -2  11 -15 45.8123 15.7681   7
   2  11  15 81.2853 13.4391  16
  -2  11 -15 49.6659 11.3207  15
  -2  11 -16 31.9640 10.8606  10
  -2  11 -16 30.1238 8.83736  15
   2  11  16 40.7284 16.5015   5
  -2  11 -16 26.0409 15.1816   7
   2  11  17 347.920 30.8898   5
  -2  11 -17 333.747 22.1563  15
  -2  11 -17 352.915 26.5326  10
  -2  11 -17 302.093 30.9932   7
  -2  11 -18 92.1917 14.8280  10
  -2  11 -18 51.7510 9.76526  15
  -2  11 -18 58.8820 17.9638   7
   2  11  18 57.4934 14.9073   5
  -2  11 -19 392.801 32.7676   7
  -2  11 -19 313.637 19.7228  15
  -2  11 -19 356.836 25.8652  10
   2  11  19 341.984 28.7487   5
  -2  11 -20 424.293 32.0667   7
  -2  11 -20 423.462 27.3489  10
   2  11  20 460.021 30.9930   5
  -2  11 -21 21.2936 9.83391  10
   2  11  21 12.3713 11.9910   5
  -2  11 -21-1.62618 12.1124   7
   2  11  22 187.725 18.6868   5
  -2  11 -22 193.643 20.1288   7
   2  11  23 17.0524 8.28618   5
   2  12 -22 527.006 27.0407  10
  -2  12  22 578.057 26.9410   9
   2  12 -22 540.993 24.4424  15
  -2  12  21 10.3030 7.95705   9
   2  12 -21 8.89173 5.69885  15
   2  12 -20 5469.75 86.8665  15
   2  12 -20 5388.22 91.4281  10
  -2  12  20 5686.37 89.4660   9
  -2  12  20 5397.07 77.2455  16
   2  12 -19 216.364 19.8567  10
  -2  12  19 238.257 18.3194  16
   2  12 -19 264.910 20.9143  15
  -2  12  19 246.240 20.5396   9
  -2  12  18 387.072 24.2612  16
   2  12 -18 410.485 27.1218  15
   2  12 -18 407.607 27.4038  10
  -2  12  18 407.741 26.3030   9
   2  12 -17 1206.92 46.2572  15
   2  12 -17 1159.01 44.5362  10
  -2  12  17 1253.22 45.5193   9
  -2  12  17 1210.70 43.7209  16
  -2  12  16 445.349 28.0547  16
   2  12 -16 463.145 28.5074  10
   2  12 -16 442.440 29.3407  15
  -2  12  16 492.720 29.4840   9
  -2  12  15 43.2107 11.8240   9
  -2  12  15 30.0666 10.4482  16
   2  12 -15 18.3385 10.8900  15
   2  12 -14 237.100 23.0333  15
   2  12 -14 272.406 22.2721   5
  -2  12  14 286.454 23.8051  16
  -2  12  13 575.073 33.7424  16
   2  12 -13 599.269 34.7961  15
   2  12 -13 619.558 32.3863   5
   2  12 -12 306.622 25.9937  15
  -2  12  12 296.192 25.6647  16
   2  12 -12 313.934 24.3426   5
  -2  12  11 16.1549 10.4945  16
   2  12 -11 6.58589 10.4899  15
   2  12 -11 11.9986 9.99963   5
  -2  12  10 2658.56 72.4494  16
  -2  12  10 2756.13 71.0822   7
   2  12 -10 2657.79 65.4315   5
   2  12 -10 2590.21 70.1859  15
  -2  12   9 427.193 30.4230  16
  -2  12   9 503.306 31.7600   7
   2  12  -9 499.278 31.7768  15
   2  12  -9 473.493 28.8623   5
   2  12  -8 3602.92 75.7156   5
  -2  12   8 3569.92 83.7475  16
   2  12  -8 3369.40 78.8567  15
  -2  12   8 3648.03 82.4607   7
   2  12  -7 15.1732 9.57006   5
   2  12  -7 13.6007 9.65801  15
  -2  12   7 27.7307 12.5989  16
  -2  12   7 18.9860 12.2732   7
   2  12  -6 3412.26 74.0284   5
   2  12  -6 3309.65 76.2618  15
  -2  12   6 3313.80 80.1063  16
  -2  12   6 3379.84 80.5274   7
   2  12  -5 1330.99 47.3438   5
  -2  12   5 1306.48 50.8620   7
  -2  12   5 1287.06 50.2832  16
   2  12  -5 1251.70 47.0314  15
  -2  12   4 5148.69 99.0561   7
   2  12  -4 4985.48 91.2146  15
  -2  12   4 5251.99 99.5288  16
  -2  12   4 5277.01 84.5855  15
   2  12  -4 5231.19 92.4599   5
   2  12  -3 2612.96 58.4392  16
  -2  12   3 2685.69 70.6377  16
  -2  12   3 2648.14 71.4862   7
   2  12  -3 2586.68 64.7042  15
   2  12  -3 2681.28 66.8580   5
  -2  12   3 2713.95 61.2147  15
   2  12  -2 1302.09 47.2898   5
  -2  12   2 1306.43 49.0572  16
  -2  12   2 1276.54 50.7007   7
   2  12  -2 1288.82 44.9132  15
   2  12  -2 1384.32 43.3303  16
  -2  12   2 1377.61 44.6329  15
   2  12  -1 1424.89 44.8073  16
   2  12  -1 1475.43 50.8113   5
  -2  12   1 1380.17 50.2068  16
   2  12  -1 1374.39 45.2708  15
  -2  12   1 1489.20 55.0713   7
  -2  12   1 1465.60 46.3417  15
   2  12   0 94.9477 15.9649   5
   2  12   0 115.825 14.5703  16
  -2  12   0 117.609 19.3306   7
  -2  12   0 120.759 15.5007  15
  -2  12   0 108.258 15.8382  16
   2  12   0 95.5722 13.4796  15
   2  12   1 47.5068 10.4932  16
  -2  12  -1 54.1052 12.3194  16
   2  12   1 64.1583 13.5661   5
  -2  12  -1 72.5094 13.5054  15
  -2  12  -1 62.5865 16.5650   7
  -2  12  -2 3610.22 74.7432  15
   2  12   2 3550.63 79.9716   5
  -2  12  -2 3703.03 77.2442  16
   2  12   2 3529.63 73.2042  16
  -2  12  -2 3473.83 85.4182   7
   2  12   3 17804.0 180.784   5
   2  12   3 18286.8 167.717  16
  -2  12  -3 18306.5 168.874  15
  -2  12  -3 17904.4 194.711   7
  -2  12  -3 17927.1 164.985  16
   2  12   4 2133.00 64.4077   5
   2  12   4 2125.80 58.2021  16
  -2  12  -4 2154.42 59.0132  15
  -2  12  -4 2070.76 67.9028   7
   2  12   5 100.912 15.8495  16
  -2  12  -5 79.9060 18.3948   7
   2  12   5 58.9795 16.2817   5
  -2  12  -5 82.2611 15.7996  15
   2  12   6 16911.8 183.458   5
   2  12   6 17014.3 165.199  16
  -2  12  -6 16938.6 165.577  15
  -2  12  -6 16564.9 193.868   7
   2  12   7 206.613 25.1390   5
   2  12   7 206.035 20.9989  16
  -2  12  -7 182.243 20.5595  15
  -2  12  -7 215.081 25.7802   7
   2  12   8 1813.79 55.5154  16
   2  12   8 1782.56 62.6405   5
  -2  12  -8 1840.46 55.5037  15
  -2  12  -8 1782.16 66.1658   7
   2  12   9 18624.2 174.652  16
   2  12   9 18227.3 200.422   5
  -2  12  -9 18194.6 211.444   7
   2  12  10 3095.76 85.0205   5
   2  12  10 3225.48 72.9520  16
  -2  12 -10 3051.84 88.7152   7
  -2  12 -10 2995.78 70.7857  15
   2  12  11 2625.23 79.2351   5
  -2  12 -11 2604.80 82.9869   7
  -2  12 -11 2575.50 65.0379  15
   2  12  11 2579.04 65.1644  16
   2  12  12 313.415 29.8529   5
  -2  12 -12 325.632 24.4805  10
  -2  12 -12 336.762 24.5219  15
  -2  12 -12 324.067 32.6429   7
   2  12  12 329.857 24.3558  16
  -2  12 -13 144.150 17.4321  10
  -2  12 -13 132.198 16.4328  15
   2  12  13 130.753 16.1493  16
   2  12  13 127.021 20.9052   5
  -2  12 -13 117.350 21.5702   7
   2  12  14 437.396 27.0295  16
  -2  12 -14 454.479 28.5816  10
   2  12  14 479.168 35.4726   5
  -2  12 -14 453.871 27.1291  15
  -2  12 -14 442.871 36.7290   7
   2  12  15 665.627 40.8824   5
  -2  12 -15 655.406 31.5887  15
  -2  12 -15 642.226 33.5673  10
  -2  12 -15 608.030 41.8323   7
  -2  12 -16 1314.80 59.2024   7
  -2  12 -16 1294.98 46.6507  10
   2  12  16 1246.54 54.0282   5
  -2  12 -16 1272.61 41.8770  15
   2  12  17 489.176 33.8521   5
  -2  12 -17 465.956 24.9210  15
  -2  12 -17 513.626 36.8840   7
   2  12  18 172.216 20.6713   5
  -2  12 -18 160.439 22.4793   7
  -2  12 -18 191.475 15.5600  15
   2  12  19 647.275 34.8199   5
  -2  12 -19 702.815 38.5193   7
  -2  12 -19 622.044 26.0856  15
   2  12  20 331.789 24.4557   5
  -2  12 -20 329.202 25.9782   7
   2  12  21 31.5225 10.0230   5
  -2  13  20-16.9675 5.48645  16
   2  13 -20 14.2564 6.92445  15
  -2  13  19 57.9421 9.50878  16
   2  13 -19 51.4556 10.0045  15
  -2  13  18 32.1257 8.28107  16
   2  13 -18 27.0953 9.03557  15
  -2  13  17 2397.23 57.1355  16
   2  13 -17 2431.35 60.8582  15
  -2  13  16 583.013 30.2498  16
   2  13 -16 568.065 31.1258  15
  -2  13  15 253.339 21.5490  16
   2  13 -15 264.446 22.8248  15
  -2  13  14 438.732 28.0184  16
   2  13 -14 444.269 29.2176  15
  -2  13  13 401.332 27.9677  16
   2  13 -13 411.956 28.2778  15
   2  13 -13 476.460 27.7675   5
   2  13 -12-1.98043 10.3871  15
  -2  13  12-10.0939 11.2717  16
   2  13 -12-5.90557 8.67720   5
  -2  13  11 423.327 29.1228  16
   2  13 -11 426.150 29.0011  15
   2  13 -11 457.219 28.2695   5
   2  13 -10 21.6634 11.4556  15
  -2  13  10 29.9338 10.9898  16
   2  13 -10 31.2972 10.8612   5
  -2  13   9 17.9947 10.7251  16
   2  13  -9 9.49490 9.98764  15
   2  13  -9 10.2135 9.34371   5
   2  13  -8 50.1456 13.1760  15
   2  13  -8 53.9224 12.1193   5
  -2  13   8 52.6218 13.9665   7
  -2  13   8 60.5407 15.3182  16
   2  13  -7 163.348 18.6626   5
   2  13  -7 148.339 18.5435  15
  -2  13   7 161.918 20.6539  16
  -2  13   7 143.394 19.7015   7
   2  13  -6-2.21382 9.37197  15
   2  13  -6 13.8110 9.45194   5
  -2  13   6 0.91418 10.8358  16
  -2  13   6 11.2962 12.1842   7
   2  13  -5 280.607 23.1920   5
  -2  13   5 346.235 28.0465   7
   2  13  -5 309.277 24.0431  15
  -2  13   5 292.412 25.2532  16
   2  13  -4 8.60294 11.0299   5
  -2  13   4 8.49355 10.5580  16
  -2  13   4-0.56683 10.7102   7
   2  13  -4 4.57883 8.02279  15
   2  13  -3 15.4024 6.76781  16
   2  13  -3 26.6774 10.9122   5
   2  13  -3 24.0546 9.38056  15
  -2  13   3 48.1571 12.9534  16
  -2  13   3 22.3271 11.8452   7
   2  13  -2 413.360 27.6831   5
  -2  13   2 408.717 30.6793   7
  -2  13   2 437.184 29.5888  16
  -2  13   2 435.007 26.3360  15
   2  13  -2 402.100 24.0189  16
   2  13  -2 407.344 25.8082  15
   2  13  -1 161.947 18.8959   5
   2  13  -1 196.138 18.0007  16
  -2  13   1 198.166 20.8176  16
  -2  13   1 193.752 18.7562  15
   2  13  -1 165.463 16.5695  15
  -2  13   1 166.219 21.4873   7
   2  13   0 6.64905 6.76083  15
   2  13   0 4.15902 7.26796  16
  -2  13   0 4.70604 8.14073  16
  -2  13   0 8.37091 9.41835  15
   2  13   0 5.47478 10.4214   5
  -2  13   0-0.95198 11.5120   7
   2  13   1 4919.99 94.6523   5
   2  13   1 4932.82 86.3106  16
  -2  13  -1 4881.41 101.115   7
  -2  13  -1 4817.41 90.6135  16
  -2  13  -1 4984.26 87.9808  15
   2  13   2 714.452 37.6058   5
  -2  13  -2 699.169 34.0942  16
   2  13   2 775.833 35.4439  16
  -2  13  -2 720.084 40.9135   7
  -2  13  -2 759.559 35.2137  15
   2  13   3 753.092 38.8681   5
   2  13   3 828.019 36.9872  16
  -2  13  -3 799.298 43.2280   7
  -2  13  -3 773.586 35.7710  15
   2  13   4 43.8821 12.3425  16
  -2  13  -4 36.8442 13.7832   7
   2  13   4 49.8404 14.5177   5
  -2  13  -4 40.8085 12.3250  15
   2  13   5 183.376 21.2346   5
  -2  13  -5 215.909 21.1564  15
   2  13   5 189.348 19.1654  16
  -2  13  -5 210.439 24.2360   7
  -2  13  -6 26.6608 10.2217  15
  -2  13  -6 43.3255 16.1165   7
   2  13   6 23.3491 12.7579   5
   2  13   6 25.4380 10.7137  16
   2  13   7 461.201 28.4129  16
   2  13   7 446.309 32.4206   5
  -2  13  -7 434.107 28.0890  15
  -2  13  -7 477.002 35.5074   7
   2  13   8 2.19227 11.6592   5
  -2  13  -8 12.1486 10.0045  15
   2  13   8 13.0079 10.6634  16
  -2  13  -8-4.37598 14.2875   7
   2  13   9 57.5032 12.8745  16
   2  13   9 26.2784 14.1139   5
  -2  13  -9 34.6800 11.9573  15
  -2  13  -9 12.9302 13.2257   7
   2  13  10 1268.77 54.4426   5
   2  13  10 1307.50 46.1591  16
  -2  13 -10 1272.21 45.1134  15
  -2  13 -10 1267.88 56.7778   7
  -2  13 -11 1333.46 46.2076  15
   2  13  11 1198.46 53.4530   5
   2  13  11 1341.95 46.6102  16
  -2  13 -11 1316.06 58.1088   7
  -2  13 -12 71.0680 17.5462   7
   2  13  12 81.6089 13.7693  16
  -2  13 -12 72.2676 13.5569  15
   2  13  12 65.1456 17.1216   5
   2  13  13 872.060 45.3077   5
  -2  13 -13 870.570 47.2214   7
  -2  13 -13 913.158 36.9545  15
   2  13  14 36.9899 14.6077   5
  -2  13 -14 38.2808 16.4808   7
  -2  13 -14 35.2424 9.40247  15
  -2  13 -15 206.194 17.8331  15
  -2  13 -15 201.372 23.2438   7
   2  13  15 238.865 24.0177   5
  -2  13 -16 114.565 13.3431  15
   2  13  16 114.580 17.4785   5
  -2  13 -16 106.280 18.2264   7
   2  13  17 496.408 31.1623   5
  -2  13 -17 520.597 24.7715  15
  -2  13 -17 526.170 33.1019   7
  -2  13 -18 21.0149 6.76858  15
   2  13  18 23.4924 10.3406   5
  -2  13 -18-0.72777 8.48890   7
   2  13  19 85.4528 13.1575   5
   2  14 -18 294.514 19.0651  15
  -2  14  18 295.543 17.5531  16
  -2  14  17 1016.74 34.0111  16
   2  14 -17 1024.31 36.1791  15
  -2  14  16 505.139 25.6867  16
   2  14 -16 513.215 27.0502  15
  -2  14  15 346.491 22.4364  16
   2  14 -15 328.994 22.7852  15
  -2  14  14 62.3542 12.0599  16
   2  14 -14 65.1234 11.8599  15
  -2  14  13 630.240 32.1797  16
   2  14 -13 606.922 31.8858  15
   2  14 -12 134.340 16.7502  15
  -2  14  12 127.915 16.7750  16
   2  14 -12 127.150 15.9090   5
   2  14 -11 3203.89 72.9198  15
   2  14 -11 3357.01 69.5115   5
  -2  14  11 3235.39 74.8799  16
  -2  14  10 194.694 20.5760  16
   2  14 -10 177.751 18.9033  15
   2  14 -10 191.216 18.7461   5
  -2  14   9 309.768 25.5781  16
   2  14  -9 314.121 24.1486  15
   2  14  -9 326.455 23.5693   5
  -2  14   8 657.285 35.9977  16
   2  14  -8 603.259 32.2819  15
   2  14  -8 681.180 33.4640   5
  -2  14   7 112.694 17.4959  16
   2  14  -7 91.1667 13.9797  15
   2  14  -7 106.287 15.6286   5
  -2  14   7 95.9172 16.7601   7
  -2  14   6 308.661 25.5972  16
   2  14  -6 286.902 22.7970  15
   2  14  -6 288.361 23.0851   5
  -2  14   6 285.495 24.7531   7
   2  14  -5 39.8374 11.9364   5
  -2  14   5 46.1029 13.5425  16
  -2  14   5 46.7918 12.8702   7
   2  14  -5 44.9419 10.7906  15
   2  14  -4-3.10517 10.8992   5
   2  14  -4 6.42944 8.26970  15
  -2  14   4 0.27608 9.80641  16
  -2  14   4 8.92310 11.8457   7
   2  14  -3 1356.19 48.3246   5
  -2  14   3 1389.98 51.5821  16
   2  14  -3 1331.85 44.8320  15
  -2  14   3 1231.26 49.4107   7
   2  14  -2 4340.14 85.7650   5
   2  14  -2 4350.62 78.2234  15
  -2  14   2 4328.41 91.7390   7
  -2  14   2 4466.77 90.8546  16
  -2  14   1 1087.15 47.2577   7
  -2  14   1 1081.48 44.6118  16
   2  14  -1 1111.25 44.2885   5
   2  14  -1 1057.05 37.6007  15
   2  14   0 1151.33 45.7092   5
  -2  14   0 1200.79 42.7775  15
   2  14   0 1213.11 41.7706  16
  -2  14   0 1227.51 46.2294  16
  -2  14   0 1105.46 47.7320   7
   2  14   1 2941.91 73.0306   5
  -2  14  -1 3150.67 71.0558  16
   2  14   1 3111.49 67.3714  16
  -2  14  -1 3013.78 78.2858   7
  -2  14  -1 2976.86 67.9288  15
   2  14   2 1266.77 49.0890   5
   2  14   2 1293.33 44.4940  16
  -2  14  -2 1335.43 52.9218   7
  -2  14  -2 1364.09 46.3280  15
   2  14   3 594.057 34.2268   5
  -2  14  -3 638.203 32.3684  15
  -2  14  -3 604.330 36.5624   7
   2  14   3 617.563 31.4015  16
  -2  14  -4 3.03632 11.6877   7
   2  14   4-0.92755 10.8629   5
   2  14   4 2.93498 8.48992  16
  -2  14  -5 40.9844 15.1832   7
   2  14   5 48.8491 11.8943  16
   2  14   5 29.5122 10.9485   5
  -2  14  -5 34.3918 11.9048  15
   2  14   6 1870.78 61.0451   5
   2  14   6 2009.48 55.8798  16
  -2  14  -6 1941.59 65.2179   7
  -2  14  -6 2046.45 56.6889  15
   2  14   7 182.593 21.7719   5
   2  14   7 199.344 18.9152  16
  -2  14  -7 224.861 25.3521   7
  -2  14  -7 213.895 19.9615  15
  -2  14  -8 596.715 37.4425   7
   2  14   8 614.289 31.4096  16
   2  14   8 575.704 36.0605   5
  -2  14  -8 602.170 31.1583  15
   2  14   9 159.674 17.6458  16
  -2  14  -9 157.696 17.2007  15
  -2  14  -9 179.660 23.1430   7
   2  14   9 158.296 20.9789   5
  -2  14 -10 209.159 18.9089  15
   2  14  10 168.260 20.7626   5
  -2  14 -10 209.447 24.5149   7
  -2  14 -11 11.3495 8.47072  15
  -2  14 -11 31.3954 14.6229   7
   2  14  11 33.9315 13.9831   5
  -2  14 -12 33.2950 9.79309  15
   2  14  12 23.3297 12.3906   5
  -2  14 -12 32.2412 13.8857   7
   2  14  13 3131.05 77.7404   5
  -2  14 -13 3340.71 65.5672  15
  -2  14 -13 3355.80 82.8684   7
   2  14  14 853.926 40.1820   5
  -2  14 -14 862.862 32.7683  15
  -2  14 -14 876.035 42.4034   7
  -2  14 -15 1608.81 53.8933   7
   2  14  15 1466.93 49.8168   5
  -2  14 -15 1602.50 42.8673  15
   2  14  16 181.246 18.0406   5
  -2  14 -16 206.734 15.5875  15
   2  14  17 106.386 13.3214   5
   2  15 -16 115.473 11.7046  15
  -2  15  15 55.0915 9.48141  16
   2  15 -15 57.7766 9.76909  15
   2  15 -14 139.504 14.1925  15
  -2  15  14 171.291 15.6271  16
   2  15 -13 4.40117 7.14635  15
  -2  15  13-5.88292 7.66730  16
  -2  15  12 40.2697 9.54717  16
   2  15 -12 50.9600 10.2335  15
   2  15 -11 136.954 15.7399  15
  -2  15  11 129.832 15.7175  16
   2  15 -11 140.166 14.9214   5
  -2  15  10 42.6620 11.7232  16
   2  15 -10 59.3510 11.8592  15
   2  15 -10 57.4273 11.2204   5
  -2  15   9 141.226 17.3806  16
   2  15  -9 122.188 14.8756   5
   2  15  -9 136.912 15.7023  15
  -2  15   8 579.727 32.2538  16
   2  15  -8 578.511 29.4039  15
   2  15  -8 562.449 28.6460   5
  -2  15   7 15.1066 9.47592  16
   2  15  -7 15.5590 8.74549   5
   2  15  -7 40.3398 10.5896  15
   2  15  -6 161.651 16.9714   5
   2  15  -6 182.781 16.9075  15
  -2  15   6 187.441 19.9477  16
   2  15  -5 946.213 37.7097   5
  -2  15   5 993.729 42.3094  16
   2  15  -5 888.549 35.0574  15
  -2  15   5 988.514 41.0376   7
  -2  15   4 449.605 28.8262  16
   2  15  -4 482.948 25.6894  15
   2  15  -4 450.493 26.8337   5
  -2  15   4 497.727 30.2955   7
  -2  15   3 13.2243 9.48761  16
   2  15  -3 13.8013 6.39072  15
   2  15  -3-1.82562 9.42641   5
  -2  15   3 8.87001 10.5555   7
   2  15  -2 392.678 25.8304   5
  -2  15   2 385.214 26.3681  16
  -2  15   2 347.316 26.6880   7
  -2  15   1 35.9522 10.7624  16
   2  15  -1 39.9282 10.0665   5
  -2  15   1 51.3111 14.0398   7
   2  15   0 158.760 17.5673   5
  -2  15   0 231.488 19.6646  16
  -2  15   0 212.705 21.9099   7
  -2  15  -1 142.461 18.7524   7
   2  15   1 97.9033 14.4406   5
   2  15   2 23.7935 10.6321   5
  -2  15  -2 15.9066 10.6132   7
   2  15   3 358.734 25.9300   5
  -2  15  -3 380.056 23.8805  15
  -2  15  -3 351.528 27.4864   7
  -2  15  -4 478.751 26.9269  15
  -2  15  -4 422.628 29.5584   7
   2  15   4 407.415 27.5374   5
   2  15   5 126.458 16.9232   5
  -2  15  -5 133.483 15.5620  15
  -2  15  -5 142.900 19.2715   7
  -2  15  -6-5.68287 8.09070  15
  -2  15  -6 8.01043 10.2961   7
   2  15   6-4.07019 10.0092   5
   2  15   7 152.298 18.4722   5
  -2  15  -7 158.021 19.8198   7
  -2  15  -7 139.631 15.7618  15
   2  15   8 188.952 20.3201   5
  -2  15  -8 204.702 21.6092   7
  -2  15  -8 182.877 17.3579  15
   2  15   9 178.305 19.4384   5
  -2  15  -9 217.199 17.8918  15
  -2  15  -9 228.100 22.9443   7
  -2  15 -10 146.499 15.0491  15
  -2  15 -10 129.917 18.1230   7
   2  15  10 97.5134 14.9342   5
   2  15  11 364.520 25.7250   5
  -2  15 -11 406.775 27.7625   7
  -2  15 -11 407.696 22.9174  15
   2  15  12 733.781 34.5139   5
  -2  15 -12 840.616 37.8875   7
  -2  15 -12 772.918 30.1889  15
   2  15  13 28.4931 9.58007   5
  -2  16  11 2846.07 57.2641  16
   2  16 -11 2768.68 55.4986  15
  -2  16  10 887.971 33.5955  16
   2  16 -10 834.421 31.5209  15
  -2  16   9 200.641 17.1764  16
   2  16  -9 199.546 16.0311  15
   2  16  -9 206.256 15.8763   5
  -2  16   8 2184.92 55.0649  16
   2  16  -8 2102.57 47.6930   5
  -2  16   7 87.6627 12.8678  16
   2  16  -7 59.3612 10.2016   5
   2  16  -7 58.6934 9.94770  15
   2  16  -6 1056.07 34.9914  15
   2  16  -6 1043.33 35.4872   5
   2  16  -5 775.874 29.5796  15
   2  16  -5 794.744 31.5631   5
  -2  16   4 68.2253 12.2790  16
   2  16  -4 34.6532 8.93283   5
  -2  16   3 128.165 15.0148  16
   2  16  -3 91.1096 13.0991   5
   2  16  -2 1089.07 37.9006   5
  -2  16   2 1106.60 40.5003   7
   2  16  -1 28.0055 9.52427   5
  -2  16   1 19.2352 9.17765   7
   2  16   0 3.78670 8.00893   5
  -2  16   0 47.6384 11.3485   7
   2  16   1 70.1915 11.8896   5
  -2  16  -1 73.7233 13.2895   7
  -2  16  -2 14.9467 9.60479   7
   2  16   2 4.89737 7.79493   5
  -2  16  -3 1177.27 42.7853   7
   2  16   3 1141.67 40.4615   5
   2  16   4 793.803 34.2464   5
  -2  16  -4 789.623 35.6881   7
   2  16   5 1625.06 48.1545   5
  -2  16  -5 1654.85 50.6073   7
   2  16   6 344.027 23.2081   5
  -2  16  -6 346.471 24.0728   7
   2  16   7 357.763 23.4913   5
  -2  16  -7 279.514 21.5375   7
   2  16   8 64.2127 11.0084   5
   2  16   9 1288.43 41.4704   5
   3   0 -32 194.017 15.9061  11
   3   0 -31 7.72734 6.72066  11
   3   0 -30 625.076 31.0105  11
   3   0 -29 8.53512 8.31861  11
   3   0 -28 900.331 39.4899  13
   3   0 -28 966.574 40.9874  11
   3   0 -27 9.46744 9.63700  11
   3   0 -27 12.9461 9.13963  13
   3   0 -26 2757.16 71.5242  13
   3   0 -26 2745.91 70.4982  11
   3   0 -25 6.14345 9.48112  11
   3   0 -25-0.92302 8.91878  13
   3   0 -24 1307.87 49.8204  13
   3   0 -24 1341.79 49.3022  11
   3   0 -23 6.85481 8.74779  11
   3   0 -23 3.76276 7.98208  13
   3   0 -22 278.913 23.0091  11
   3   0 -22 267.894 22.7999  13
  -3   0  22 290.356 37.8981   2
   3   0 -21 10.3015 7.81872  11
   3   0 -21 1.58575 7.44175  13
   3   0 -20 1365.28 45.4586  11
   3   0 -20 1331.78 47.0924  13
  -3   0  20 1407.83 74.5006   2
   3   0 -19-5.35007 7.22071  11
  -3   0  19-7.91329 15.7831   2
   3   0 -18 2428.60 56.6417  11
  -3   0  18 2556.13 92.4591   2
   3   0 -17-1.27067 5.63426  11
  -3   0  17 0.35148 10.7173   2
  -3   0  16 2538.13 84.1291   2
   3   0 -16 2425.72 52.7549  11
   3   0 -15 0.55011 4.36061  11
  -3   0  15 5.56107 11.9257   2
   3   0 -14 1931.21 43.8226  11
  -3   0  14 1959.53 45.1479  12
  -3   0  14 2025.10 69.0070   2
  -3   0  13-3.49231 10.5283   2
  -3   0  12 736.287 27.6425   4
  -3   0  12 817.894 40.3832   2
  -3   0  11 5.81083 8.04209   2
  -3   0  10 10.4413 8.88713   2
  -3   0   9 0.73086 6.75097   2
  -3   0   8 206.574 17.3223   2
  -3   0   7 3.53991 6.02152   2
  -3   0   6 7053.75 86.2375   2
  -3   0   5 1.62245 5.81731   2
  -3   0   4 2159.87 43.8249   2
  -3   0   3 7.25115 5.58062   2
  -3   0   2 22.1221 6.12190   2
   3   0  -1 1.77355 6.15100   3
   3   0   0 88.6546 10.5322   3
   3   0   1-1.70143 5.36798   3
   3   0   2 974.904 32.6958   3
   3   0   3 6.94006 5.66855   3
   3   0   4 68.4340 10.2925   3
   3   0   5-2.13547 6.51106   3
   3   0   6 2335.60 57.4090   3
   3   0   7 2.98801 7.49555   3
   3   0   8 472.585 28.5284   3
   3   0   9 0.26527 6.66173   3
   3   0  10 107.665 16.3000   3
  -3   0 -10 103.666 10.8802   4
  -3   0 -11 2.17977 5.50215  11
   3   0  11-5.92114 8.04673   3
   3   0  12 1167.00 53.2360   3
  -3   0 -12 1212.82 35.6806  11
  -3   0 -13 0.61144 5.33973  11
  -3   0 -13 9.32614 6.20453  10
   3   0  13-0.07613 8.04311   3
  -3   0 -14 140.845 13.7799  10
   3   0  14 112.033 19.9318   3
  -3   0 -14 137.484 14.0626  11
  -3   0 -15-2.61201 7.62194  11
   3   0  15-8.48101 9.64278   3
  -3   0 -15 3.81971 5.12240  10
  -3   0 -16 9.97749 7.49353  11
   3   0  16 32.9489 12.6969   3
  -3   0 -16 10.9856 6.66219  10
  -3   0 -17-0.81620 7.27130  11
  -3   0 -17-6.63169 6.92225  10
   3   0  17 6.32859 12.4373   3
  -3   0 -18 263.783 19.7120  10
   3   0  18 285.727 32.9817   3
  -3   0 -18 313.880 23.6489  11
  -3   0 -19 0.48684 7.41515  11
   3   0  19-4.83725 10.3618   3
  -3   0 -20 22.9250 10.1208  11
   3   0  20 42.8843 13.8596   3
  -3   0 -21 3.09596 9.63906  11
  -3   0 -22 474.668 31.7809  11
  -3   0 -23-12.2306 12.8666  11
  -3   0 -24 490.024 32.4351  11
  -3   0 -25-1.15150 9.96519  11
  -3   0 -26 64.3779 14.1905  11
  -3   0 -27-5.84030 9.22171  11
  -3   0 -28 15.1689 8.94221  11
  -3   0 -29 13.4500 8.60418  11
  -3   0 -30 811.677 32.2385  11
   3   1 -32 318.805 19.1821  11
   3  -1 -32 345.453 20.4715  11
   3   1 -31 954.148 35.0198  11
   3  -1 -31 1028.77 37.1204  11
   3   1 -30 1099.14 40.0106  11
   3  -1 -30 1132.25 41.2608  11
   3  -1 -29 884.141 38.4724  11
   3   1 -29 787.224 36.8902  13
   3   1 -29 797.644 36.0303  11
   3  -1 -28 1048.26 43.1493  11
   3   1 -28 1031.99 43.5563  13
   3   1 -28 1044.20 42.3062  11
   3   1 -27 27.6039 10.6452  11
   3  -1 -27 10.4959 10.0850  11
   3   1 -27 10.0190 8.69248  13
   3   1 -26 1486.99 52.0203  11
   3  -1 -26 1543.32 53.3204  11
   3  -1 -26 1427.63 49.6813  13
   3   1 -26 1482.52 53.7684  13
   3   1 -25 409.367 29.3708  13
   3  -1 -25 412.181 27.8859  13
   3   1 -25 410.184 27.7792  11
   3  -1 -25 402.867 28.6412  11
   3   1 -24 51.7502 12.2927  11
   3  -1 -24 58.2027 13.3922  11
   3  -1 -24 56.3810 12.5052  13
   3   1 -24 48.4625 12.5586  13
  -3  -1  23 2402.19 105.832   2
   3  -1 -23 2503.02 65.5405  13
   3   1 -23 2420.91 68.3316  13
  -3   1  23 2520.36 110.423   2
   3  -1 -23 2326.98 63.7861  11
   3   1 -23 2356.75 63.7883  11
   3   1 -22 6176.79 101.099  11
   3  -1 -22 6232.18 102.482  11
  -3  -1  22 6598.50 169.130   2
   3  -1 -22 6371.82 103.496  13
  -3   1  22 6444.34 171.091   2
   3   1 -22 6433.48 109.221  13
   3   1 -21 33.4726 10.1630  11
   3  -1 -21 48.6457 11.7624  11
  -3   1  21 10.7264 14.5086   2
   3   1 -21 55.6374 13.4607  13
   3  -1 -21 28.2442 12.4442  13
  -3  -1  21 9.87127 12.2023   2
   3   1 -20 1843.98 52.5230  11
   3  -1 -20 1870.66 53.3527  11
  -3  -1  20 2007.97 87.7741   2
   3  -1 -20 1815.32 53.6097  13
  -3   1  20 2033.15 90.4654   2
   3   1 -20 1918.17 57.7154  13
   3   1 -19 608.531 29.5857  11
   3  -1 -19 743.870 32.8848  11
   3  -1 -19 672.284 32.4244  13
  -3   1  19 650.499 50.3128   2
  -3  -1  19 625.034 48.5787   2
   3   1 -18 22.4498 7.87219  11
   3  -1 -18 18.1851 7.58320  11
  -3   1  18 30.1545 15.3995   2
  -3  -1  18 32.4794 15.9415   2
   3   1 -17 9526.85 107.428  11
  -3   1  17 9977.68 175.687   2
   3  -1 -17 9692.32 109.341  11
  -3  -1  17 10009.7 173.415   2
   3  -1 -16 2050.24 49.1322  11
   3   1 -16 2030.52 47.9241  11
  -3   1  16 2076.78 77.1660   2
  -3  -1  16 2133.35 77.3087   2
   3   1 -15 1987.31 45.8340  11
   3  -1 -15 2088.11 47.7953  11
  -3  -1  15 2156.54 74.0274   2
  -3   1  15 2120.56 74.4038   2
   3  -1 -14 6050.80 77.8514  11
  -3   1  14 5991.55 80.3486  12
  -3   1  14 6083.83 119.827   2
  -3  -1  14 6196.53 118.974   2
   3   1 -14 6003.89 76.2241  11
  -3  -1  13 34088.7 268.192   2
  -3   1  13 34313.9 270.985   2
  -3   1  12 11921.6 115.048   4
  -3   1  12 12025.1 152.402   2
  -3  -1  12 12196.8 152.926   2
  -3   1  11 760.826 29.7126   4
  -3   1  11 757.046 36.6919   2
  -3  -1  11 701.107 35.6568   2
  -3  -1  10 12143.8 138.944   2
  -3   1  10 11751.1 135.567   2
  -3  -1   9 137.310 15.4300   2
  -3   1   9 144.405 15.4005   2
  -3   1   9 112.287 12.5508   4
  -3  -1   8 11088.1 121.962   2
  -3   1   8 11094.0 117.678   2
  -3  -1   7 3530.54 66.0678   2
  -3   1   7 3552.76 63.0800   2
  -3   1   6 2703.75 52.1659   2
  -3  -1   6 2776.96 56.6417   2
  -3   1   5 6601.54 76.4705   2
  -3  -1   5 6770.82 85.2836   2
  -3   1   4 11504.9 94.6015   2
  -3  -1   4 11444.4 107.366   2
  -3   1   3 1857.98 36.1888   2
  -3  -1   3 1815.89 41.9931   2
  -3   1   2 8822.66 74.2761   2
  -3  -1   2 8775.09 89.3425   2
  -3   1   1 214.897 11.5138   2
   3   1  -1 236.942 17.9173   3
   3  -1   0 29188.4 155.361   3
   3   1   0 30016.9 189.664   3
   3  -1   1 20937.5 130.093   3
   3   1   1 21567.1 162.157   3
   3  -1   2 6667.36 74.9057   3
   3   1   2 6591.97 91.7024   3
   3  -1   3 1403.83 35.7464   3
   3   1   3 1403.34 43.7648   3
   3   1   4 11986.3 131.210   3
   3  -1   4 12322.9 110.844   3
   3   1   5 7828.22 108.975   3
   3  -1   5 7922.09 92.4355   3
   3  -1   6 146.724 14.0847   3
   3   1   6 142.905 16.5843   3
   3  -1   7 10610.1 119.452   3
   3   1   7 10598.8 136.801   3
  -3   1  -7 10211.1 108.911   4
   3  -1   8 640.113 31.2052   3
   3   1   8 626.297 35.4612   3
  -3   1  -8 645.767 27.2176   4
   3   1   9 1698.79 59.7830   3
   3  -1   9 1758.63 53.8914   3
  -3   1  -9 1795.52 44.0010   4
   3   1  10 956.246 46.7037   3
   3  -1  10 958.643 42.1171   3
  -3   1 -10 925.701 30.6453   4
   3   1  11 1406.60 58.7186   3
   3  -1  11 1452.19 54.1804   3
  -3   1 -11 1446.06 38.2658  11
   3   1  12 26512.1 264.929   3
   3  -1  12 27474.5 244.459   3
  -3   1 -12 26696.6 167.855  10
   3   1  12 26749.6 158.615   9
  -3   1 -12 27167.2 170.052  11
  -3  -1 -12 26826.1 164.628  11
   3   1  13 3781.47 103.896   3
   3  -1  13 3794.12 95.8512   3
  -3   1 -13 3661.51 64.6681  10
   3   1  13 3661.18 61.0921   9
  -3  -1 -13 3773.93 64.6967  11
  -3   1 -13 3737.47 65.3946  11
   3   1  14 1991.88 78.8899   3
   3  -1  14 2018.19 73.1412   3
  -3   1 -14 1890.56 48.2224  10
  -3   1 -14 1973.17 49.2931  11
  -3  -1 -14 1967.88 48.5862  11
  -3   1 -15 70.9925 11.5853  11
  -3  -1 -15 67.5850 10.9865  11
  -3   1 -15 78.7026 11.6924  10
   3   1  15 66.3502 17.3761   3
   3  -1  15 55.6832 14.3728   3
  -3   1 -16 236.558 19.1091  10
   3   1  16 222.285 29.7923   3
   3  -1  16 219.750 26.8478   3
  -3   1 -16 256.432 20.1240  11
  -3  -1 -16 253.863 19.4255  11
   3   1  17 644.418 50.0833   3
   3  -1  17 676.018 48.3545   3
  -3   1 -17 678.279 31.2778  10
  -3  -1 -17 714.726 32.9738  11
  -3   1 -17 646.626 32.1286  11
   3  -1  18 576.626 46.7456   3
  -3   1 -18 480.075 27.6740  10
   3   1  18 474.913 44.3514   3
  -3   1 -18 518.856 30.1038  11
  -3  -1 -18 545.219 30.1801  11
  -3   1 -19 28.8183 10.1863  11
  -3  -1 -19 63.4847 13.6666  11
   3   1  19 39.4090 15.9203   3
  -3   1 -19 57.3322 12.0052  10
  -3   1 -20 292.431 22.1247  10
   3   1  20 238.085 33.6417   3
  -3   1 -20 290.795 24.4938  11
  -3  -1 -20 296.563 24.3506  11
   3   1  21 181.629 29.2664   3
  -3   1 -21 132.866 18.4317  11
  -3   1 -21 197.155 19.4633  10
  -3  -1 -21 136.361 18.1559  11
  -3   1 -22 2829.90 68.3625  10
  -3  -1 -22 2988.32 75.2893  11
  -3   1 -22 2993.07 76.5957  11
  -3  -1 -23 103.344 17.0328  11
  -3   1 -23 132.606 19.1330  11
  -3   1 -24 16.7880 11.5901  11
  -3  -1 -24 12.9030 11.6549  11
  -3  -1 -25 71.9594 14.8700  11
  -3   1 -25 63.1979 14.9076  11
  -3   1 -26 1233.15 48.5094  11
  -3  -1 -26 1212.69 47.3266  11
  -3  -1 -27 1133.71 44.7507  11
  -3   1 -27 1214.92 46.5670  11
  -3  -1 -28 44.0549 10.2072  11
  -3   1 -28 61.7169 12.8087  11
  -3   1 -29 10.8029 7.77970  11
  -3  -1 -29 16.1852 8.25149  11
  -3  -1 -30 793.578 31.5259  11
  -3   1 -30 768.450 31.5245  11
   3  -2 -32 126.153 13.3100  11
   3   2 -31 348.727 21.1875  11
   3  -2 -31 339.358 21.6860  11
   3   2 -30 32.1892 9.19387  11
   3  -2 -30 50.8210 11.2186  11
   3   2 -29 770.558 37.2927  13
   3   2 -29 837.964 36.1039  11
   3  -2 -29 889.615 38.2374  11
  -3   2  28 571.314 29.0095   9
   3   2 -28 556.537 33.1005  13
   3   2 -28 598.147 31.9681  11
   3  -2 -28 655.725 34.3573  11
  -3   2  27 1518.91 48.9039   9
   3   2 -27 1543.55 55.1675  13
   3   2 -27 1619.78 52.7984  11
   3  -2 -27 1545.38 52.7394  11
   3   2 -26 78.2891 14.5788  11
   3  -2 -26 61.7713 14.8540  11
   3   2 -26 61.4210 14.4695  13
   3   2 -25 3.01660 8.86433  11
   3  -2 -25-9.18285 12.1541  11
   3   2 -25 6.52456 9.23026  13
   3  -2 -24 481.907 30.6113  11
   3   2 -24 423.633 30.4722  13
   3   2 -24 412.560 27.8134  11
   3   2 -23 48.3917 11.7527  11
   3  -2 -23 53.2990 11.8870  11
  -3  -2  23 24.6315 14.0756   2
   3   2 -23 30.5206 11.3545  13
   3   2 -22 1.00055 8.36105  11
   3  -2 -22 4.60605 9.06457  11
  -3   2  22-20.6402 15.9881   2
   3  -2 -22-0.36479 6.35070  13
   3   2 -22 10.9359 9.80109  13
  -3  -2  22-26.0378 14.6557   2
   3  -2 -21 425.077 27.1437  11
  -3   2  21 477.185 47.2446   2
   3  -2 -21 460.232 26.7987  13
   3   2 -21 465.048 30.7097  13
  -3  -2  21 488.483 45.7192   2
   3   2 -21 443.861 27.1700  11
   3  -2 -20 273.769 20.4638  13
   3   2 -20 283.124 23.9860  13
  -3   2  20 298.024 37.3928   2
   3   2 -20 281.282 21.3231  11
   3  -2 -20 322.826 23.3950  11
   3   2 -19 1444.36 45.0039  11
   3  -2 -19 1427.06 45.7367  11
   3  -2 -19 1445.54 45.1241  13
  -3   2  19 1479.64 75.8977   2
  -3  -2  19 1364.18 70.1258   2
   3   2 -18 354.563 21.9143  11
   3  -2 -18 324.441 21.8724  11
   3   2 -18 335.083 21.4723  15
  -3   2  18 307.557 34.4754   2
  -3  -2  18 259.792 31.9113   2
   3   2 -17 2017.09 49.1695  11
   3  -2 -17 2026.75 51.2948  11
   3   2 -17 2094.98 51.6604  15
  -3   2  17 2163.20 83.9878   2
  -3  -2  17 1961.82 77.4211   2
   3   2 -16 593.987 26.0646  11
   3  -2 -16 602.217 27.0930  11
   3   2 -16 556.969 26.3925  15
  -3   2  16 554.273 41.3905   2
  -3  -2  16 526.541 39.1849   2
   3   2 -15 3932.06 64.0646  11
   3   2 -15 4036.70 69.6298  15
  -3  -2  15 4181.43 103.155   2
  -3   2  15 4170.71 106.180   2
   3  -2 -15 4104.04 68.0775  11
  -3  -2  14 3.91020 10.7650   2
   3   2 -14 10.9805 4.70032  11
   3  -2 -14 10.3320 5.17785  11
  -3   2  14 7.50652 5.51435  12
  -3   2  14 13.8092 10.7483   2
  -3  -2  13 64.0479 14.0825   2
  -3   2  13 69.6517 9.98789  12
  -3   2  13 77.0373 15.5772   2
  -3  -2  12 6.57100 9.79917   2
  -3   2  12 17.7192 6.36453   4
  -3   2  12 17.1380 11.9273   2
  -3   2  11 738.701 37.1599   2
  -3  -2  11 755.808 38.1321   2
  -3   2  11 709.642 30.7244   4
  -3  -2  10 490.107 29.8211   2
  -3   2  10 490.255 25.6861   4
  -3   2  10 468.947 28.2957   2
  -3  -2   9 1907.77 54.8668   2
  -3   2   9 1804.92 48.5362   4
  -3   2   9 1803.65 51.5732   2
  -3   2   8-4.42640 7.80765   4
  -3  -2   8 0.12301 7.85536   2
  -3   2   8-3.95799 6.30991   2
  -3  -2   7 3015.76 63.8049   2
  -3   2   7 2949.97 57.9371   2
  -3   2   7 2914.78 62.1698   4
  -3   2   6 892.408 29.9821   2
  -3  -2   6 907.727 34.6118   2
  -3   2   6 864.516 34.7328   4
  -3   2   5 2325.69 44.8649   2
  -3   2   5 2214.40 55.2215   4
  -3  -2   5 2350.57 53.5065   2
  -3  -2   4 1132.49 36.4614   2
  -3   2   4 1066.64 39.2783   4
  -3   2   4 1050.63 27.8467   2
  -3   2   3 1860.34 33.6026   2
  -3   2   3 1771.35 50.6104   4
  -3   2   2 77.6071 6.99536   2
   3   2  -2 90.3456 13.6046   3
  -3   2   2 59.7679 12.0756   4
  -3   2   1 674.316 17.0044   2
   3   2  -1 693.091 31.8328   3
   3   2   0 38.9826 10.4864   3
  -3   2   0 32.0407 4.02821   2
  -3   2   0 28.6937 9.45503   4
  -3   2  -1 114.660 15.1931   4
  -3   2  -1 145.202 7.77939   2
   3   2   1 151.443 16.3976   3
   3  -2   2 1617.09 29.4553   3
   3   2   2 1648.75 50.2216   3
  -3   2  -3 1613.31 48.1500   4
   3   2   3 1665.82 52.0345   3
   3  -2   4 4.93801 3.86059   3
  -3   2  -4 11.6703 7.91915   4
   3   2   4 18.7262 9.23941   3
   3  -2   5 1613.73 36.9028   3
   3   2   5 1640.05 54.2380   3
  -3   2  -5 1543.67 45.8058   4
   3  -2   6 969.796 30.9193   3
  -3   2  -6 985.777 36.2331   4
   3   2   6 1054.01 44.6098   3
   3   2   7 416.071 30.2481   3
   3  -2   7 414.632 21.9176   3
  -3   2  -7 422.820 23.8845   4
  -3   2  -8 5.53899 6.00891   4
   3  -2   8 5.45363 5.24372   3
   3   2   9 29.8789 11.9591   3
   3  -2   9 36.6634 9.36865   3
  -3   2  -9 57.0038 9.75475   4
   3   2  10 442.689 33.8680   3
   3  -2  10 468.716 28.1027   3
  -3   2 -10 462.833 23.6356   4
   3   2  11 1710.48 68.2059   3
   3  -2  11 1817.68 57.0968   3
  -3   2 -11 1750.24 43.4526  10
   3   2  11 1746.67 41.1104   9
  -3   2 -11 1736.66 42.7421  11
   3   2  12 831.539 50.0313   3
   3   2  12 917.468 30.7887   9
   3  -2  12 813.400 40.7201   3
  -3   2 -12 902.528 32.3986  10
  -3  -2 -12 841.194 29.6957  11
  -3   2 -12 893.888 31.6954  11
  -3   2 -13 42.8863 9.40580  11
  -3  -2 -13 34.3416 7.84576  11
  -3   2 -13 39.4968 9.06320  10
   3   2  13 24.7933 11.2752   3
   3  -2  13 30.6212 9.96633   3
   3   2  13 31.4940 7.79579   9
   3   2  14 220.483 28.6572   3
   3  -2  14 211.281 23.9080   3
  -3   2 -14 228.621 18.0799  10
   3   2  14 243.947 17.5531   9
  -3   2 -14 213.035 17.4296  11
  -3  -2 -14 231.756 17.3572  11
   3   2  15 3528.37 113.539   3
  -3   2 -15 3506.21 69.8662  10
   3   2  15 3480.88 65.4668   9
  -3   2 -15 3575.64 70.1833  11
  -3  -2 -15 3557.37 67.5669  11
  -3  -2 -16 84.1664 12.1908  11
   3   2  16 76.3896 19.8951   3
  -3   2 -16 77.2663 12.4211  10
   3   2  16 87.5825 12.0969   9
  -3   2 -16 82.7685 13.3407  11
   3   2  17 140.232 25.6939   3
  -3   2 -17 170.361 17.1732  10
  -3   2 -17 188.184 18.4127  11
  -3  -2 -17 176.481 17.7087  11
  -3   2 -18 34.1292 10.6882  11
  -3  -2 -18 61.6542 12.1050  11
  -3   2 -18 41.6721 11.0080  10
   3   2  18 60.2392 19.4026   3
  -3   2 -19 11.8941 9.70871  11
  -3  -2 -19 18.1784 8.99448  11
   3   2  19 36.3944 14.9049   3
  -3   2 -19 17.8024 8.17288  10
  -3   2 -20 40.3749 12.0554  11
  -3  -2 -20 61.8739 12.7702  11
  -3   2 -20 62.3977 11.8353  10
  -3   2 -21 491.222 30.0474  10
  -3   2 -21 459.899 30.8656  11
   3   2  21 454.650 48.7559   3
  -3  -2 -21 532.730 32.1676  11
  -3   2 -22 52.1916 13.9348  11
  -3  -2 -22 37.8285 12.3377  11
  -3   2 -22 40.2598 11.3557  10
  -3  -2 -23 127.181 17.9149  11
  -3   2 -23 145.425 19.9979  11
  -3   2 -23 121.090 15.9905  10
  -3  -2 -24 913.181 41.8345  11
  -3   2 -24 880.777 38.9452  10
  -3   2 -24 884.264 42.9852  11
  -3   2 -25 19.4871 11.1216  11
  -3  -2 -25 35.1282 13.0910  11
  -3   2 -26 14.6534 9.79403  11
  -3  -2 -26 9.74093 9.86082  11
  -3   2 -27 60.7764 13.1117  11
  -3  -2 -27 43.7569 11.1427  11
  -3   2 -28 33.3892 10.4965  11
  -3  -2 -28 24.9235 9.03927  11
  -3  -2 -29 39.5510 9.52761  11
   3   2  29 53.2159 8.77202   5
  -3   2 -29 50.7743 10.2985  11
  -3   2 -30 73.8741 11.1950  11
   3  -3 -32 22.6606 7.51996  11
   3  -3 -31 1582.33 44.8220  11
   3   3 -30 190.066 16.6211  10
  -3   3  30 185.330 15.3996   9
   3   3 -30 176.215 15.9603  11
   3  -3 -30 213.385 18.7928  11
  -3   3  29 1879.58 49.6636   9
   3   3 -29 1800.24 56.3299  13
   3   3 -29 1864.94 51.4661  11
   3  -3 -29 1886.98 54.4912  11
   3   3 -28 2.10293 7.09082  11
   3  -3 -28 0.33439 8.82470  11
  -3   3  28 17.8733 8.17875   9
   3   3 -28 6.03507 9.14524  13
  -3   3  27 3585.48 76.0422   9
   3   3 -27 3653.31 84.7859  13
   3  -3 -27 3689.57 80.5219  11
   3   3 -27 3771.16 78.4210  11
   3   3 -26 70.8384 12.7297  11
   3  -3 -26 81.8939 15.8960  11
   3   3 -26 68.9178 15.2950  13
   3   3 -25 261.063 25.0742  13
   3  -3 -25 274.102 24.3354  11
   3   3 -25 292.543 23.4903  11
   3  -3 -24 1543.85 53.7003  11
   3   3 -24 1566.75 52.0448  11
   3   3 -24 1523.65 56.8092  13
   3  -3 -23 1504.15 52.5203  11
   3   3 -23 1579.93 57.1578  13
   3   3 -23 1543.84 50.9181  11
   3   3 -22 50.4941 11.8458  11
   3  -3 -22 54.7863 13.2988  11
   3   3 -22 31.4016 11.9246  13
  -3  -3  22 44.6124 15.5977   2
  -3   3  22 66.0591 25.2700   3
   3   3 -21 892.669 42.3475  13
  -3   3  21 960.693 67.0703   2
  -3  -3  21 967.584 63.0421   2
   3  -3 -21 933.683 40.0462  11
   3   3 -21 844.117 36.4291  11
   3  -3 -20 4598.63 85.1179  11
   3   3 -20 4395.51 80.4106  11
  -3   3  20 4552.21 140.694   2
  -3  -3  20 4662.29 133.088   2
   3   3 -20 4599.12 92.2302  13
   3   3 -19 3592.21 70.4919  11
   3  -3 -19 3786.83 75.2792  11
  -3   3  19 3750.66 123.576   2
  -3  -3  19 3867.20 117.845   2
   3   3 -19 3870.76 73.8495  15
   3   3 -18 951.614 35.2058  11
  -3   3  18 958.043 61.4722   2
   3   3 -18 950.579 36.9751  15
  -3  -3  18 1012.94 58.9606   2
   3  -3 -18 990.203 37.9308  11
   3  -3 -17 9893.66 114.290  11
  -3   3  17 10124.9 187.374   2
  -3  -3  17 10074.8 174.809   2
   3   3 -17 9898.70 116.685  15
   3  -3 -16 802.002 31.8184  11
  -3   3  16 739.079 49.6972   2
   3   3 -16 798.063 29.9812  11
   3   3 -16 782.250 32.4422  15
  -3  -3  16 758.392 47.9670   2
   3   3 -15 777.610 28.3097  11
   3  -3 -15 797.556 30.8492  11
  -3   3  15 853.535 50.6243   2
   3   3 -15 790.763 32.1259  15
  -3  -3  15 821.194 47.2531   2
   3   3 -14 359.247 21.6861  15
   3  -3 -14 368.298 20.7438  11
  -3   3  14 341.974 31.6365   2
  -3  -3  14 365.323 30.8724   2
  -3   3  13 20007.3 147.807  12
   3   3 -13 19717.9 152.054  15
  -3   3  13 19392.0 218.278   2
  -3  -3  13 19827.0 210.984   2
  -3   3  12 209.976 15.1601  12
  -3   3  12 223.029 19.2280   4
  -3   3  12 239.152 20.1050   1
  -3   3  12 229.150 24.0058   2
  -3  -3  12 257.624 24.6704   2
  -3  -3  11 6253.75 109.761   2
  -3   3  11 6072.29 96.1903   4
  -3   3  11 6055.19 110.869   2
  -3  -3  10 2970.47 73.4498   2
  -3   3  10 2838.91 65.7262   4
  -3   3  10 2889.28 72.6856   2
  -3  -3   9 4898.83 91.0312   2
  -3   3   9 4763.92 85.2207   4
  -3   3   9 4780.54 88.7865   2
  -3   3   8 1075.77 39.8705   2
  -3   3   8 1074.90 40.4175   4
  -3  -3   8 1074.19 41.7222   2
  -3  -3   7 279.295 22.0260   2
  -3   3   7 294.162 22.1996   4
  -3   3   7 283.178 19.8409   2
  -3  -3   6 14733.4 145.561   2
  -3   3   6 14347.9 148.223   4
  -3   3   6 14274.2 125.415   2
  -3   3   5 192.481 18.7984   4
  -3  -3   5 197.506 17.7783   2
  -3   3   4 806.122 36.7825   4
  -3  -3   4 853.632 34.3109   2
  -3   3   4 828.094 25.1751   2
  -3   3   3 18044.5 170.683   4
  -3   3   3 17996.1 100.501   2
  -3   3   2 15911.8 162.286   4
  -3   3   2 15973.0 75.9508   2
   3   3  -1 7582.08 110.562   3
  -3   3   1 6995.24 107.893   4
  -3   3   0 916.850 39.9357   4
   3   3   0 938.601 40.0414   3
  -3   3  -1 36290.1 244.100   4
   3   3   1 36352.8 247.364   3
  -3   3  -2 3473.40 74.9743   4
   3   3   2 3496.25 78.5235   3
   3   3   3 4.56004 8.96073   3
  -3   3  -3 8.82555 7.77438   4
   3   3   4 4228.21 90.7353   3
  -3   3  -4 4162.52 80.5478   4
   3   3   5 7949.68 127.624   3
  -3   3  -5 7918.13 110.041   4
   3   3   6 3568.48 87.6239   3
   3  -3   6 3599.20 48.3296   3
  -3   3  -6 3498.19 72.4875   4
   3  -3   7 438.517 19.2322   3
   3   3   7 410.929 31.2162   3
  -3   3  -7 441.907 26.0718   4
   3   3   8 818.618 45.1075   3
   3  -3   8 867.637 29.7770   3
  -3   3  -8 813.351 34.8115   4
   3   3   9 4265.38 105.778   3
  -3   3  -9 4323.52 79.1541   4
  -3   3 -10 0.81083 5.25777  11
   3   3  10 2.33276 8.66804   3
  -3   3 -10 1.65252 4.40826   1
   3   3  10 17.4161 6.38512   9
  -3   3 -10 0.87739 5.31177  10
   3   3  11 3.02545 10.4591   3
   3   3  11 16.5997 6.87651   9
   3   3  12 7437.55 154.441   3
  -3   3 -12 7288.37 94.8088  10
   3   3  12 7360.20 89.4365   9
  -3  -3 -12 7239.93 85.9908  11
  -3   3 -12 7100.91 91.6841  11
   3   3  13 2365.55 90.4845   3
  -3   3 -13 2552.97 58.1008  10
  -3  -3 -13 2477.09 52.2483  11
   3   3  13 2462.37 53.5206   9
  -3   3 -13 2396.99 55.1588  11
  -3   3 -14 24.4360 7.83618  11
  -3  -3 -14-0.27399 6.62252  11
  -3   3 -14-0.96445 6.67587  10
   3   3  14 0.85634 11.4256   3
  -3   3 -15 20.6082 8.22589  11
  -3  -3 -15 32.0322 8.60314  11
   3   3  15 52.1779 10.5044   9
   3   3  15 41.6077 17.6830   3
  -3   3 -15 57.6242 11.6336  10
   3   3  16 2936.12 111.053   3
  -3   3 -16 3040.13 68.8647  10
   3   3  16 3095.09 65.3513   9
  -3   3 -16 2985.10 67.8344  11
  -3  -3 -16 3156.30 65.7644  11
  -3   3 -17 208.225 19.8548  10
  -3   3 -17 195.769 19.1853  11
   3   3  17 178.968 29.3263   3
   3   3  17 207.610 18.6922   9
  -3  -3 -17 202.920 18.2830  11
   3   3  18 1084.17 72.5470   3
  -3   3 -18 992.063 41.6563  10
  -3   3 -18 1060.28 43.4385  11
  -3  -3 -18 1094.86 41.5922  11
   3   3  19 2889.77 119.749   3
  -3   3 -19 2973.06 72.5412  10
  -3   3 -19 2900.22 72.8286  11
  -3  -3 -19 3030.21 70.4201  11
  -3   3 -20 0.43076 9.13682  11
  -3  -3 -20 15.4818 9.42924  11
  -3   3 -20-2.10479 9.00762  10
  -3   3 -21 227.882 22.3256  10
  -3   3 -21 228.274 23.1486  11
  -3  -3 -21 249.131 22.5278  11
  -3   3 -22 1692.46 56.4742  10
  -3   3 -22 1729.66 58.9092  11
  -3  -3 -22 1789.10 57.2240  11
  -3   3 -23 149.376 18.6005  10
  -3   3 -23 168.253 20.5218  11
  -3  -3 -23 162.362 19.1643  11
  -3   3 -24 655.516 34.7408  10
  -3   3 -24 660.299 36.9700  11
  -3  -3 -24 676.827 35.5575  11
  -3   3 -25 105.600 16.9404  11
  -3  -3 -25 92.7968 14.9844  11
  -3  -3 -26 766.151 36.2616  11
  -3   3 -26 804.234 38.9959  11
  -3  -3 -27 680.417 33.0604  11
  -3   3 -27 665.154 34.3455  11
  -3  -3 -28 110.857 13.8714  11
  -3   3 -28 141.129 16.0574  11
   3   3  28 107.256 13.2092   5
  -3   3 -29 195.415 17.4920  11
  -3  -3 -29 157.325 14.6954  11
   3   3  29 193.723 15.6933   5
   3  -4 -31-7.16725 7.64262  11
   3  -4 -30-0.27179 6.93617  11
  -3   4  30 6.61579 6.91085   9
   3  -4 -29 119.330 15.2938  11
   3   4 -29 140.722 17.5465  13
  -3   4  29 113.944 14.1744   9
  -3   4  28 477.392 27.5940   9
   3   4 -28 474.822 30.6033  13
   3  -4 -28 467.689 28.3933  11
  -3   4  27 357.218 25.1916   9
   3   4 -27 374.092 28.6397  13
   3   4 -27 382.038 24.6136  11
   3  -4 -27 361.660 26.2109  11
   3   4 -26 90.7930 13.6074  11
   3  -4 -26 124.575 17.1938  11
   3   4 -26 124.454 18.8344  13
   3   4 -25 37.7471 10.1733  11
   3  -4 -25 33.9705 10.0948  11
   3   4 -25 39.7225 13.0363  13
   3  -4 -24 451.794 29.8771  11
   3   4 -24 475.980 32.9777  13
   3   4 -24 428.606 27.2662  11
   3  -4 -23 286.402 24.3313  11
   3   4 -23 292.571 26.6848  13
   3   4 -23 285.321 22.4113  11
   3  -4 -22 625.648 34.1347  11
  -3   4  22 663.624 62.1714   3
  -3  -4  22 704.072 56.1162   2
   3   4 -22 607.980 36.6809  13
   3   4 -22 596.997 31.1899  11
   3  -4 -21 553.232 31.5938  11
  -3   4  21 639.851 60.4100   3
   3   4 -21 580.189 35.0043  13
  -3  -4  21 614.995 50.5215   2
   3   4 -21 578.127 30.4008  11
   3  -4 -20 997.067 40.9003  11
  -3   4  20 928.800 71.2743   3
   3   4 -20 1015.13 39.6321  15
   3   4 -20 975.914 43.9713  13
  -3  -4  20 943.274 61.3345   2
   3   4 -20 850.924 35.3690  11
   3  -4 -19 664.919 32.6276  11
   3   4 -19 631.330 34.9640  13
  -3   4  19 653.396 57.5843   3
   3   4 -19 655.527 31.9490  15
  -3  -4  19 589.103 47.4066   2
   3   4 -19 605.905 28.8542  11
   3  -4 -18 1087.48 40.3873  11
   3   4 -18 1057.37 40.0966  15
  -3  -4  18 1010.82 59.6828   2
   3   4 -18 943.725 34.7938  11
   3  -4 -17 292.649 20.9370  11
   3   4 -17 288.527 21.2139  15
  -3   4  17 280.924 34.4842   2
  -3  -4  17 260.412 30.2881   2
   3   4 -17 258.557 17.9142  11
   3  -4 -16 1.32290 6.71469  11
   3   4 -16 1.74799 6.51308  15
  -3   4  16 18.8136 10.8519   2
  -3  -4  16 22.6167 13.5376   2
   3  -4 -15 2167.77 51.6444  11
   3   4 -15 2198.06 55.5648  15
  -3   4  15 2133.04 84.2759   2
  -3  -4  15 2170.69 77.5990   2
   3  -4 -14 401.033 21.9462  11
  -3   4  14 394.332 35.8956   2
   3   4 -14 387.888 23.5504  15
  -3  -4  14 361.720 31.8084   2
  -3  -4  13 349.191 30.3038   2
   3   4 -13 354.233 21.6586  15
  -3   4  13 366.322 32.5620   2
   3   4 -13 347.063 19.3194   5
   3   4 -12 11.7018 5.51830   5
  -3  -4  12-6.17137 8.21141   2
   3   4 -12 12.3200 6.10489  15
  -3   4  12 4.17146 5.11159   1
  -3   4  12 2.73436 5.57745  12
  -3  -4  11-1.01022 9.96384   2
  -3   4  11 6.65162 4.59000  12
   3   4 -11 4.11162 5.13216  15
  -3   4  11 0.06898 8.18484   2
  -3   4  11 4.04538 6.35346   1
   3   4 -11 5.25436 4.80212   5
   3   4 -11 8.90490 5.45776  14
  -3  -4  10 75.9693 15.4926   2
  -3   4  10 75.9504 13.8861   1
  -3   4  10 86.2264 15.7972   2
  -3   4  10 87.4555 14.2315   4
  -3  -4   9 1545.76 53.8805   2
  -3   4   9 1553.98 52.8634   4
  -3   4   9 1486.13 53.4716   2
  -3  -4   8 631.673 34.0523   2
  -3   4   8 632.906 34.3939   4
  -3   4   8 677.788 34.0280   2
  -3  -4   7 2077.53 59.6098   2
  -3   4   7 1927.28 53.0863   2
  -3   4   7 1915.02 58.8947   4
  -3  -4   6 1150.64 43.7962   2
  -3   4   6 1132.62 37.0289   2
  -3   4   6 1140.33 45.6263   4
  -3   4   5 1140.84 46.2664   4
  -3  -4   5 1186.94 43.9892   2
  -3   4   5 1128.82 32.7823   2
  -3  -4   4 798.738 35.7650   2
   3   4  -4 761.063 39.5913   3
  -3   4   4 769.199 38.5553   4
  -3   4   3 1594.54 55.0736   4
  -3  -4   3 1675.21 50.2335   2
   3   4  -3 1621.04 55.7446   3
  -3   4   2 167.312 8.63261   3
  -3   4   2 181.973 20.5955   4
   3   4  -2 184.458 20.3020   3
  -3   4   1 622.509 35.4186   4
   3   4  -1 657.005 35.4705   3
  -3   4   0 6.52932 8.26487   4
   3   4   0 5.64744 8.61731   3
  -3   4  -1 381.811 27.8055   4
   3   4   1 377.132 28.2702   3
   3   4   2 115.006 17.9014   3
  -3   4  -2 116.881 16.3077   4
  -3   4  -3 3592.16 81.3638   4
   3   4   3 3654.16 88.6891   3
  -3   4  -4 3051.88 74.0545   4
   3   4   4 3070.78 83.2671   3
   3   4   5 1761.00 64.7724   3
  -3   4  -5 1664.86 54.8341   4
   3   4   6 275.288 27.7273   3
  -3   4  -6 285.443 23.1072   4
  -3   4  -7 71.0951 13.4452   4
   3   4   7 76.7722 18.3865   3
   3   4   8 176.840 24.0254   3
  -3   4  -8 140.176 17.2207   1
  -3   4  -9 127.102 12.7232  10
  -3   4  -9 115.311 15.2287   1
   3   4   9 126.097 21.0277   3
  -3   4  -9 117.108 12.2619  11
  -3   4 -10 136.787 16.7831   1
  -3   4 -10 140.729 13.6701  10
   3   4  10 115.799 20.3860   3
   3   4  10 142.826 13.0614   9
  -3   4 -10 127.067 12.8096  11
   3   4  11 1250.08 64.9593   3
   3   4  11 1242.70 37.1722   9
  -3   4 -11 1326.76 40.7450  10
  -3   4 -11 1265.92 39.1811  11
  -3   4 -12 126.441 14.0781  10
   3   4  12 120.962 12.9360   9
   3   4  12 95.8366 20.7158   3
  -3   4 -12 120.181 13.3308  11
  -3  -4 -12 126.555 12.5806  11
  -3   4 -13 80.9095 11.7885  11
  -3  -4 -13 78.4508 10.6303  11
  -3   4 -13 108.053 13.2901  10
   3   4  13 98.9976 20.9877   3
   3   4  13 93.4295 12.1794   9
  -3   4 -14 98.3250 13.1211  11
  -3  -4 -14 83.5933 11.0670  11
  -3   4 -14 93.1360 13.6182  10
   3   4  14 88.2756 12.4116   9
   3   4  14 85.4522 20.3728   3
   3   4  15 3814.90 127.851   3
  -3   4 -15 3981.91 79.2123  10
   3   4  15 3895.62 73.8382   9
  -3   4 -15 3707.94 74.5782  11
  -3  -4 -15 3967.99 70.8570  11
  -3   4 -16 141.770 16.8056  10
   3   4  16 143.827 26.9467   3
   3   4  16 170.307 16.9978   9
  -3   4 -16 152.393 16.9185  11
  -3  -4 -16 142.110 15.0518  11
  -3   4 -17 7.44631 7.31307  11
  -3  -4 -17 6.82641 7.10387  11
  -3   4 -17 0.50014 8.55650  10
   3   4  17 29.7209 15.1221   3
   3   4  17 0.26598 7.49951   9
  -3   4 -18 357.707 26.3062  10
   3   4  18 314.613 41.1073   3
   3   4  18 347.240 24.4427   9
  -3   4 -18 334.389 25.4060  11
  -3  -4 -18 354.491 23.9732  11
  -3   4 -19 359.353 27.0422  10
   3   4  19 352.069 44.7287   3
  -3   4 -19 358.745 26.7945  11
  -3  -4 -19 369.641 25.2817  11
  -3   4 -20 426.124 29.5299  10
  -3   4 -20 469.341 31.3177  11
   3   4  20 432.028 49.2920   3
  -3  -4 -20 514.815 30.1052  11
  -3   4 -21 618.061 35.4126  10
  -3   4 -21 608.855 35.5984  11
  -3  -4 -21 587.088 32.6896  11
  -3   4 -22 2.27117 9.89464  11
  -3  -4 -22 5.79679 8.00374  11
  -3   4 -22 1.55704 11.3127  10
  -3   4 -23 346.461 26.8018  10
  -3   4 -23 352.150 27.7622  11
  -3  -4 -23 313.782 24.1437  11
  -3   4 -24 40.2822 11.6656  11
  -3  -4 -24 44.3025 10.7999  11
  -3   4 -24 28.1426 11.0950  10
  -3  -4 -25 3.73434 7.01074  11
  -3   4 -25 12.5135 9.51664  10
  -3   4 -25 14.2125 10.4611  11
  -3   4 -26 38.7357 11.2682  11
  -3  -4 -26 31.6901 9.89051  11
   3   4  27 255.588 20.0979   5
  -3  -4 -27 234.480 18.7402  11
  -3   4 -27 266.565 22.1134  11
  -3   4 -28 48.3822 9.94186  11
   3   4  28 76.8378 12.0235   5
  -3  -4 -28 73.4026 11.1091  11
  -3   4 -29 1.71964 5.54221  11
   3   4  29-1.29284 5.95144   5
   3  -5 -31 50.8401 9.03912  11
   3  -5 -30 56.7916 10.2852  11
   3   5 -30 73.2915 11.3923  10
  -3   5  30 70.1134 10.2576   9
   3   5 -29 349.863 25.3528  13
  -3   5  29 344.149 21.8508   9
   3  -5 -29 340.685 22.6920  11
  -3   5  28 472.058 27.2690   9
   3   5 -28 485.050 30.6827  13
   3  -5 -28 502.076 28.5581  11
  -3   5  27 15237.6 156.209   9
   3   5 -27 15445.1 173.153  13
   3  -5 -27 15750.0 159.287  11
   3   5 -26 2486.12 71.3666  13
   3  -5 -26 2412.01 64.3807  11
   3   5 -25 1298.36 52.8626  13
   3  -5 -25 1318.98 48.9819  11
   3  -5 -24 587.808 33.4554  11
   3   5 -24 553.314 36.0319  13
   3  -5 -23 1136.06 45.5770  11
   3   5 -23 1032.54 47.5413  13
   3  -5 -22 19.2825 11.3736  11
   3   5 -22 43.1494 15.1090  13
   3  -5 -21 3905.94 82.0266  11
  -3   5  21 3607.11 144.147   3
   3   5 -21 3909.79 90.0277  13
   3   5 -21 3840.27 78.4999  15
  -3  -5  21 3871.49 127.542   2
   3  -5 -20 17683.9 170.675  11
  -3   5  20 17114.5 306.130   3
  -3  -5  20 18005.8 266.685   2
   3   5 -20 17428.9 169.047  15
   3   5 -20 17552.1 186.581  13
  -3   5  19 774.236 65.1837   3
   3  -5 -19 822.330 36.8399  11
   3   5 -19 856.827 41.3167  13
   3   5 -19 839.891 37.4456  15
  -3  -5  19 868.080 58.5724   2
   3   5 -18 7859.94 112.661  15
   3   5 -18 7701.23 118.610  13
  -3   5  18 7526.34 193.758   3
   3  -5 -18 7788.64 108.554  11
  -3  -5  18 7840.44 165.632   2
   3  -5 -17 656.002 31.0111  11
  -3   5  17 658.454 57.1063   3
   3   5 -17 707.354 33.9993  15
  -3  -5  17 662.949 48.1055   2
   3  -5 -16 387.423 23.3598  11
   3   5 -16 371.650 24.9084  15
  -3  -5  16 403.703 36.2640   2
  -3   5  16 313.722 39.2284   3
   3  -5 -15 1122.48 38.3683  11
  -3   5  15 1092.78 67.5249   3
   3   5 -15 1162.66 42.1317  15
  -3   5  15 1124.99 36.4585  16
  -3  -5  15 1117.45 58.0396   2
   3  -5 -14 786.015 31.4214  11
  -3   5  14 738.252 54.3970   3
  -3   5  14 748.517 29.9783  16
   3   5 -14 781.545 34.0957  15
   3   5 -14 747.045 29.4535   5
  -3  -5  14 765.312 46.3458   2
  -3  -5  13 86.7225 16.5123   2
   3   5 -13 87.3803 12.5178  15
  -3   5  13 96.7623 11.6502  16
   3   5 -13 101.415 11.9907   5
  -3   5  13 69.9548 19.8259   3
  -3   5  13 66.4689 13.7507   1
   3   5 -12 270.381 19.6755  15
  -3  -5  12 255.257 25.8683   2
  -3   5  12 267.088 17.9139  16
  -3   5  12 232.310 22.7720   1
   3   5 -12 275.192 17.6580   5
  -3  -5  11 34.5561 12.8215   2
  -3   5  11 44.1934 7.80002  16
   3   5 -11 20.8582 6.34272   5
   3   5 -11 39.4651 9.64064  15
   3   5 -11 35.4960 8.22143  14
  -3   5  11 38.2399 8.81774   7
  -3   5  11 41.0637 11.2029   1
  -3   5  10 2338.33 71.7463   1
   3   5 -10 2301.58 45.5092   5
  -3  -5  10 2323.83 70.7191   2
   3   5 -10 2334.31 52.9785  15
  -3   5  10 2291.81 50.0335  16
  -3   5  10 2247.15 47.6496   7
   3   5 -10 2371.27 50.2898  14
  -3   5  10 2284.59 48.3558  12
   3   5  -9 83.3409 9.57585   5
  -3  -5   9 109.916 16.8902   2
  -3   5   9 76.8011 14.4894   1
   3   5  -9 68.7490 9.59326  14
   3   5  -9 78.6078 10.8016  15
  -3   5   8 5221.98 108.491   3
  -3  -5   8 5269.63 101.865   2
  -3   5   8 5338.79 108.537   1
  -3   5   7 3757.49 85.8693   3
  -3  -5   7 3850.89 85.4048   2
  -3   5   7 3702.04 88.3408   4
  -3   5   7 4033.44 94.5195   1
  -3  -5   6 3669.54 82.1097   2
  -3   5   6 3561.36 75.3886   3
  -3   5   6 3425.15 84.6845   4
  -3   5   6 3637.35 90.3905   1
  -3   5   5 9405.07 109.296   3
  -3   5   5 9902.87 149.218   1
  -3  -5   5 9643.21 131.387   2
  -3   5   5 9091.10 138.996   4
  -3   5   4 289.753 16.8979   3
  -3  -5   4 310.071 24.0905   2
  -3   5   4 292.827 26.2129   4
   3   5  -4 290.647 26.5585   3
   3   5  -3 60.0627 14.3373   3
  -3   5   3 57.1383 16.1214   4
  -3  -5   3 55.9704 12.0733   2
  -3   5   2 34739.6 272.527   4
   3   5  -2 33480.3 268.118   3
   3   5  -1 2204.16 68.9273   3
  -3   5   1 2169.68 68.9503   4
  -3   5   0 6775.41 121.287   4
   3   5   0 6553.76 119.853   3
  -3   5  -1 2764.18 77.5086   4
   3   5   1 2527.67 75.9691   3
  -3   5  -2 2784.92 77.5923   4
   3   5   2 2738.96 80.2238   3
  -3   5  -3 4283.12 95.2517   4
  -3   5  -3 4207.58 98.7203   1
   3   5   3 4069.40 99.9410   3
  -3   5  -4 921.115 44.5250   4
  -3   5  -4 935.537 46.7282   1
   3   5   4 925.839 49.3332   3
  -3   5  -5 561.845 36.4646   1
   3   5   5 565.167 40.3888   3
   3   5   6 1740.65 70.6169   3
  -3   5  -6 1589.44 59.8812   1
  -3   5  -7 1248.68 36.5368  10
   3   5   7 1149.10 32.8389   9
   3   5   7 1184.05 34.7604   5
   3   5   7 1211.91 32.9249  16
  -3   5  -7 1169.99 51.1203   1
   3   5   7 1109.62 58.0608   3
   3   5   8 6238.64 139.448   3
  -3   5  -8 6108.09 115.354   1
  -3   5  -8 6147.58 83.0811  10
   3   5   8 5962.24 74.4035  16
   3   5   8 6088.44 80.5947   5
   3   5   8 6183.75 78.5925   9
  -3   5  -8 6089.13 82.1970  11
  -3   5  -9 3.01785 5.51739  10
   3   5   9 5.49298 10.5820   3
   3   5   9 2.07816 4.90753   9
   3   5   9 10.9276 5.93094  16
  -3   5  -9 6.28675 4.62654  15
  -3   5  -9 4.65700 6.17538   1
  -3   5  -9 9.40663 5.94781  11
   3   5  10 4533.04 125.550   3
  -3   5 -10 4321.56 72.8424  11
  -3   5 -10 4519.44 75.3893  10
   3   5  10 4460.95 66.8773  16
  -3   5 -10 4197.66 61.8626  15
  -3   5 -10 4363.68 97.0521   1
   3   5  10 4775.54 72.7336   9
   3   5  11 3538.68 114.229   3
  -3   5 -11 3427.37 67.6859  10
   3   5  11 3399.57 63.6258   9
  -3   5 -11 3455.23 66.7804  11
  -3   5 -11 3264.40 54.9941  15
   3   5  12 3194.49 112.139   3
  -3   5 -12 3382.32 69.1970  10
  -3   5 -12 3218.55 55.2239  15
   3   5  12 3340.47 65.1336   9
  -3   5 -12 3286.85 66.8681  11
  -3   5 -13 728.715 33.5457  10
  -3   5 -13 666.852 31.1628  11
   3   5  13 694.684 31.0696   9
   3   5  14 670.374 55.3112   3
   3   5  14 699.577 31.9531   9
  -3   5 -14 614.436 32.0676  10
  -3   5 -14 632.384 31.0465  11
  -3  -5 -14 601.871 27.0335  11
   3   5  15 11507.2 230.542   3
  -3   5 -15 11703.1 139.375  10
   3   5  15 11458.6 129.792   9
  -3   5 -15 11217.9 132.732  11
  -3  -5 -15 11572.5 121.146  11
   3   5  16 416.491 46.0271   3
  -3   5 -16 401.610 27.5167  10
   3   5  16 392.557 25.9295   9
  -3   5 -16 378.044 25.9893  11
  -3  -5 -16 377.843 23.2737  11
  -3  -5 -17 72.7581 11.9824  11
  -3   5 -17 43.4105 11.8446  10
   3   5  17 66.2204 12.1032   9
  -3   5 -17 51.3257 11.9476  11
   3   5  17 72.6190 22.3293   3
  -3   5 -18 1718.55 57.5675  10
  -3   5 -18 1680.73 55.4934  11
  -3  -5 -18 1723.09 50.7854  11
   3   5  19 4685.35 161.087   3
  -3   5 -19 4895.49 97.4818  10
  -3   5 -19 4716.60 93.8201  11
  -3  -5 -19 4875.20 87.0767  11
  -3   5 -20 1244.59 50.4934  10
  -3   5 -20 1205.51 48.5150  11
  -3  -5 -20 1209.86 44.0775  11
  -3   5 -21 1789.90 60.2790  10
  -3   5 -21 1813.92 59.8204  11
  -3  -5 -21 1853.21 55.1444  11
  -3   5 -22 1981.79 62.8844  10
  -3   5 -22 2052.93 63.4782  11
  -3  -5 -22 2092.96 58.1291  11
  -3   5 -23 573.518 34.1845  10
  -3  -5 -23 566.709 30.7244  11
  -3   5 -23 560.496 33.5171  11
  -3   5 -24 72.9417 13.8571  11
  -3  -5 -24 59.3908 11.6291  11
  -3   5 -24 64.8257 14.2970  10
   3   5  24 89.0321 15.7292   5
  -3   5 -25 24.3230 10.1970  11
  -3  -5 -25 16.1216 7.67415  11
  -3   5 -25 13.0472 8.31718  10
   3   5  25 44.9312 12.7589   5
   3   5  26 429.622 26.3824   5
  -3   5 -26 441.919 27.5165  11
  -3  -5 -26 397.423 23.8685  11
  -3  -5 -27 117.294 12.8727  11
   3   5  27 137.488 15.3112   5
  -3   5 -27 152.281 16.2498  11
  -3   5 -28 160.198 15.3802  11
   3   5  28 172.845 15.4583   5
  -3   6  30 24.2209 7.46516   9
   3  -6 -30 32.0284 7.42610  11
   3   6 -30 15.8063 7.73729  10
   3   6 -29 1641.87 48.6478  10
  -3   6  29 1627.24 44.8785   9
   3  -6 -29 1752.64 46.9546  11
  -3   6  28 164.522 16.5299   9
  -3   6  28 211.547 17.3357   5
   3  -6 -28 229.279 18.9615  11
   3   6 -28 203.957 20.7169  13
   3  -6 -27 26.1393 9.02945  11
  -3   6  27 12.6102 9.30655   9
   3   6 -27 14.1078 10.2646  13
   3   6 -26 1507.62 55.3528  13
  -3   6  26 1411.41 49.6005   9
   3  -6 -26 1493.16 49.0662  11
   3   6 -25 2550.07 72.9191  13
   3  -6 -25 2510.25 65.0811  11
   3  -6 -24 2902.88 70.9442  11
   3   6 -24 2812.72 77.6903  13
   3  -6 -23 14.1279 10.7239  11
   3   6 -23 3.60955 11.6453  13
   3   6 -22 7.97332 7.20224  15
   3  -6 -22 15.4995 10.0438  11
   3   6 -22 7.69679 11.3941  13
   3  -6 -21 1127.71 44.3923  11
   3   6 -21 1042.14 42.2729  15
   3   6 -21 1084.75 48.3949  13
   3   6 -20 8.08819 8.16483  15
   3   6 -20 2.76541 9.89500  13
   3  -6 -20 6.90493 9.05367  11
  -3   6  19 352.949 46.4225   3
   3   6 -19 387.712 28.7961  13
   3   6 -19 393.496 26.7659  15
   3  -6 -19 380.894 25.7519  11
  -3  -6  19 318.423 36.9067   2
  -3  -6  18-0.74553 11.2360   2
   3  -6 -18 9.56462 7.89401  11
  -3   6  18 36.2680 22.1058   3
   3   6 -18-0.22032 9.31197  13
   3   6 -18 6.91199 8.12552  15
   3   6 -17 1095.08 45.2686  13
   3  -6 -17 1183.24 42.1774  11
  -3   6  17 1086.19 76.9861   3
  -3  -6  17 1140.27 63.2404   2
   3   6 -17 1162.70 44.8675  15
  -3   6  17 1097.98 38.1581  16
   3  -6 -16 1521.89 46.7241  11
  -3   6  16 1507.44 87.6512   3
  -3  -6  16 1476.90 69.7739   2
  -3   6  16 1490.96 44.2168  16
   3   6 -16 1538.19 50.7021  15
   3  -6 -15-3.09592 6.15748  11
  -3   6  15 6.51164 6.53186  16
   3   6 -15 2.61379 6.82397   5
   3   6 -15-2.20948 8.02687  15
  -3   6  15 4.83960 12.4678   3
   3  -6 -14 1790.81 47.8858  11
  -3   6  14 1623.94 85.2473   3
   3   6 -14 1742.02 46.1520   5
  -3  -6  14 1729.78 71.1237   2
  -3   6  14 1633.05 46.2385  16
   3   6 -14 1661.73 51.2087  15
  -3  -6  13 226.651 26.4411   2
  -3   6  13 213.385 17.3889  16
   3   6 -13 216.552 19.0494  15
  -3   6  13 184.203 29.0288   3
   3  -6 -13 244.336 17.9274  11
   3   6 -13 210.719 16.8937   5
  -3  -6  12 25.5567 11.3005   2
  -3   6  12 39.9217 8.63670   7
  -3   6  12 45.6475 9.28240  16
   3   6 -12 33.9014 8.08990   5
   3   6 -12 55.5863 10.6398  15
  -3   6  12 27.1351 10.2106   1
   3   6 -11 1575.01 40.8939   5
  -3  -6  11 1599.99 63.1815   2
  -3   6  11 1551.52 73.9541   3
  -3   6  11 1609.52 45.4408  16
   3   6 -11 1600.47 44.2709  14
  -3   6  11 1598.86 43.0880   7
   3   6 -11 1614.44 47.7692  15
  -3   6  11 1511.92 62.2762   1
  -3  -6  10 1399.66 57.9005   2
  -3   6  10 1367.90 65.6703   3
   3   6 -10 1421.90 43.5960  15
  -3   6  10 1335.84 39.3337   7
   3   6 -10 1420.00 40.5948  14
  -3   6  10 1383.14 41.4648  16
   3   6 -10 1349.40 36.9535   5
  -3   6  10 1417.51 60.7904   1
  -3   6   9 76.9293 15.6406   3
   3   6  -9 103.464 10.9860   5
  -3   6   9 88.4277 11.3928  16
  -3   6   9 80.9254 11.4669   7
   3   6  -9 100.103 12.6814  15
   3   6  -9 113.950 12.2571  14
  -3   6   9 89.1973 16.7731   1
  -3  -6   9 72.8233 16.6935   2
   3   6  -8 418.228 20.1324   5
  -3   6   8 396.422 32.4507   1
  -3   6   8 404.991 22.4350  16
  -3   6   8 402.911 31.0613   3
   3   6  -8 456.201 24.0146  15
  -3   6   8 430.160 22.3494   7
  -3  -6   8 453.960 32.3913   2
   3   6  -8 442.124 22.0526  14
  -3   6   7 190.126 15.4086  16
  -3   6   7 198.888 24.0594   1
   3   6  -7 214.262 14.4013   5
  -3   6   7 179.639 19.2527   3
  -3  -6   7 202.237 22.2100   2
  -3   6   7 225.636 16.1661   7
   3   6  -7 211.592 16.4441  15
   3   6  -7 201.631 15.3123  14
   3   6  -6 410.286 19.3576   5
   3   6  -6 452.623 22.8987  15
  -3   6   6 456.057 23.0627  16
  -3  -6   6 455.895 31.6913   2
  -3   6   6 415.245 33.8310   1
  -3  -6   5 4298.76 93.6438   2
  -3   6   5 4254.73 105.780   1
  -3  -6   4 5579.85 105.882   2
  -3   6   4 5437.00 119.990   1
   3   6  -4 5706.12 119.760   3
  -3  -6   3 593.699 35.0447   2
   3   6  -3 593.871 38.7913   3
  -3   6   3 619.065 41.2896   1
  -3   6   2 368.975 32.7617   1
   3   6  -2 380.481 31.1032   3
  -3   6   1 311.483 29.5854   1
   3   6  -1 277.483 28.1187   3
  -3   6   0 663.324 43.0654   1
   3   6   0 633.867 40.8192   3
  -3   6  -1 170.823 24.0105   1
   3   6   1 188.791 23.8821   3
   3   6   2 977.967 52.3786   3
  -3   6  -2 1013.19 53.0453   1
   3   6   3 1166.24 31.9846  16
  -3   6  -3 1158.82 56.2218   1
   3   6   3 1113.50 56.5088   3
   3   6   4 3034.44 52.1500  16
   3   6   4 3057.52 55.6228   5
  -3   6  -4 3049.07 51.1875  15
   3   6   4 3069.70 94.6244   3
  -3   6  -4 2978.73 89.1645   1
  -3   6  -5 1093.42 54.4727   1
  -3   6  -5 1104.96 34.2260  10
   3   6   5 1060.25 31.6212  16
   3   6   5 1100.81 34.1327   5
  -3   6  -5 1100.80 31.6428  15
   3   6   5 1050.44 57.1060   3
  -3   6  -6 3537.82 96.0419   1
  -3   6  -6 3660.21 63.4373  10
   3   6   6 3586.37 62.5794   5
   3   6   6 3611.47 59.0142  16
  -3   6  -6 3488.81 56.9430  15
   3   6   6 3574.61 107.166   3
   3   6   7 968.425 57.9770   3
  -3   6  -7 1001.26 34.3138  10
  -3   6  -7 984.712 50.8041   1
   3   6   7 993.970 31.8224  16
  -3   6  -7 966.835 33.6999  11
   3   6   7 951.380 33.3363   5
  -3   6  -7 990.723 30.9038  15
  -3   6  -8 6.42863 5.63185  11
   3   6   8 6.95064 5.36406  16
   3   6   8 9.44192 14.7988   3
  -3   6  -8 2.32830 6.52352  10
  -3   6  -8 7.78698 5.02330  15
   3   6   8-0.68904 6.06619   5
  -3   6  -8 10.4312 8.70540   1
   3   6   8 10.4654 6.15183   9
  -3   6  -9-1.43132 5.23972  11
   3   6   9 3.92458 5.91320  16
   3   6   9 11.1248 13.1944   3
   3   6   9 0.16626 6.42518   9
  -3   6  -9-0.91549 5.58624  15
   3   6   9 9.61905 7.28048   5
  -3   6  -9-2.84983 5.87313   1
  -3   6  -9 0.96678 6.59183  10
  -3   6 -10 4.82086 5.11022  11
   3   6  10 3.56450 4.99611  16
   3   6  10 1.58125 5.83392   9
   3   6  10-2.25609 11.3772   3
  -3   6 -10-3.48043 5.61567  15
   3   6  10 4.36779 7.10856   5
  -3   6 -10 5.58656 5.89073   1
  -3   6 -10-3.21527 7.32812  10
  -3   6 -11 126.977 15.5565  10
   3   6  11 108.842 12.4100  16
   3   6  11 103.583 24.8603   3
   3   6  11 107.704 14.0559   5
   3   6  11 97.4463 12.7079   9
  -3   6 -11 97.7245 11.1108  15
  -3   6 -11 96.0019 12.4814  11
   3   6  12 287.957 37.2773   3
  -3   6 -12 272.404 21.3800  10
   3   6  12 270.338 21.4487   5
  -3   6 -12 278.947 17.8843  15
   3   6  12 260.536 19.6025   9
  -3   6 -12 254.144 19.8624  11
  -3   6 -13 318.209 23.6433  10
  -3   6 -13 304.634 18.8280  15
   3   6  13 305.885 21.6069   9
   3   6  13 332.155 23.9851   5
   3   6  13 274.028 37.2632   3
  -3   6 -13 324.238 22.7312  11
  -3   6 -14 82.3657 13.0787  11
  -3   6 -14 82.7176 13.9572  10
   3   6  14 99.7869 24.3469   3
  -3   6 -14 104.876 11.6752  15
   3   6  14 90.1335 14.4661   5
   3   6  14 80.6302 13.1798   9
  -3   6 -15 203.743 20.8558  10
  -3   6 -15 169.699 17.4396  11
   3   6  15 185.075 18.8178   9
   3   6  15 186.341 31.9138   3
   3   6  16 824.631 66.9056   3
  -3   6 -16 833.695 40.0673  10
   3   6  16 819.759 37.3734   9
  -3   6 -16 861.198 38.8211  11
  -3   6 -17 56.7057 12.0842  11
  -3   6 -17 68.6104 14.9963  10
  -3   6 -18 33.5754 10.5468  11
  -3   6 -18 38.5171 13.6123  10
  -3   6 -19 4.97591 9.80230  11
  -3   6 -19 3.05227 10.5694  10
   3   6  19 9.88834 11.3299   5
  -3   6 -20 11.2203 9.00872  11
  -3   6 -20 21.0803 12.7409  10
   3   6  20 22.5958 12.3589   5
  -3   6 -21 40.0956 11.3312  11
  -3   6 -21 41.1872 13.5691  10
   3   6  21 62.5262 15.1058   5
   3   6  22 424.603 29.8186   5
  -3   6 -22 394.104 29.3295  10
  -3   6 -22 417.083 28.8522  11
   3   6  23 407.755 28.9320   5
  -3   6 -23 409.148 28.0365  11
  -3   6 -23 466.191 31.1725  10
   3   6  24 1800.30 55.7559   5
  -3   6 -24 1855.51 58.2341  10
  -3   6 -24 1802.30 55.7310  11
   3   6  25 177.204 18.3037   5
  -3   6 -25 180.422 18.8384  11
  -3   6 -26 11.0902 8.32873  11
   3   6  26 22.8148 9.47446   5
   3   6  27 295.891 20.1448   5
  -3   6 -27 275.064 19.5040  11
   3   6  28 44.7662 9.06468   5
  -3   6 -28 45.2252 9.16338   6
   3   7 -29 3370.30 66.5449  10
  -3   7  29 3267.16 60.1063   9
   3  -7 -29 3274.01 58.9388  11
   3  -7 -28 134.359 14.3829  11
  -3   7  28 126.647 14.5959   9
   3   7 -28 140.760 16.7558  10
  -3   7  27 4286.67 79.3174   9
   3   7 -27 4576.48 89.9063  13
   3  -7 -27 4446.89 77.0224  11
   3  -7 -26 11.6352 7.66603  11
  -3   7  26 22.9867 8.25785   5
   3   7 -26 32.2421 12.9175  13
  -3   7  26 20.7809 10.2806   9
   3   7 -25 262.165 24.7329  13
  -3   7  25 279.956 20.9926   5
  -3   7  25 279.414 23.6911   9
   3  -7 -25 266.650 21.1248  11
   3   7 -24 1077.76 48.3505  13
  -3   7  24 1090.79 40.7684   5
   3  -7 -24 1046.79 41.7245  11
   3  -7 -23 160.527 17.8241  11
   3   7 -23 202.829 18.2338  15
   3   7 -23 189.846 22.5173  13
   3  -7 -22 6291.23 103.038  11
   3   7 -22 6276.10 101.377  15
   3   7 -22 6432.80 117.124  13
   3  -7 -21 1516.73 51.0138  11
   3   7 -21 1508.21 57.0527  13
   3   7 -21 1508.11 51.3450  15
   3  -7 -20 13744.5 150.582  11
   3   7 -20 13325.0 154.155  15
   3   7 -20 13687.0 168.093  13
   3  -7 -19 812.943 36.9180  11
   3   7 -19 824.879 39.4452  15
   3   7 -19 881.366 43.2618  13
  -3  -7  19 813.123 56.1711   2
  -3   7  19 759.663 69.1188   3
   3  -7 -18 1772.87 52.8376  11
  -3   7  18 1667.88 100.189   3
   3   7 -18 1709.30 56.3204  15
  -3   7  18 1672.95 49.2245  16
   3   7 -18 1775.64 59.3156  13
  -3  -7  18 1634.83 79.3755   2
   3  -7 -17 413.125 25.8663  11
  -3   7  17 401.330 24.5627  16
   3   7 -17 434.587 28.9385  15
  -3  -7  17 382.522 37.3113   2
  -3   7  17 411.968 52.8464   3
   3   7 -17 417.617 29.1500  13
   3  -7 -16 3764.77 74.1180  11
  -3   7  16 3442.47 139.022   3
  -3   7  16 3623.20 72.4502  16
   3   7 -16 3539.17 79.6069  15
   3   7 -16 3613.46 80.9734  13
  -3  -7  16 3441.66 109.559   2
   3  -7 -15 4730.69 81.2967  11
   3   7 -15 4662.46 90.3653  15
  -3   7  15 4682.42 82.5985  16
  -3  -7  15 4837.19 126.182   2
   3   7 -15 4807.71 81.1487   5
   3  -7 -14 758.461 31.9535  11
  -3   7  14 626.236 57.9102   3
   3   7 -14 740.989 35.8207  15
  -3   7  14 680.605 31.6995  16
   3   7 -14 711.972 31.4718   5
  -3  -7  14 733.133 48.2879   2
  -3  -7  13 6593.44 140.227   2
   3  -7 -13 6521.08 90.5849  11
  -3   7  13 6199.79 168.088   3
  -3   7  13 6592.54 97.2666  16
   3   7 -13 6487.30 103.138  15
   3   7 -13 6516.40 90.2976   5
  -3   7  12 3609.69 68.9880   7
  -3  -7  12 3797.01 103.379   2
  -3   7  12 3633.89 71.7704  16
   3   7 -12 3630.04 75.5965  15
   3   7 -12 3592.73 65.8888   5
  -3   7  12 3494.94 101.819   1
   3   7 -11 9933.51 106.118   5
   3   7 -11 9939.36 122.281  15
  -3  -7  11 9969.54 164.049   2
  -3   7  11 9733.67 111.842   7
  -3   7  11 9707.07 170.147   1
  -3   7  11 9916.09 117.135  16
   3   7 -10 1241.72 37.0200   5
   3   7 -10 1209.40 42.3007  15
  -3  -7  10 1212.44 56.3126   2
  -3   7  10 1187.57 39.0733   7
  -3   7  10 1232.09 41.2531  16
  -3   7  10 1226.36 61.0746   1
   3   7 -10 1161.59 38.4683  14
  -3   7   9 3596.86 67.0339   7
   3   7  -9 3751.19 62.8874   5
  -3   7   9 3650.84 104.899   1
  -3  -7   9 3926.60 99.4220   2
   3   7  -9 3729.98 67.2336  14
   3   7  -9 3721.73 71.8021  15
  -3   7   9 3782.50 71.3341  16
  -3   7   8 34.4155 12.1284   1
  -3  -7   8 22.6841 10.6646   2
  -3   7   8 25.0857 7.62714  16
   3   7  -8 5.94220 6.20814   5
   3   7  -8 22.4666 7.98201  15
  -3   7   8 3.57572 6.76856   7
   3   7  -8 16.1068 7.13855  14
   3   7  -7 395.623 23.4524  15
   3   7  -7 349.642 19.3877   5
  -3   7   7 347.639 33.6126   1
  -3  -7   7 371.963 31.1574   2
  -3   7   7 346.031 21.5394   7
   3   7  -7 346.990 20.6267  14
  -3   7   7 359.609 22.5033  16
   3   7  -6 21558.7 146.211   5
  -3   7   6 21416.6 254.329   1
   3   7  -6 21859.1 163.597  15
  -3  -7   6 21514.1 225.400   2
  -3   7   6 21361.4 159.814   7
   3   7  -6 21721.3 156.146  14
  -3   7   6 21793.8 166.669  16
   3   7  -5 8549.77 91.4992   5
  -3   7   5 8701.31 105.148  16
   3   7  -5 8735.44 101.529  15
   3   7  -5 8800.65 99.4203  14
  -3   7   5 8680.70 162.581   1
  -3  -7   5 8708.47 142.044   2
  -3   7   5 8790.57 102.000   7
   3   7  -4 981.459 31.3357   5
  -3   7   4 897.812 53.2196   1
  -3   7   4 954.004 34.1108   7
  -3   7   4 993.823 30.6095  15
   3   7  -4 982.417 33.8346  15
  -3  -7   4 1014.26 48.9129   2
   3   7  -4 971.129 33.3300  14
  -3   7   4 975.688 35.1934  16
  -3   7   3 472.399 24.4640   7
  -3   7   3 484.070 39.4160   1
   3   7  -3 463.749 21.7774   5
   3   7  -3 514.716 24.1036  15
  -3   7   3 488.383 25.0833  16
  -3  -7   3 507.118 35.0375   2
   3   7  -3 453.494 23.0355  14
  -3   7   3 489.563 21.5063  15
   3   7  -3 475.062 37.6620   3
  -3   7   2 9882.00 174.847   1
   3   7  -2 9949.50 99.3880   5
   3   7  -2 9875.14 91.9433  16
  -3   7   2 10038.5 95.6229  15
  -3   7   2 10025.3 110.474   7
  -3  -7   2 9904.31 150.377   2
  -3   7   2 9915.90 110.444  16
   3   7  -2 9911.44 166.617   3
  -3   7   1 5010.03 125.636   1
   3   7  -1 4991.20 70.8301   5
   3   7  -1 5023.47 66.1667  16
  -3   7   1 5007.82 77.8389  16
  -3   7   1 4959.11 67.3795  15
  -3   7   1 5015.84 78.4903   7
   3   7  -1 5190.76 121.262   3
  -3   7   0 24391.6 275.223   1
   3   7   0 24317.0 157.598   5
   3   7   0 24057.7 146.978  16
  -3   7   0 24286.5 170.183  16
  -3   7   0 23946.6 174.437   7
  -3   7   0 24508.3 150.031  15
   3   7   0 24412.0 265.452   3
  -3   7  -1 21904.6 143.190  15
  -3   7  -1 22113.6 262.834   1
   3   7   1 22085.5 152.508   5
   3   7   1 22123.4 142.736  16
   3   7   1 21902.9 254.738   3
  -3   7  -1 22257.8 169.449   7
  -3   7  -1 22001.5 161.976  16
  -3   7  -2 40.4748 8.68555  16
   3   7   2 40.1883 7.81344  16
   3   7   2 28.5744 11.2697   3
  -3   7  -2 34.2615 7.08161  15
   3   7   2 42.2084 8.06353   5
  -3   7  -2 44.2213 10.8237   7
  -3   7  -2 41.5726 16.3142   1
  -3   7  -3 179.357 14.3524  10
  -3   7  -3 188.660 26.2539   1
   3   7   3 181.962 15.3659   5
  -3   7  -3 197.339 15.3984  16
   3   7   3 201.390 14.8870  16
  -3   7  -3 206.423 14.6565  15
   3   7   3 181.119 26.1563   3
  -3   7  -3 173.927 16.9706   7
  -3   7  -4 114.460 12.1164  10
   3   7   4 119.191 11.9828  16
   3   7   4 134.127 13.4883   5
   3   7   4 107.962 21.2695   3
  -3   7  -4 108.208 12.0122  16
  -3   7  -4 106.642 11.0115  15
  -3   7  -4 100.958 10.5637   6
  -3   7  -4 79.9768 16.9888   1
  -3   7  -5 20.6986 11.6523   1
   3   7   5 21.7227 6.88796  16
  -3   7  -5 33.5354 7.30026  15
   3   7   5 29.2233 7.70443   5
  -3   7  -5 16.5240 5.82111  10
   3   7   5 20.6278 10.4708   3
  -3   7  -5 18.2840 5.99647   6
   3   7   6 1036.87 33.6213  16
  -3   7  -6 1031.62 35.4471  10
  -3   7  -6 1013.60 32.6424  15
  -3   7  -6 973.606 54.6814   1
   3   7   6 990.447 35.8435   5
  -3   7  -6 965.536 33.4342   6
   3   7   6 1101.28 63.7056   3
  -3   7  -7 5958.92 86.8875  10
   3   7   7 5997.11 81.4217  16
   3   7   7 5951.72 87.1428   5
  -3   7  -7 5798.40 131.509   1
  -3   7  -7 5920.24 79.4441  15
  -3   7  -7 5707.18 82.8096   6
   3   7   7 5858.43 148.822   3
  -3   7  -8 4876.64 80.7977  10
  -3   7  -8 5051.96 74.2269  15
   3   7   8 5061.76 141.390   3
   3   7   8 5112.85 76.0035  16
   3   7   8 5018.15 82.1107   5
  -3   7  -8 4861.20 120.331   1
  -3   7  -8 4733.09 79.4378  11
  -3   7  -9 784.225 33.7181  10
  -3   7  -9 861.716 34.4330  11
  -3   7  -9 830.837 31.0526  15
  -3   7  -9 797.971 48.8370   1
   3   7   9 798.575 30.8558  16
   3   7   9 829.428 34.9598   5
   3   7   9 820.823 59.3725   3
  -3   7 -10 35.6567 9.24358  11
  -3   7 -10 42.1450 9.78461  10
   3   7  10 75.0215 11.9446   9
   3   7  10 71.4299 20.2335   3
   3   7  10 58.0551 11.0063   5
  -3   7 -10 56.7012 9.86174  15
  -3   7 -10 47.0838 15.8506   1
   3   7  10 54.4653 9.73320  16
  -3   7 -11 214.580 19.4703  10
   3   7  11 215.247 17.2958  16
   3   7  11 192.968 18.5379   5
  -3   7 -11 196.935 16.0486  15
   3   7  11 189.989 31.0674   3
   3   7  11 182.765 16.9470   9
  -3   7 -11 256.182 19.9954  11
   3   7  12 459.399 47.9974   3
   3   7  12 483.959 27.2522   9
  -3   7 -12 450.549 27.9220  10
  -3   7 -12 468.230 27.0805  11
   3   7  12 466.465 28.4714   5
  -3   7 -12 486.796 24.5849  15
   3   7  12 497.624 25.9227  16
  -3   7 -13 23.1807 10.2413  10
   3   7  13 26.3158 9.71216   9
  -3   7 -13 31.4166 8.59597  11
   3   7  13 20.4401 16.8915   3
  -3   7 -13 29.6706 8.17310  15
   3   7  13 40.8710 11.9688   5
  -3   7 -14 24.1848 9.19694  11
  -3   7 -14 31.4415 11.1718  10
   3   7  14 16.0128 8.89962   9
   3   7  14 16.9500 15.7772   3
  -3   7 -14 17.0763 6.97472  15
   3   7  14 31.8215 12.1712   5
  -3   7 -15 189.510 20.2137  10
  -3   7 -15 197.342 16.3955  15
   3   7  15 130.953 28.6924   3
   3   7  15 173.369 20.0413   5
  -3   7 -15 191.322 19.0977  11
  -3   7 -16 362.238 28.2510  10
  -3   7 -16 370.165 26.1918  11
   3   7  16 375.612 28.6243   5
   3   7  16 368.663 48.5465   3
  -3   7 -17 610.900 35.8328  10
   3   7  17 599.048 36.6753   5
   3   7  17 558.925 58.0653   3
  -3   7 -17 578.409 32.5999  11
  -3   7 -18 52.6995 11.9004  11
  -3   7 -18 56.9281 14.7805  10
   3   7  18 57.9305 15.3714   5
  -3   7 -19 6126.91 111.739  10
   3   7  19 5913.71 109.325   5
  -3   7 -19 5776.71 102.036  11
  -3   7 -20 39.3441 10.4704  11
  -3   7 -20 38.3200 14.0240  10
   3   7  20 41.6435 14.3046   5
  -3   7 -21 90.0930 14.5217  11
  -3   7 -21 64.7042 14.5349  10
   3   7  21 100.397 16.2382   5
  -3   7 -22 709.818 38.5220  10
   3   7  22 746.489 38.1167   5
  -3   7 -22 702.526 35.5322  11
  -3   7 -23 1004.33 44.0726  10
   3   7  23 968.490 41.9371   5
  -3   7 -23 937.426 39.9907  11
  -3   7 -24 122.285 16.4068  11
   3   7  24 168.842 18.3622   5
  -3   7 -24 153.807 17.8360  10
  -3   7 -25 108.773 14.4048  11
   3   7  25 110.331 14.5499   5
   3   7  26 2093.09 52.6112   5
  -3   7 -26 2033.12 52.2713   6
   3   7  27-2.02728 6.62912   5
  -3   7 -27 11.5961 6.72871   6
   3   8 -28 71.6903 11.7282  10
  -3   8  28 92.5843 11.5578   9
   3  -8 -27 26.8000 7.45103  11
   3   8 -27 30.3334 10.5054  10
  -3   8  27 31.7724 9.33775   9
   3  -8 -26 65.3546 10.8996  11
   3   8 -26 81.5848 14.7576  13
  -3   8  26 81.6610 13.2894   9
  -3   8  25 516.932 30.1733   9
   3   8 -25 504.687 31.8828  13
   3  -8 -25 523.925 27.1043  11
  -3   8  24 207.571 20.9585   9
   3   8 -24 209.072 22.0952  13
   3  -8 -24 191.787 17.8386  11
   3   8 -23 780.650 34.9885  15
   3   8 -23 800.223 41.3550  13
   3  -8 -23 818.155 35.6476  11
   3   8 -22 481.579 32.9441  13
   3   8 -22 416.956 26.9604  15
   3  -8 -22 447.789 27.1287  11
   3  -8 -21 110.494 15.0941  11
   3   8 -21 128.240 16.3721  15
   3   8 -21 164.486 20.5205  13
   3  -8 -20 2042.17 57.0331  11
   3   8 -20 2151.47 67.1177  13
   3   8 -20 2078.98 62.0549  15
   3  -8 -19 22.5944 9.27243  11
  -3   8  19 15.0165 7.15227  16
   3   8 -19 20.1031 9.54014  15
   3   8 -19 21.8925 11.3984  13
   3  -8 -18 9.04537 9.10211  11
  -3   8  18 2.50574 7.17724  16
   3   8 -18-2.87100 9.41472  15
   3   8 -18 6.92151 9.58000  13
   3  -8 -17 2356.51 59.6199  11
  -3   8  17 2225.84 59.1681  16
   3   8 -17 2367.80 67.5734  13
   3   8 -17 2239.70 65.8172  15
  -3  -8  17 2270.21 92.2532   2
   3  -8 -16 612.959 30.4822  11
  -3   8  16 615.608 31.9183  16
   3   8 -16 684.657 36.0037  13
   3   8 -16 646.054 36.1247  15
  -3  -8  16 635.419 49.1820   2
   3   8 -16 664.615 32.7204   5
   3   8 -15 91.5501 14.3877  13
   3   8 -15 76.0206 14.1628  15
   3  -8 -15 75.1692 12.0481  11
  -3   8  15 68.1065 12.7461  16
   3   8 -15 91.6786 14.5291   5
  -3  -8  15 82.4048 18.6327   2
  -3  -8  14 100.776 17.9957   2
   3   8 -14 92.6030 13.6876  13
   3  -8 -14 97.2472 12.7800  11
  -3   8  14 99.8374 14.4301  16
   3   8 -14 113.661 16.1381  15
   3   8 -14 117.439 15.0509   5
  -3  -8  13-31.1984 12.5290   2
   3  -8 -13 9.79833 6.23114  11
  -3   8  13 2.76787 6.98186  16
   3   8 -13-34.8571 10.7784  15
   3   8 -13-9.92864 9.75868   5
  -3  -8  12 62.1306 16.0123   2
   3  -8 -12 72.4774 10.8756  11
   3   8 -12 68.0189 13.4485  15
  -3   8  12 57.7177 11.6369  16
   3   8 -12 47.3349 10.4958   5
  -3   8  12 56.0094 11.1609   7
  -3  -8  11 21.7670 12.0758   2
   3   8 -11 7.31042 7.76505  15
  -3   8  11 12.4494 8.47452  16
   3   8 -11 2.38977 7.75677   5
  -3   8  11 20.4840 9.27959   7
  -3   8  11-0.39868 7.08926   1
  -3  -8  10-1.99652 8.02650   2
   3   8 -10 6.62420 6.69418   5
   3   8 -10 1.93637 7.55319  15
  -3   8  10 2.57981 7.61821  16
  -3   8  10 19.1164 9.42359   7
  -3   8  10-14.2703 10.4877   1
   3   8  -9 51.0284 10.2650   5
  -3  -8   9 15.0701 10.6186   2
  -3   8   9 47.6108 10.5299  16
   3   8  -9 47.4030 11.1003  15
   3   8  -9 51.3846 9.99371  14
  -3   8   9 41.5194 10.1366   7
  -3   8   9 39.2065 14.3053   1
  -3   8   8 127.877 15.1205   7
   3   8  -8 124.358 13.1539   5
  -3  -8   8 103.031 18.6378   2
  -3   8   8 124.355 14.8635  16
   3   8  -8 111.588 14.1201  15
   3   8  -8 118.243 12.8889  14
  -3   8   8 123.258 22.7329   1
  -3  -8   7 44.2245 14.5310   2
  -3   8   7 31.3049 9.45281  16
   3   8  -7 34.7577 9.15695  15
   3   8  -7 28.8071 7.70985  14
   3   8  -7 25.1225 7.96701   5
  -3   8   7 37.4636 9.57184   7
  -3   8   7 32.5562 14.3776   1
  -3   8   6 51.1261 10.4880  16
  -3  -8   6 29.0716 11.8550   2
   3   8  -6 34.9505 8.36697  15
  -3   8   6 25.8546 12.7656   1
   3   8  -6 49.1137 9.42270  14
  -3   8   6 41.1891 9.59792   7
   3   8  -6 47.7755 9.80899   5
   3   8  -5 6030.75 82.0239   5
  -3  -8   5 6058.46 125.890   2
   3   8  -5 5903.33 88.7713  15
  -3   8   5 5798.89 143.236   1
  -3   8   5 5987.47 89.9288   7
   3   8  -5 6227.73 87.4613  14
  -3   8   5 5933.66 92.2822  16
   3   8  -4 390.252 21.5833   5
   3   8  -4 381.425 19.1983  16
  -3   8   4 362.893 20.0066  15
  -3   8   4 383.619 23.4140   7
   3   8  -4 364.551 21.6742  14
  -3   8   4 383.538 37.9066   1
  -3   8   4 370.063 23.6469  16
  -3  -8   4 373.527 32.3742   2
   3   8  -4 382.510 22.4554  15
   3   8  -3 456.655 23.1613   5
   3   8  -3 411.399 20.0766  16
  -3   8   3 434.991 21.5754  15
   3   8  -3 440.266 23.5770  15
  -3   8   3 412.478 39.2350   1
  -3  -8   3 379.356 32.1748   2
  -3   8   3 404.765 24.3351   7
   3   8  -3 372.086 22.2724  14
  -3   8   3 400.630 24.3866  16
   3   8  -3 404.258 37.7057   3
   3   8  -2 411.537 22.3212   5
   3   8  -2 374.331 19.3921  16
  -3   8   2 386.403 20.6754  15
  -3   8   2 396.716 24.0435  16
  -3   8   2 408.947 39.2848   1
   3   8  -2 378.457 21.3740  15
   3   8  -2 397.266 22.8859  14
  -3   8   2 408.112 24.2980   7
  -3  -8   2 355.573 31.4343   2
   3   8  -2 353.750 35.8521   3
   3   8  -1 607.506 27.1097   5
  -3   8   1 586.104 29.3899   7
   3   8  -1 582.741 24.2404  16
  -3   8   1 604.125 29.1909  16
  -3   8   1 545.429 24.4571  15
   3   8  -1 599.252 26.4982  15
  -3  -8   1 525.325 37.1615   2
  -3   8   1 536.405 44.7881   1
   3   8  -1 656.488 46.8234   3
  -3   8   0 371.883 23.3988  16
   3   8   0 372.216 19.9890  16
   3   8   0 361.838 21.4420   5
  -3   8   0 403.635 21.1007  15
   3   8   0 378.207 20.4626  15
  -3   8   0 374.876 37.5882   1
  -3   8   0 350.841 23.2021   7
   3   8   0 379.423 36.9497   3
   3   8   1 866.702 32.9531   5
   3   8   1 849.748 30.0522  16
  -3   8  -1 867.884 34.6136  16
  -3   8  -1 878.582 30.7280  15
  -3   8  -1 811.860 35.2628   7
  -3   8  -1 832.944 54.6276   1
   3   8   1 876.572 55.1561   3
  -3   8  -2 605.436 28.5224  16
   3   8   2 611.760 28.0406   5
   3   8   2 611.298 25.9979  16
  -3   8  -2 619.898 26.2502  15
  -3   8  -2 573.588 46.3149   1
  -3   8  -2 580.160 30.4376   7
   3   8   2 561.180 45.2909   3
   3   8   3 56.8349 9.65260  16
  -3   8  -3 54.1713 9.50346  16
  -3   8  -3 32.1870 14.3625   1
  -3   8  -3 39.7433 8.89494  15
   3   8   3 56.0763 10.7049   5
  -3   8  -3 72.9940 12.9408   7
   3   8   3 68.4742 18.7770   3
  -3   8  -4 392.334 22.3752  10
   3   8   4 411.642 22.1141  16
   3   8   4 386.404 23.0501   5
  -3   8  -4 404.017 21.7675  15
  -3   8  -4 387.291 25.9967   7
  -3   8  -4 367.079 37.2056   1
  -3   8  -4 348.518 21.4604  16
   3   8   4 368.613 39.1534   3
   3   8   5 6.50247 7.48529   5
   3   8   5 10.1632 5.97798  16
   3   8   5 20.9687 15.4421   3
  -3   8  -5 17.9962 6.61692  10
  -3   8  -5 14.1333 6.50366  15
  -3   8  -5 7.22875 9.69762   1
  -3   8  -5 15.0513 8.79777   7
  -3   8  -5 9.64779 6.38101   6
  -3   8  -6 227.330 17.9767  10
   3   8   6 251.336 18.2433  16
   3   8   6 255.657 19.7078   5
   3   8   6 217.427 31.4874   3
  -3   8  -6 254.875 22.6588   7
  -3   8  -6 254.451 30.5189   1
  -3   8  -6 232.609 17.3233  15
  -3   8  -6 253.660 18.1240   6
  -3   8  -7 1873.04 51.0617  10
   3   8   7 1965.20 49.5538  16
   3   8   7 1990.45 53.9798   5
  -3   8  -7 1917.76 47.9249  15
  -3   8  -7 1837.13 80.0113   1
  -3   8  -7 1847.57 48.4780   6
   3   8   7 1898.45 89.7623   3
  -3   8  -8 132.029 22.6229   1
  -3   8  -8 119.798 13.8634  10
   3   8   8 104.158 13.0943  16
  -3   8  -8 116.994 13.2685  15
   3   8   8 138.663 16.2755   5
  -3   8  -8 125.686 14.1333   6
   3   8   8 91.4915 24.2182   3
  -3   8  -9 700.952 48.9767   1
  -3   8  -9 686.182 32.4904  10
   3   8   9 678.122 30.3083  16
   3   8   9 717.249 34.3853   5
  -3   8  -9 727.269 30.6000  15
   3   8   9 779.403 61.1872   3
  -3   8  -9 675.959 30.6510   6
  -3   8 -10 49.6088 11.0813  10
   3   8  10 62.2072 11.2507  16
   3   8  10 42.8300 19.3428   3
  -3   8 -10 34.1718 8.41605  15
   3   8  10 52.9735 12.6940   5
  -3   8 -10 45.8422 9.33320   6
   3   8  11 0.99382 6.76078  16
  -3   8 -11 16.6468 8.60583  10
   3   8  11 4.48412 9.00816   5
  -3   8 -11 10.0647 6.69069  15
  -3   8 -12 559.319 31.7010  10
   3   8  12 541.453 28.3356  16
   3   8  12 580.284 33.9985   5
  -3   8 -12 535.171 27.1401  15
   3   8  12 591.526 56.7646   3
  -3   8 -13 2323.03 64.9772  10
   3   8  13 2317.43 67.4155   5
  -3   8 -13 2293.83 55.1346  15
  -3   8 -13 2146.33 59.3225  11
   3   8  13 2133.15 108.576   3
  -3   8 -14 95.7105 14.9868  11
   3   8  14 83.9376 26.3820   3
  -3   8 -14 71.5625 11.1127  15
   3   8  14 92.3439 16.2957   5
  -3   8 -14 91.4544 15.2299  10
   3   8  15 1507.15 94.4235   3
  -3   8 -15 1429.06 53.0668  10
   3   8  15 1501.44 56.2296   5
  -3   8 -15 1458.98 44.0669  15
  -3   8 -15 1643.29 53.5316  11
  -3   8 -16 7.61111 7.62918  11
  -3   8 -16 0.51134 11.2195  10
  -3   8 -16-1.89226 6.61277  15
   3   8  16 4.63624 11.0097   5
  -3   8 -17 70.2120 13.7997  11
  -3   8 -17 72.6598 15.3968  10
   3   8  17 104.053 18.5615   5
  -3   8 -18 172.345 21.5593  10
   3   8  18 222.283 23.9711   5
  -3   8 -18 199.374 19.9671  11
  -3   8 -19 120.598 15.9835  11
  -3   8 -19 120.199 18.7830  10
   3   8  19 130.274 19.4060   5
  -3   8 -20 595.854 35.9462  10
   3   8  20 545.813 34.0299   5
  -3   8 -21 59.7283 14.8004  10
   3   8  21 24.4719 11.0610   5
  -3   8 -22 34.0301 12.6758  10
   3   8  22 46.3135 13.2512   5
  -3   8 -23 36.5905 11.2191  10
   3   8  23 18.9595 10.2696   5
  -3   8 -23 22.5595 9.02039   6
   3   8  24 1139.70 41.9947   5
  -3   8 -24 1132.33 40.2144   6
   3   8  25 392.906 23.9328   5
  -3   8 -25 405.738 23.2808   6
   3   8  26 36.5061 8.32456   5
  -3   8 -26 48.7483 11.1521   7
   3   9 -27 1512.16 45.7735  10
  -3   9  27 1423.47 40.8368   9
   3   9 -26 4.32866 7.74347  10
  -3   9  26 7.49494 8.15426   9
  -3   9  25 39.7433 10.8298   9
   3   9 -25 28.8343 11.4361  13
  -3   9  24 4811.92 88.2060   9
   3   9 -24 4651.28 76.4287  15
   3   9 -24 4795.20 93.2430  13
   3  -9 -24 4572.80 74.5038  11
   3   9 -23 1253.85 43.3305  15
   3   9 -23 1297.49 50.1370  13
  -3   9  23 1317.14 48.3135   9
   3  -9 -23 1198.94 39.8183  11
   3   9 -22 402.897 26.0567  15
   3   9 -22 423.169 30.0199  13
  -3   9  22 417.908 29.0500   9
   3  -9 -22 364.998 22.9444  11
   3  -9 -21 663.615 31.0472  11
   3   9 -21 718.579 38.4131  13
   3   9 -21 659.376 34.2976  15
   3  -9 -20 4570.01 80.9049  11
  -3   9  20 4470.66 78.4186  16
   3   9 -20 4696.28 96.6170  13
   3   9 -20 4410.55 90.1290  15
   3  -9 -19 384.538 24.3862  11
  -3   9  19 374.666 24.7040  16
   3   9 -19 345.674 27.1245  15
   3   9 -19 350.035 27.2541  13
   3  -9 -18 3059.93 66.5415  11
  -3   9  18 3094.39 70.2837  16
   3   9 -18 3053.83 77.2799  15
   3   9 -18 3205.30 78.9771  13
   3   9 -17 74.2637 14.1283  13
   3   9 -17 62.9950 14.3379  15
   3  -9 -17 70.4652 12.4605  11
  -3   9  17 50.3098 11.1839  16
   3  -9 -16 4.29540 6.91858  11
  -3   9  16 4.86333 8.25649  16
   3   9 -16 10.3364 11.9238  15
   3   9 -16 11.1861 8.01078  13
   3   9 -16 10.3861 10.2408   5
  -3   9  15 241.961 22.1144  16
   3   9 -15 212.760 22.4869  15
   3   9 -15 301.678 23.9328  13
   3  -9 -15 254.453 19.6964  11
   3   9 -15 236.269 21.0525   5
  -3  -9  15 253.787 30.8874   2
  -3  -9  14 293.984 32.1715   2
  -3   9  14 334.644 25.2882  16
   3   9 -14 376.858 28.1618  15
   3   9 -14 370.543 25.4896  13
   3  -9 -14 338.172 21.9257  11
   3   9 -14 357.381 24.5826   5
  -3  -9  13 3097.41 102.476   2
  -3   9  13 3121.59 73.7226  16
   3   9 -13 2981.94 69.2827  13
   3   9 -13 3116.27 76.5370  15
   3   9 -13 3051.04 67.2305   5
   3   9 -12 435.722 25.7485   5
  -3  -9  12 415.130 38.1935   2
  -3   9  12 424.966 28.1710  16
   3   9 -12 420.568 25.6364  13
  -3   9  12 435.987 27.8540   7
   3   9 -12 398.024 28.1533  15
   3   9 -11 4585.40 79.7181   5
  -3  -9  11 4791.70 123.514   2
  -3   9  11 4658.27 85.6093   7
  -3   9  11 4799.40 90.7889  16
   3   9 -11 4636.79 90.8892  15
   3   9 -10 276.727 20.7022   5
  -3  -9  10 291.765 30.8003   2
  -3   9  10 298.327 23.6149  16
  -3   9  10 335.191 23.9916   7
   3   9 -10 286.976 23.7668  15
  -3   9   9 443.193 42.4330   1
  -3  -9   9 432.681 36.9632   2
  -3   9   9 504.703 29.7572  16
   3   9  -9 452.933 28.3230  15
  -3   9   9 440.577 27.4431   7
   3   9  -9 455.419 25.1274   5
  -3   9   8 1476.18 77.1656   1
   3   9  -8 1661.74 46.5556   5
  -3  -9   8 1522.94 68.2697   2
  -3   9   8 1617.65 51.9080  16
  -3   9   8 1654.14 50.7759   7
   3   9  -8 1613.75 47.3206  14
   3   9  -8 1583.11 50.6664  15
  -3   9   7 68.7970 19.4692   1
  -3  -9   7 28.6982 12.6266   2
  -3   9   7 92.3702 14.9067  16
   3   9  -7 85.4668 13.1249  15
   3   9  -7 71.3182 11.5352  14
  -3   9   7 65.3987 13.1779   7
   3   9  -7 70.5492 11.8749   5
   3   9  -6 2371.42 55.3015   5
   3   9  -6 2531.62 57.8768  14
  -3  -9   6 2442.44 84.5496   2
   3   9  -6 2416.07 60.3618  15
  -3   9   6 2468.23 61.2449   7
  -3   9   6 2302.00 61.0189  16
  -3   9   6 2258.16 95.4957   1
   3   9  -5 4.18914 7.14288   5
   3   9  -5 8.46067 7.16033  15
  -3   9   5 2.29879 7.83688  16
  -3  -9   5-12.5387 10.1571   2
  -3   9   5-4.33521 8.56867   7
  -3   9   5 10.5942 11.5489   1
   3   9  -5-1.82293 6.79947  14
   3   9  -4 884.817 34.1900   5
  -3   9   4 892.929 32.1426  15
   3   9  -4 874.521 29.9811  16
  -3   9   4 878.038 37.7784  16
   3   9  -4 792.473 32.3274  14
  -3   9   4 781.607 57.6159   1
  -3  -9   4 887.245 51.2127   2
  -3   9   4 852.444 36.7602   7
   3   9  -4 889.972 35.6681  15
   3   9  -3 2096.43 51.9266   5
   3   9  -3 1973.94 45.5951  16
  -3   9   3 2010.67 56.1951  16
  -3  -9   3 2056.80 77.8135   2
  -3   9   3 2049.91 56.6607   7
   3   9  -3 1998.42 51.7802  14
  -3   9   3 2052.17 48.6528  15
   3   9  -3 2013.46 52.2370  15
  -3   9   3 1882.63 88.3728   1
   3   9  -2 7040.94 95.4768   5
   3   9  -2 7059.88 86.7049  16
  -3   9   2 7417.82 106.248  16
   3   9  -2 7015.73 95.1952  15
  -3  -9   2 6759.36 140.257   2
  -3   9   2 6990.60 104.031   7
  -3   9   2 6689.53 166.468   1
  -3   9   2 7447.97 92.5628  15
   3   9  -2 7178.90 162.604   3
   3   9  -2 6992.38 96.8551  14
   3   9  -1 367.668 22.8031   5
   3   9  -1 375.851 20.8726  16
  -3   9   1 383.837 25.0142  16
  -3   9   1 414.388 42.9001   1
   3   9  -1 462.150 24.6155  15
  -3   9   1 401.604 26.3488   7
   3   9  -1 400.868 24.0048  14
  -3  -9   1 376.176 34.2949   2
  -3   9   1 390.293 22.0931  15
   3   9  -1 358.593 37.3607   3
   3   9   0 535.128 27.3978   5
   3   9   0 542.989 24.9672  16
  -3   9   0 514.007 28.3461  16
  -3   9   0 479.247 24.3042  15
   3   9   0 502.434 24.9505  15
  -3   9   0 531.331 47.7636   1
  -3   9   0 545.648 30.6611   7
   3   9   0 482.043 26.3216  14
  -3  -9   0 443.594 36.4229   2
   3   9   0 489.598 43.2122   3
   3   9   1 1286.21 42.2734   5
   3   9   1 1360.17 39.8493  16
  -3   9  -1 1247.46 43.0942  16
  -3   9  -1 1259.86 38.9525  15
  -3   9  -1 1284.89 47.1408   7
  -3   9  -1 1272.26 73.1555   1
   3   9   1 1252.11 70.4625   3
   3   9   2 14.2876 13.4486   3
   3   9   2 1.27459 6.80411  16
  -3   9  -2 14.2333 6.86276  15
   3   9   2-5.93599 8.86918   5
  -3   9  -2 2.14237 8.24874   7
  -3   9  -2 7.81918 7.02505  16
  -3   9  -2 1.07959 12.1256   1
  -3   9  -3 345.932 38.3186   1
   3   9   3 347.945 39.2466   3
   3   9   3 369.311 23.9533   5
   3   9   3 364.954 22.0361  16
  -3   9  -3 390.341 23.7604  16
  -3   9  -3 379.800 27.1684   7
  -3   9  -3 364.557 21.7136  15
  -3   9  -4 14.0757 10.9305   7
   3   9   4 6.35314 6.40217  16
   3   9   4-2.31510 13.6013   3
  -3   9  -4 5.60423 5.91710  16
  -3   9  -4 0.85913 6.63538  15
   3   9   4 1.88294 7.88565   5
  -3   9  -4 10.6237 9.37529   1
   3   9   5 8391.75 112.967   5
   3   9   5 8304.01 103.922  16
  -3   9  -5 8462.94 104.054  15
  -3   9  -5 8533.73 127.233   7
   3   9   5 8114.06 188.890   3
  -3   9  -5 8181.70 181.390   1
  -3   9  -6 2050.65 90.0125   1
  -3   9  -6 2155.01 55.8854  10
   3   9   6 2143.88 53.7118  16
   3   9   6 2257.66 59.9083   5
  -3   9  -6 2136.98 52.8300  15
  -3   9  -6 2129.42 65.4042   7
   3   9   6 2110.95 98.2698   3
  -3   9  -7 2774.44 104.408   1
  -3   9  -7 2858.35 65.7297  10
   3   9   7 2897.24 63.3548  16
   3   9   7 2931.92 69.5971   5
  -3   9  -7 2935.94 62.3761  15
  -3   9  -7 2915.67 77.4361   7
   3   9   7 2758.13 113.963   3
   3   9   8 32.7403 17.4485   3
   3   9   8 1.61342 6.73760  16
  -3   9  -8 12.5785 8.30773  15
   3   9   8-0.94090 8.93041   5
  -3   9  -8 5.80515 12.6404   7
  -3   9  -8 4.60856 7.09742  10
   3   9   9 1407.86 45.1780  16
   3   9   9 1447.40 51.1251   5
  -3   9  -9 1392.49 43.8719  15
  -3   9  -9 1388.60 55.5337   7
  -3   9  -9 1354.29 47.2662  10
   3   9   9 1394.41 84.7236   3
  -3   9 -10 1930.76 57.4938  10
  -3   9 -10 1880.86 51.5569  15
   3   9  10 1985.94 53.9207  16
   3   9  10 1949.88 60.9847   5
   3   9  10 1865.88 99.2418   3
  -3   9 -11 7.79418 9.60396  10
   3   9  11 12.2405 8.53643  16
  -3   9 -11 7.94040 7.51588  15
   3   9  11 2.58291 10.6320   5
  -3   9 -11 13.6897 7.70149   6
  -3   9 -12 421.359 28.6474  10
  -3   9 -12 418.444 25.2460  15
   3   9  12 455.612 32.0343   5
   3   9  12 395.915 25.1363  16
   3   9  12 375.299 47.7983   3
  -3   9 -12 399.580 25.2010   6
  -3   9 -13 537.471 29.8437   6
  -3   9 -13 583.148 34.2018  10
  -3   9 -13 551.209 28.7397  15
   3   9  13 582.290 36.5738   5
   3   9  13 541.616 57.7229   3
  -3   9 -14 1.16521 9.57919  10
  -3   9 -14 11.0858 7.98209  15
   3   9  14 4.75316 11.9265   5
  -3   9 -14-4.32239 8.73250   6
  -3   9 -15 3144.63 78.6541  10
   3   9  15 3290.47 85.0340   5
  -3   9 -15 3113.01 65.7206  15
  -3   9 -15 3133.15 71.5629   6
  -3   9 -16 652.682 37.5156  10
   3   9  16 642.315 39.0398   5
  -3   9 -16 638.908 29.7030  15
  -3   9 -16 645.613 33.2712   6
  -3   9 -17 4.44652 11.6159  10
   3   9  17 2.99169 12.1671   5
  -3   9 -17 2.80694 5.74704  15
  -3   9 -17-7.69868 9.10730   6
  -3   9 -18 428.879 30.8585  10
   3   9  18 368.735 29.4418   5
  -3   9 -18 377.501 25.6293   6
  -3   9 -19 867.559 42.3302  10
   3   9  19 845.124 42.5644   5
  -3   9 -19 893.142 38.5038   6
  -3   9 -20 31.3538 12.3615  10
   3   9  20 19.5036 12.4459   5
  -3   9 -20 39.9549 10.9745   6
  -3   9 -21 689.602 36.9645  10
   3   9  21 673.421 35.7349   5
  -3   9 -21 616.894 30.6880   6
  -3   9 -22 278.127 21.0668   6
   3   9  22 251.603 22.3151   5
  -3   9 -23 40.1617 12.5963   7
   3   9  23 52.5180 11.5904   5
   3   9  24 454.792 25.6367   5
  -3   9 -24 430.649 28.5156   7
   3   9  25 145.261 14.5412   5
  -3   9 -25 145.671 17.0394   7
  -3  10  26 1425.46 39.8761   9
   3  10 -26 1428.59 43.5563  10
   3  10 -25 275.554 21.4931  10
  -3  10  25 265.018 19.5310   9
   3  10 -24 147.296 17.1526  10
  -3  10  24 159.484 16.5923   9
   3  10 -24 119.923 12.6309  15
   3  10 -23 56.4680 13.0761  10
   3  10 -23 39.9971 9.16463  15
   3  10 -23 37.6745 10.3276  13
  -3  10  23 62.5347 12.4399   9
  -3  10  22-10.2918 9.68435   9
   3  10 -22-10.1721 7.47924  15
   3  10 -22 6.06410 9.55064  13
  -3  10  21 144.521 17.6775   9
   3  10 -21 129.421 16.5814  15
   3  10 -21 129.835 16.9394  13
  -3  10  20 906.124 41.0759   9
  -3  10  20 953.743 36.1290  16
   3  10 -20 979.518 42.7225  13
   3  10 -20 895.060 40.6130  15
  -3  10  19-7.65758 10.1018   9
   3  10 -19 9.99822 9.52542  15
   3  10 -19-5.62104 8.64729  13
  -3  10  19-4.98949 7.30454  16
  -3  10  18 17.6973 7.93990  16
   3  10 -18 31.4175 11.8485  15
   3  10 -18 17.3639 8.62154  13
   3  10 -17 11.9936 10.8431  15
  -3  10  17 8.01921 7.92908  16
   3  10 -17 15.0381 9.60441  13
  -3  10  16 323.972 24.9387  16
   3  10 -16 377.223 28.4885  15
   3  10 -16 386.860 26.7003  13
  -3  10  15 9.51348 9.66427  16
   3  10 -15 2.52277 9.57495   5
   3  10 -15-7.54113 11.2690  15
   3  10 -15-0.83653 7.51276  13
  -3  10  14 724.334 37.3283  16
   3  10 -14 740.719 39.3096  15
   3  10 -14 770.909 35.9737   5
  -3  10  13 101.136 16.2632  16
   3  10 -13 78.6236 14.1396   5
   3  10 -13 87.8613 16.3257  15
   3  10 -12 890.226 37.6728   5
  -3  10  12 978.668 41.4756   7
  -3  10  12 872.841 40.8710  16
   3  10 -12 851.517 41.1588  15
   3  10 -11 1106.52 41.5149   5
  -3 -10  11 1128.49 61.9694   2
  -3  10  11 1176.53 47.3622  16
   3  10 -11 1133.37 46.8851  15
  -3  10  11 1181.49 45.7641   7
   3  10 -10 508.057 28.4047   5
  -3 -10  10 448.082 39.6503   2
  -3  10  10 476.056 30.8114  16
   3  10 -10 486.811 30.7075  15
  -3  10  10 503.730 30.1498   7
   3  10  -9 128.297 15.8687   5
  -3 -10   9 116.275 21.5224   2
   3  10  -9 127.593 16.9159  15
  -3  10   9 141.110 18.2865  16
  -3  10   9 133.924 17.6138   7
   3  10  -8 2598.29 61.2014   5
  -3 -10   8 2536.15 90.5000   2
   3  10  -8 2525.65 66.1782  15
  -3  10   8 2665.50 67.2925   7
  -3  10   8 2602.43 68.8327  16
   3  10  -7 260.541 20.5579   5
  -3 -10   7 268.423 29.8721   2
  -3  10   7 239.564 22.5879  16
  -3  10   7 232.893 21.2079   7
   3  10  -7 234.260 18.8733  14
   3  10  -7 242.760 21.3860  15
  -3 -10   6 73.5754 15.6667   2
  -3  10   6 62.6699 13.9070  16
   3  10  -6 80.5908 13.7257   5
   3  10  -6 67.6749 12.6390  15
   3  10  -6 64.4453 10.9182  14
  -3  10   6 79.9020 14.3845   7
   3  10  -5 227.904 19.4091   5
  -3  10   5 258.440 22.7242  16
  -3 -10   5 229.130 27.9000   2
   3  10  -5 227.458 19.6948  15
  -3  10   5 265.619 22.5508   7
   3  10  -5 265.424 19.7764  14
  -3  10   5 205.524 32.4236   1
  -3  10   4 4.08285 7.73054  16
   3  10  -4 3.57155 7.51523   5
  -3  10   4-5.39029 10.3022   1
   3  10  -4 7.96267 7.60539  15
  -3 -10   4 0.83895 7.10733   2
   3  10  -4-2.65390 4.90774  14
  -3  10   4 14.1407 9.41392   7
   3  10  -3 22.7952 7.88618  16
   3  10  -3 12.3128 6.74467  15
  -3  10   3 5.54759 6.51402  15
  -3  10   3 11.1321 8.28049  16
   3  10  -3 24.0914 9.44812   5
  -3  10   3 15.5662 9.92505   7
  -3 -10   3 1.68360 9.35327   2
  -3  10   2 447.564 46.8060   1
   3  10  -2 464.781 27.0348   5
   3  10  -2 442.396 23.2115  16
  -3  10   2 428.221 27.9457  16
  -3  10   2 462.614 29.7976   7
  -3 -10   2 450.517 39.1065   2
  -3  10   2 433.169 24.2503  15
   3  10  -2 438.319 25.3849  15
   3  10  -1 118.018 14.9963   5
  -3  10   1 104.874 13.5113  15
   3  10  -1 120.434 13.0861  16
  -3  10   1 104.924 15.7979   7
  -3  10   1 101.464 14.8105  16
   3  10  -1 135.871 14.5638  15
  -3 -10   1 86.3006 19.4412   2
   3  10  -1 108.015 23.3104   3
  -3  10   1 127.533 26.0098   1
  -3  10   0 1439.95 83.1527   1
   3  10   0 1457.91 47.3775   5
   3  10   0 1496.60 43.5101  16
  -3  10   0 1536.19 50.7609  16
  -3  10   0 1445.85 44.1089  15
   3  10   0 1491.08 44.2360  15
  -3  10   0 1496.64 52.9537   7
  -3 -10   0 1392.47 67.7363   2
   3  10   0 1529.60 80.1537   3
  -3  10  -1 272.298 39.3172   1
   3  10   1 283.215 22.2618   5
   3  10   1 296.415 20.3917  16
  -3  10  -1 289.070 20.4426  15
  -3  10  -1 287.069 25.2732   7
  -3 -10  -1 270.329 30.0470   2
  -3  10  -1 262.650 20.9867  16
   3  10   1 283.496 36.8647   3
  -3  10  -2 1007.25 69.2944   1
   3  10   2 1182.22 43.8088   5
   3  10   2 1128.58 39.2916  16
  -3  10  -2 1161.92 43.0175  16
  -3  10  -2 1106.75 39.0693  15
  -3  10  -2 1089.50 46.8767   7
   3  10   2 1073.32 68.5288   3
   3  10   3 262.317 21.9264   5
   3  10   3 318.656 21.7631  16
  -3  10  -3 253.202 20.4817  16
  -3  10  -3 219.218 32.7246   1
  -3  10  -3 300.004 26.5936   7
  -3  10  -3 263.781 20.2644  15
   3  10   3 267.974 36.0103   3
   3  10   4 1945.07 57.4528   5
   3  10   4 1979.18 52.5860  16
  -3  10  -4 1956.40 52.3014  15
  -3  10  -4 1928.16 52.8350  16
  -3  10  -4 2036.95 64.7115   7
   3  10   4 1946.70 95.1453   3
   3  10   5 153.872 16.1522  16
   3  10   5 134.993 24.1428   3
   3  10   5 121.277 16.8728   5
  -3  10  -5 147.687 16.4605  15
  -3  10  -5 136.977 19.5569   7
   3  10   6 435.960 47.9015   3
   3  10   6 498.286 30.9613   5
   3  10   6 502.940 27.8130  16
  -3  10  -6 486.758 27.0823  15
  -3  10  -6 499.722 33.7491   7
   3  10   7 466.118 30.1273   5
   3  10   7 456.876 26.9268  16
  -3  10  -7 427.825 32.2831   7
  -3  10  -7 521.467 28.4279  15
   3  10   7 476.265 50.8765   3
  -3  10  -8 139.743 16.4657  10
   3  10   8 143.002 16.3842  16
   3  10   8 104.978 27.1159   3
  -3  10  -8 120.066 15.2715  15
   3  10   8 138.647 18.7502   5
  -3  10  -8 126.558 19.6378   7
  -3  10  -9 964.210 40.8235  10
   3  10   9 963.050 39.0846  16
   3  10   9 942.183 43.4566   5
  -3  10  -9 889.980 46.9698   7
  -3  10  -9 944.051 38.0747  15
   3  10   9 1040.95 77.2808   3
  -3  10 -10 183.379 19.2475  10
   3  10  10 195.787 19.1368  16
   3  10  10 178.213 21.8188   5
   3  10  10 143.312 30.0803   3
  -3  10 -10 189.647 18.6465  15
  -3  10 -10 192.228 23.7505   7
  -3  10 -11 1.47730 8.81883  10
   3  10  11 12.5509 9.80106  16
  -3  10 -11 2.61019 8.66441  15
   3  10  11-2.12395 12.3886   5
  -3  10 -11-16.1479 16.4172   7
   3  10  11 12.3263 14.5207   3
  -3  10 -12-3.56201 10.3461  10
  -3  10 -12-6.60995 8.22942  15
   3  10  12-6.30301 12.7016   5
  -3  10 -12-23.2764 18.5424   7
  -3  10 -13 409.254 35.5267   7
  -3  10 -13 459.607 30.8016  10
   3  10  13 447.932 33.5601   5
  -3  10 -13 453.144 26.7724  15
  -3  10 -14 629.152 36.1632  10
   3  10  14 633.512 39.5354   5
  -3  10 -14 580.615 41.8929   7
  -3  10 -14 617.079 30.7069  15
  -3  10 -15 829.824 41.3704  10
   3  10  15 792.830 43.6642   5
  -3  10 -15 862.328 35.4072  15
  -3  10 -15 823.550 49.0231   7
[truncated: 558,775 more chars]
