# Supplementary material for: Crystal structure of 4,4′,4′′-(1,3,5-triazine-2,4,6-tri­yl)tripyridinium trichloride 2.5-hydrate
Source: Acta Crystallogr E Crystallogr Commun. 2015 Oct 17;71(Pt 11):o858–9. doi: 10.1107/S2056989015018125 (PMC4645061; doi:10.1107/S2056989015018125)
Supplement: Supplementary file 2 [file e-71-0o858-Isup2.hkl]

data_I                                                                          
_shelx_title ' shelxt_a.res in P2(1)/c'                                         
_shelx_refln_list_code          4                                               
_shelx_F_calc_maximum     1170.21                                               
_exptl_crystal_F_000      1928.00                                               
_reflns_d_resolution_high  0.8464                                               
                                                                                
loop_                                                                           
 _space_group_symop_operation_xyz                                               
 'x, y, z'                                                                      
 '-x, y+1/2, -z+1/2'                                                            
 '-x, -y, -z'                                                                   
 'x, -y-1/2, z-1/2'                                                             
                                                                                
_cell_length_a    10.6042                                                       
_cell_length_b    14.6447                                                       
_cell_length_c    27.7906                                                       
_cell_angle_alpha  90.000                                                       
_cell_angle_beta   98.310                                                       
_cell_angle_gamma  90.000                                                       
                                                                                
_shelx_F_squared_multiplier     1.000                                           
                                                                                
loop_                                                                           
 _refln_index_h                                                                 
 _refln_index_k                                                                 
 _refln_index_l                                                                 
 _refln_F_squared_calc                                                          
 _refln_F_squared_meas                                                          
 _refln_F_squared_sigma                                                         
 _refln_observed_status                                                         
   1   0   0         44.48         46.96         4.69 o                         
   2   0   0       7958.16       6149.60        69.22 o                         
   3   0   0        115.12        106.08        12.60 o                         
   4   0   0         91.48         82.93        13.66 o                         
   5   0   0        688.81        652.74        68.38 o                         
   6   0   0       1036.93        906.01        63.34 o                         
   7   0   0         11.16         15.38         6.43 o                         
   8   0   0       1853.16       2132.27        44.87 o                         
   9   0   0        430.93        458.86        17.58 o                         
  10   0   0       1558.31       1580.51        48.89 o                         
  11   0   0       2176.65       2239.32        44.42 o                         
  12   0   0          3.66          4.33         8.03 o                         
   1   1   0       7376.65       6575.15        80.05 o                         
   2   1   0         73.53         84.13         6.13 o                         
   3   1   0      35896.91      35329.55       495.66 o                         
   4   1   0        647.62        621.06        20.66 o                         
   5   1   0       2817.13       2781.89        49.62 o                         
   6   1   0       2131.29       2089.90        24.30 o                         
   7   1   0        687.72        767.84        18.49 o                         
   8   1   0        283.99        310.30        11.99 o                         
   9   1   0        876.59        880.33        17.36 o                         
  10   1   0         33.08         35.78         5.00 o                         
  11   1   0       2412.18       2519.90        39.09 o                         
  12   1   0         31.44         24.85         9.44 o                         
   0   2   0        428.03        297.16        12.15 o                         
   1   2   0        341.66        318.78        11.68 o                         
   2   2   0      16534.93      15956.39       356.51 o                         
   3   2   0         48.92         38.96         4.18 o                         
   4   2   0       1553.23       1555.43        74.13 o                         
   5   2   0        692.08        689.80        55.66 o                         
   6   2   0        192.58        180.30         7.97 o                         
   7   2   0        713.48        735.75        15.58 o                         
   8   2   0        586.88        559.55        18.28 o                         
   9   2   0         67.16         53.69         7.72 o                         
  10   2   0        928.29       1000.02        23.46 o                         
  11   2   0        544.17        566.73        19.10 o                         
  12   2   0        323.41        332.85        15.29 o                         
   1   3   0      30198.58      27941.28       427.52 o                         
   2   3   0         72.92         75.97         8.95 o                         
   3   3   0       1263.35       1110.17        33.83 o                         
   4   3   0        635.93        573.23        57.66 o                         
   5   3   0       2030.93       2039.87        63.83 o                         
   6   3   0        178.77        177.20         8.28 o                         
   7   3   0          5.25          4.95         4.28 o                         
   8   3   0        136.01        143.45         9.47 o                         
   9   3   0        433.47        462.15        16.72 o                         
  10   3   0         59.03         47.15         6.30 o                         
  11   3   0        353.10        350.10        13.01 o                         
  12   3   0        261.52        223.24        17.80 o                         
   0   4   0      57148.65      55405.32       235.37 o                         
   1   4   0          5.44          2.67         3.25 o                         
   2   4   0      42164.32      41277.16       389.17 o                         
   3   4   0          3.04          7.30         7.14 o                         
   4   4   0        539.29        487.80        27.75 o                         
   5   4   0        214.47        208.08        10.08 o                         
   6   4   0        459.77        523.56        13.77 o                         
   7   4   0        643.87        656.70        17.52 o                         
   8   4   0        552.57        589.74        16.28 o                         
   9   4   0         27.22         17.64         7.00 o                         
  10   4   0       1085.59       1029.39        21.14 o                         
  11   4   0        227.45        225.61        10.40 o                         
   1   5   0       2252.55       2239.19        35.31 o                         
   2   5   0        637.15        607.15        26.21 o                         
   3   5   0       8219.80       7975.00       132.61 o                         
   4   5   0       1118.55       1133.27        44.66 o                         
   5   5   0       5533.31       5511.02        39.71 o                         
   6   5   0        169.05        175.39         6.92 o                         
   7   5   0        495.31        516.20        15.96 o                         
   8   5   0         87.55         91.19         7.65 o                         
   9   5   0       8410.82       8874.17        74.18 o                         
  10   5   0        137.73        127.78         8.39 o                         
  11   5   0        841.73        832.75        28.84 o                         
   0   6   0      37153.07      37022.91       241.19 o                         
   1   6   0        261.29        268.87         9.71 o                         
   2   6   0        331.14        181.62        16.74 o                         
   3   6   0        753.69        775.52        35.45 o                         
   4   6   0       3737.88       3985.85        31.71 o                         
   5   6   0         63.04         50.77         4.27 o                         
   6   6   0        324.15        320.91        10.48 o                         
   7   6   0        426.93        423.18        13.63 o                         
   8   6   0       1754.66       1880.68        41.65 o                         
   9   6   0        450.93        445.60        16.94 o                         
  10   6   0        306.90        285.80        13.11 o                         
  11   6   0       2011.94       2006.31        27.66 o                         
   1   7   0      20897.34      20106.89       157.01 o                         
   2   7   0        314.74        315.83        23.02 o                         
   3   7   0      27089.54      29021.59        80.02 o                         
   4   7   0       2017.25       1961.85        22.32 o                         
   5   7   0       2735.61       2880.54        32.05 o                         
   6   7   0        585.02        550.93        13.03 o                         
   7   7   0        105.04         80.63         6.13 o                         
   8   7   0         52.78         39.89         7.28 o                         
   9   7   0       3661.99       3751.18        45.54 o                         
  10   7   0        134.52        147.87         9.56 o                         
  11   7   0        971.94        888.62        20.79 o                         
   0   8   0        389.16        321.15        13.18 o                         
   1   8   0        145.66        146.95         6.14 o                         
   2   8   0       3489.49       3847.76        27.03 o                         
   3   8   0        503.66        448.53         9.96 o                         
   4   8   0        435.39        435.32        12.09 o                         
   5   8   0       1226.97       1199.71        19.56 o                         
   6   8   0         42.14         82.25        16.44 o                         
   7   8   0       1338.01       1285.06        22.46 o                         
   8   8   0       1710.80       1769.76        28.66 o                         
   9   8   0         27.20         19.03         5.19 o                         
  10   8   0       4688.68       4815.65        65.57 o                         
   1   9   0        649.13        636.29         9.96 o                         
   2   9   0         71.67         59.46         4.41 o                         
   3   9   0        658.83        609.59        11.05 o                         
   4   9   0       1228.79       1215.13        19.53 o                         
   5   9   0       2070.35       1978.00        24.14 o                         
   6   9   0       1189.50       1195.96        21.34 o                         
   7   9   0       2146.49       2213.52        29.02 o                         
   8   9   0        906.96        900.23        21.24 o                         
   9   9   0        550.74        500.21        19.28 o                         
  10   9   0         25.80         19.84         6.97 o                         
   0  10   0       3252.17       3175.89        35.06 o                         
   1  10   0         72.42         77.84         4.56 o                         
   2  10   0       2401.29       2366.96        24.73 o                         
   3  10   0       1816.39       1771.14        20.95 o                         
   4  10   0         24.05         33.57         5.70 o                         
   5  10   0        798.02        799.57        22.44 o                         
   6  10   0        112.12        105.26         7.68 o                         
   7  10   0         39.85         30.59         5.04 o                         
   8  10   0         20.16         17.76         6.98 o                         
   9  10   0         84.67        100.71        25.70 o                         
  10  10   0        235.32        248.38        19.34 o                         
   1  11   0      21704.19      22141.86        78.96 o                         
   2  11   0        663.85        685.32        14.63 o                         
   3  11   0       2486.77       2470.84        28.02 o                         
   4  11   0        132.26        130.50        10.94 o                         
   5  11   0         58.18         48.67         7.61 o                         
   6  11   0        387.30        395.77        16.09 o                         
   7  11   0        422.67        409.73        15.57 o                         
   8  11   0        930.56        880.43        19.41 o                         
   9  11   0        130.61        119.12        10.81 o                         
   0  12   0      30385.49      31785.44       139.01 o                         
   1  12   0       3989.13       4062.71        30.48 o                         
   2  12   0        138.82        130.30         7.57 o                         
   3  12   0        665.17        679.49        17.26 o                         
   4  12   0       2866.51       3071.20        49.87 o                         
   5  12   0         15.77          8.25         7.57 o                         
   6  12   0        574.30        592.69        20.30 o                         
   7  12   0          3.33         -4.45         5.21 o                         
   8  12   0         27.06         42.79         5.11 o                         
   1  13   0        781.24        844.05        15.54 o                         
   2  13   0          0.35          5.95         4.13 o                         
   3  13   0        125.58        108.73        11.41 o                         
   4  13   0          1.61         -5.14         7.36 o                         
   5  13   0        401.87        450.12        32.69 o                         
   6  13   0         28.24         25.64         6.73 o                         
   7  13   0        429.96        467.34        16.17 o                         
   0  14   0       7840.13       8210.31        61.07 o                         
   1  14   0        693.75        704.88        15.13 o                         
   2  14   0       1412.02       1416.75        24.00 o                         
   3  14   0       1640.42       1756.71        36.17 o                         
   4  14   0        167.99        171.28        14.93 o                         
   5  14   0        254.70        250.84        14.86 o                         
   6  14   0          9.71         18.74         7.07 o                         
   7  14   0         62.91         65.85         7.49 o                         
   1  15   0       4997.96       5318.76        92.08 o                         
   2  15   0        234.05        241.82        23.50 o                         
   3  15   0       1986.73       2024.07        47.30 o                         
   4  15   0         41.49         39.17        10.27 o                         
   5  15   0          9.79          1.79         6.84 o                         
   6  15   0        257.69        236.60        13.02 o                         
   1  16   0        195.86        163.43        12.86 o                         
   2  16   0         23.59         30.60        26.23 o                         
   3  16   0        157.11        177.17        13.73 o                         
   4  16   0       1197.68       1257.61        30.92 o                         
 -12   1   1        273.33        257.00        14.19 o                         
 -11   1   1          1.34         -6.16         6.16 o                         
 -10   1   1        497.00        501.22        15.18 o                         
  -9   1   1         10.08          5.50         3.89 o                         
  -8   1   1       1508.00       1522.89        23.10 o                         
  -7   1   1      14126.85      14942.57       103.17 o                         
  -6   1   1        184.78        217.64         8.52 o                         
  -5   1   1        872.98        803.24        31.89 o                         
  -4   1   1        442.39        386.12        16.68 o                         
  -3   1   1        368.15        265.38        13.19 o                         
  -2   1   1          7.56         11.40         4.97 o                         
  -1   1   1       1507.70       1378.49        23.68 o                         
   0   1   1        106.54        110.44         3.22 o                         
   1   1   1       4974.79       4595.35        37.02 o                         
   2   1   1         10.48          9.60         3.53 o                         
   3   1   1      25281.77      25352.68       376.67 o                         
   4   1   1          1.10          3.00         5.13 o                         
   5   1   1       1191.98       1072.63        31.03 o                         
   6   1   1         71.09         69.98         4.97 o                         
   7   1   1        215.35        234.61         9.50 o                         
   8   1   1        278.94        288.91        11.75 o                         
   9   1   1         52.26         47.41         5.19 o                         
  10   1   1         10.14          4.79         4.78 o                         
  11   1   1        287.67        323.40        15.91 o                         
  12   1   1        297.52        285.11        18.32 o                         
 -12   2   1        492.84        470.39        18.84 o                         
 -11   2   1        736.54        713.00        21.37 o                         
 -10   2   1        496.42        483.54        15.03 o                         
  -9   2   1        867.40        879.49        19.24 o                         
  -8   2   1       9680.38       9898.48        68.13 o                         
  -7   2   1       1548.58       1551.49        22.35 o                         
  -6   2   1      40760.09      42254.18       143.67 o                         
  -5   2   1       1560.33       1547.85        30.58 o                         
  -4   2   1       1721.20       1574.42        30.16 o                         
  -3   2   1        836.88        811.93        17.95 o                         
  -2   2   1       1473.30       1560.38        51.86 o                         
  -1   2   1        439.78        399.84        12.96 o                         
   0   2   1      25318.41      23813.62       267.78 o                         
   1   2   1        149.55        142.63         8.22 o                         
   2   2   1       1760.45       1528.51        84.68 o                         
   3   2   1        200.43        169.71        11.32 o                         
   4   2   1       5511.35       5469.23        63.59 o                         
   5   2   1       1282.17       1238.84        42.73 o                         
   6   2   1          4.44         13.47         4.20 o                         
   7   2   1        199.87        179.05         8.18 o                         
   8   2   1       5399.79       5755.06        60.76 o                         
   9   2   1       1068.97       1130.49        22.37 o                         
  10   2   1         43.45         49.01         6.49 o                         
  11   2   1        537.15        527.62        18.22 o                         
  12   2   1       1108.30       1057.34        25.84 o                         
 -12   3   1        150.73        135.29        10.08 o                         
 -11   3   1        869.71        895.80        20.07 o                         
 -10   3   1        267.22        248.09        11.23 o                         
  -9   3   1        453.19        480.16        15.33 o                         
  -8   3   1       2519.36       2595.93        32.58 o                         
  -7   3   1       1220.68       1249.25        24.48 o                         
  -6   3   1       1817.71       1707.19        23.61 o                         
  -5   3   1         29.48         26.47        11.36 o                         
  -4   3   1       1763.95       1549.61       114.67 o                         
  -3   3   1       9243.34       8726.66       351.09 o                         
  -2   3   1          9.56          5.87         2.14 o                         
  -1   3   1       5555.11       5901.68       141.81 o                         
   0   3   1         16.28         14.18         3.80 o                         
   1   3   1         17.97         33.71         5.67 o                         
   2   3   1         16.43         12.33         5.59 o                         
   3   3   1      45261.14      43459.24       207.89 o                         
   4   3   1        455.48        399.29        24.07 o                         
   5   3   1       6553.34       6251.17        66.42 o                         
   6   3   1         18.40         13.69         3.71 o                         
   7   3   1         74.92         62.76         5.98 o                         
   8   3   1        575.35        563.97        17.27 o                         
   9   3   1       1201.38       1212.62        26.30 o                         
  10   3   1       2678.23       2789.58        34.46 o                         
  11   3   1        352.82        353.34        12.87 o                         
  12   3   1          1.12         -7.14         7.14 o                         
 -12   4   1         76.22         46.75         9.30 o                         
 -11   4   1        425.47        418.18        13.80 o                         
 -10   4   1         37.56         30.42         6.17 o                         
  -9   4   1        704.12        713.11        18.55 o                         
  -8   4   1        245.01        229.90        10.75 o                         
  -7   4   1       2402.14       2353.68        34.03 o                         
  -6   4   1         37.58         35.48         7.57 o                         
  -5   4   1       2049.54       1864.05        45.69 o                         
  -4   4   1         26.81         38.49        18.33 o                         
  -3   4   1        816.89        766.01        29.99 o                         
  -2   4   1       1483.34       1383.10        52.00 o                         
  -1   4   1        542.14        516.26        15.86 o                         
   0   4   1       1815.10       1754.64        30.15 o                         
   1   4   1        234.24        231.43         6.97 o                         
   2   4   1       4614.09       4376.37       136.95 o                         
   3   4   1        507.74        454.11        23.72 o                         
   4   4   1       3746.35       3679.23       100.34 o                         
   5   4   1         72.96         84.27         7.24 o                         
   6   4   1       6399.72       6509.21        53.71 o                         
   7   4   1         59.18         62.38         6.30 o                         
   8   4   1        329.61        356.44        14.19 o                         
   9   4   1       1306.34       1377.99        27.89 o                         
  10   4   1         32.97         19.18         5.86 o                         
  11   4   1        123.40        113.47         7.90 o                         
 -11   5   1        889.62        933.23        26.41 o                         
 -10   5   1        123.96        132.65         8.65 o                         
  -9   5   1       4190.75       4425.21        44.30 o                         
  -8   5   1        509.59        520.26        15.67 o                         
  -7   5   1       2442.91       2563.01        32.85 o                         
  -6   5   1        652.59        671.94        12.71 o                         
  -5   5   1        325.49        242.31         8.38 o                         
  -4   5   1       1305.85       1386.98        49.03 o                         
  -3   5   1       2275.84       2616.89        58.33 o                         
  -2   5   1         87.16         70.38         5.46 o                         
  -1   5   1       6241.66       6265.53        61.54 o                         
   0   5   1         69.97         71.31         7.82 o                         
   1   5   1      19649.60      19215.25        73.10 o                         
   2   5   1        117.29        110.18        18.58 o                         
   3   5   1       3225.60       3169.42       141.50 o                         
   4   5   1        763.66        774.05        37.11 o                         
   5   5   1          4.44          5.39         5.50 o                         
   6   5   1        398.61        409.30        10.57 o                         
   7   5   1        789.66        791.45        18.87 o                         
   8   5   1         18.46         20.93         5.29 o                         
   9   5   1         15.62         13.44         6.19 o                         
  10   5   1        283.46        280.76        11.41 o                         
  11   5   1       2123.07       2170.71        34.21 o                         
 -11   6   1        834.69        866.09        18.58 o                         
 -10   6   1        667.26        677.18        21.92 o                         
  -9   6   1        332.79        325.91        14.83 o                         
  -8   6   1       6050.97       6361.56        65.36 o                         
  -7   6   1        474.18        465.48        14.50 o                         
  -6   6   1       5800.54       6099.19        37.70 o                         
  -5   6   1        227.50        215.85         7.42 o                         
  -4   6   1      23842.97      26046.08       138.26 o                         
  -3   6   1        315.68        352.50        24.39 o                         
  -2   6   1       5207.81       4929.77        78.97 o                         
  -1   6   1        708.76        667.62        19.78 o                         
   0   6   1        223.82        267.36        15.19 o                         
   1   6   1        237.51        219.18         8.48 o                         
   2   6   1      24459.10      24562.89       228.72 o                         
   3   6   1        231.50        215.74        20.26 o                         
   4   6   1         87.63        211.37        10.83 o                         
   5   6   1       5083.87       5239.76        39.93 o                         
   6   6   1        277.21        289.52        10.50 o                         
   7   6   1        700.16        739.47        19.82 o                         
   8   6   1         11.69          0.15         6.73 o                         
   9   6   1          0.67         -2.58         6.47 o                         
  10   6   1       1770.36       1818.42        30.54 o                         
  11   6   1       2424.44       2368.69        29.68 o                         
 -11   7   1        330.13        338.43        16.32 o                         
 -10   7   1        536.97        553.62        16.66 o                         
  -9   7   1       3801.30       4037.75        47.18 o                         
  -8   7   1        203.77        198.36        11.92 o                         
  -7   7   1       2182.64       2302.79        27.60 o                         
  -6   7   1         43.56         43.78         4.34 o                         
  -5   7   1        272.22        259.78         8.76 o                         
  -4   7   1        180.08        208.01         7.05 o                         
  -3   7   1       5673.45       5996.33        35.97 o                         
  -2   7   1        168.36        140.38        16.11 o                         
  -1   7   1       1919.98       2062.96        37.67 o                         
   0   7   1       1257.88       1195.06        36.77 o                         
   1   7   1      12216.12      10924.55       170.52 o                         
   2   7   1        820.58        792.85        35.51 o                         
   3   7   1      25651.82      26394.44        76.65 o                         
   4   7   1        143.84        126.69         7.06 o                         
   5   7   1         29.61         92.76        23.63 o                         
   6   7   1        585.78        571.41        13.37 o                         
   7   7   1        996.97        977.36        29.45 o                         
   8   7   1        973.28       1023.12        27.96 o                         
   9   7   1        504.36        511.26        17.62 o                         
  10   7   1         43.62         50.79         6.63 o                         
  11   7   1       3341.82       3150.48        38.40 o                         
 -11   8   1        565.70        567.32        27.04 o                         
 -10   8   1        644.05        659.60        23.52 o                         
  -9   8   1         59.75         69.16         9.58 o                         
  -8   8   1         18.65         19.34         7.55 o                         
  -7   8   1        283.78        266.79        10.15 o                         
  -6   8   1       1737.55       1752.91        25.36 o                         
  -5   8   1          1.72          3.76         3.97 o                         
  -4   8   1       1656.97       1833.76        19.04 o                         
  -3   8   1        691.75        698.45        13.15 o                         
  -2   8   1      10877.02      10710.21        66.69 o                         
  -1   8   1         17.69         12.65         2.85 o                         
   0   8   1      10625.11      10044.36        46.37 o                         
   1   8   1        109.72        106.53         5.50 o                         
   2   8   1       3167.18       3016.66        26.37 o                         
   3   8   1       1003.37       1025.00        16.30 o                         
   4   8   1         66.55        120.75         6.16 o                         
   5   8   1       4674.24       4823.79        41.73 o                         
   6   8   1       3637.08       3875.38        43.89 o                         
   7   8   1       1090.96       1110.95        19.42 o                         
   8   8   1         46.60         47.59         7.31 o                         
   9   8   1        355.03        345.41        12.61 o                         
  10   8   1        322.68        322.31        14.63 o                         
 -10   9   1        719.84        760.44        31.62 o                         
  -9   9   1       4753.35       4744.54        69.53 o                         
  -8   9   1         56.78         39.71         6.15 o                         
  -7   9   1       5830.32       6004.50        52.52 o                         
  -6   9   1         26.29         27.52         5.00 o                         
  -5   9   1       4693.14       4609.31        45.55 o                         
  -4   9   1        781.54        820.82        16.12 o                         
  -3   9   1        420.27        472.97         9.83 o                         
  -2   9   1         71.24         74.34         4.44 o                         
  -1   9   1       5277.47       5340.31        28.40 o                         
   0   9   1        114.54        114.34         4.91 o                         
   1   9   1        531.10        492.74         9.13 o                         
   2   9   1        298.29        294.05         8.32 o                         
   3   9   1       1629.13       1539.79        21.07 o                         
   4   9   1        634.87        645.82        16.55 o                         
   5   9   1        186.63        151.63         7.96 o                         
   6   9   1        869.22        892.10        18.86 o                         
   7   9   1        214.52        189.14         9.29 o                         
   8   9   1        616.15        600.58        16.93 o                         
   9   9   1         17.77          5.93         6.06 o                         
  10   9   1        365.51        354.15        17.76 o                         
 -10  10   1          0.19          9.58         7.79 o                         
  -9  10   1         56.08         60.53        13.32 o                         
  -8  10   1        911.47        942.82        21.36 o                         
  -7  10   1         48.03         56.61         6.65 o                         
  -6  10   1       2030.05       2009.17        27.52 o                         
  -5  10   1         62.15         59.27         6.79 o                         
  -4  10   1        105.52        129.20         7.55 o                         
  -3  10   1        121.62        136.65         6.39 o                         
  -2  10   1       6984.55       7202.31        56.92 o                         
  -1  10   1         12.50         13.20         3.01 o                         
   0  10   1        284.13        245.48         7.27 o                         
   1  10   1        730.30        714.76        11.91 o                         
   2  10   1       5197.71       5001.75        56.52 o                         
   3  10   1        341.24        337.97        10.44 o                         
   4  10   1       3424.04       3386.02        39.66 o                         
   5  10   1         53.76         39.38         8.68 o                         
   6  10   1         53.74         38.15         5.39 o                         
   7  10   1        655.88        679.92        16.13 o                         
   8  10   1        391.94        415.54        15.24 o                         
   9  10   1         50.69         44.77         8.52 o                         
  10  10   1        826.32        824.11        33.22 o                         
  -9  11   1         56.99         54.60         8.38 o                         
  -8  11   1         73.29         66.17         6.31 o                         
  -7  11   1       1035.15       1028.69        23.76 o                         
  -6  11   1         95.84         83.65         8.65 o                         
  -5  11   1          9.33         13.25         6.62 o                         
  -4  11   1        166.51        149.42        15.92 o                         
  -3  11   1        572.68        560.63        13.37 o                         
  -2  11   1        125.28        131.86         7.17 o                         
  -1  11   1        521.22        498.61        10.65 o                         
   0  11   1         38.37         34.46         3.84 o                         
   1  11   1        569.07        607.59        11.70 o                         
   2  11   1        161.12        155.97         7.57 o                         
   3  11   1        317.92        299.41        10.69 o                         
   4  11   1        455.25        456.90        17.34 o                         
   5  11   1        582.80        553.15        23.56 o                         
   6  11   1         35.02         31.75         6.66 o                         
   7  11   1       1046.77       1046.99        23.82 o                         
   8  11   1        523.29        483.18        14.53 o                         
   9  11   1         26.06         32.50        10.44 o                         
  -8  12   1        281.35        261.18        10.32 o                         
  -7  12   1        398.03        397.21        14.35 o                         
  -6  12   1        889.84        829.43        21.95 o                         
  -5  12   1        724.43        724.87        24.89 o                         
  -4  12   1        748.90        835.82        26.59 o                         
  -3  12   1        107.41         95.61         7.46 o                         
  -2  12   1       1681.78       1714.66        23.62 o                         
  -1  12   1       3874.86       4013.91        30.24 o                         
   0  12   1       3301.95       3393.58        28.03 o                         
   1  12   1         30.09         38.87         4.44 o                         
   2  12   1         92.35         71.47         6.88 o                         
   3  12   1        160.71        151.60         9.10 o                         
   4  12   1       1416.86       1534.50        35.63 o                         
   5  12   1       1325.89       1389.66        36.58 o                         
   6  12   1       1452.93       1439.65        28.49 o                         
   7  12   1        594.82        621.81        17.54 o                         
   8  12   1         93.24         83.00         6.87 o                         
  -7  13   1       5448.53       5223.18        52.18 o                         
  -6  13   1        271.26        273.88        14.46 o                         
  -5  13   1       1101.05       1141.79        29.83 o                         
  -4  13   1         46.85         68.23        13.13 o                         
  -3  13   1         70.55         63.63        10.25 o                         
  -2  13   1        226.37        216.85         9.22 o                         
  -1  13   1       3079.85       3301.47        30.06 o                         
   0  13   1         76.87         73.49         5.17 o                         
   1  13   1       1186.37       1263.98        18.79 o                         
   2  13   1       5638.05       5875.14        49.07 o                         
   3  13   1         16.39         17.03         6.53 o                         
   4  13   1        364.03        371.87        17.95 o                         
   5  13   1          4.06         -8.99         8.99 o                         
   6  13   1        445.05        436.25        19.95 o                         
   7  13   1        314.63        331.77        16.53 o                         
  -7  14   1        110.51         81.12         8.43 o                         
  -6  14   1        320.25        298.56        15.29 o                         
  -5  14   1          9.54          4.21         8.02 o                         
  -4  14   1         80.72         67.68         9.13 o                         
  -3  14   1        199.08        184.51        13.25 o                         
  -2  14   1       1224.60       1294.72        25.70 o                         
  -1  14   1          5.15         -0.80         4.36 o                         
   0  14   1        864.28        937.71        14.84 o                         
   1  14   1          3.82          1.98         4.00 o                         
   2  14   1       3349.89       3641.58        44.64 o                         
   3  14   1         77.28         88.83        10.22 o                         
   4  14   1       3359.16       3555.38        49.97 o                         
   5  14   1       1381.05       1415.09        37.05 o                         
   6  14   1        212.92        188.22        13.64 o                         
  -6  15   1        131.93        130.50        10.13 o                         
  -5  15   1        215.94        177.65        13.25 o                         
  -4  15   1         59.70         62.47         8.08 o                         
  -3  15   1       2112.33       2166.95        56.99 o                         
  -2  15   1         83.15         49.92         7.79 o                         
  -1  15   1       3901.57       4061.70        61.51 o                         
   0  15   1          1.74          4.52         3.78 o                         
   1  15   1       1617.62       1692.53        27.83 o                         
   2  15   1        163.00        141.84        26.66 o                         
   3  15   1        137.78        132.18        30.15 o                         
   4  15   1        485.86        515.39        26.28 o                         
   5  15   1        394.07        366.37        21.26 o                         
   6  15   1       1401.41       1457.69        29.98 o                         
  -4  16   1        187.46        174.81        13.11 o                         
  -3  16   1        606.60        630.65        23.36 o                         
  -2  16   1         26.85         28.17         7.91 o                         
  -1  16   1         83.24         72.31         9.47 o                         
   0  16   1          0.21          8.98         8.00 o                         
   1  16   1        312.46        282.69        18.48 o                         
   2  16   1         77.44         85.92        10.60 o                         
   3  16   1        124.21        119.90        20.03 o                         
   4  16   1         11.67          5.87         6.60 o                         
 -12   0   2         48.25         27.01        10.45 o                         
 -11   0   2         47.29         45.68         8.81 o                         
 -10   0   2       1470.18       1451.60        45.78 o                         
  -9   0   2       1024.21       1111.96        26.48 o                         
  -8   0   2       2018.10       2043.82        35.95 o                         
  -7   0   2        300.20        415.62        18.64 o                         
  -6   0   2      34418.91      37467.49       183.70 o                         
  -5   0   2       2089.80       2011.58        57.04 o                         
  -4   0   2       3942.56       3859.54        69.51 o                         
  -3   0   2         32.00         26.47         7.33 o                         
  -2   0   2       3857.36       3913.07        50.10 o                         
  -1   0   2        525.83        447.91        13.71 o                         
   0   0   2       1349.33       1407.87        20.11 o                         
   1   0   2        776.41        756.58        19.92 o                         
   2   0   2      33337.79      33874.61       169.68 o                         
   3   0   2       1215.72       1166.50        39.12 o                         
   4   0   2        590.34        417.68        27.71 o                         
   5   0   2       6719.85       6681.94       123.81 o                         
   6   0   2       2671.17       2596.14        79.87 o                         
   7   0   2       4444.16       4646.20        60.71 o                         
   8   0   2      11125.42      11890.05       105.47 o                         
   9   0   2        366.21        368.35        20.76 o                         
  10   0   2       3260.81       3352.65        47.95 o                         
  11   0   2          6.80          0.42         7.23 o                         
  12   0   2       3292.78       3167.14        63.01 o                         
 -12   1   2         83.10         68.69         8.64 o                         
 -11   1   2        308.88        315.08        14.96 o                         
 -10   1   2         20.85         28.76         6.50 o                         
  -9   1   2        630.77        730.23        15.87 o                         
  -8   1   2       1610.44       1675.20        22.80 o                         
  -7   1   2        133.03         59.96         5.72 o                         
  -6   1   2       5794.71       5740.45        48.94 o                         
  -5   1   2      24542.40      23465.76       175.41 o                         
  -4   1   2       1627.78       1531.96        34.33 o                         
  -3   1   2      10932.79      10533.39        68.34 o                         
  -2   1   2        502.87        473.71        17.87 o                         
  -1   1   2       2426.52       2343.56        18.60 o                         
   0   1   2         23.31         22.38         1.92 o                         
   1   1   2       6712.33       6892.73       138.31 o                         
   2   1   2        471.50        437.37        13.40 o                         
   3   1   2       8104.81       7941.84        69.41 o                         
   4   1   2       5314.92       5144.73        66.30 o                         
   5   1   2       6997.78       6847.38       104.03 o                         
   6   1   2       4943.20       4894.21        62.62 o                         
   7   1   2       5152.44       5378.58        41.36 o                         
   8   1   2        128.67        118.79         8.14 o                         
   9   1   2        675.76        680.69        19.23 o                         
  10   1   2       1032.56       1010.84        18.88 o                         
  11   1   2        107.44         94.51         8.89 o                         
  12   1   2        179.19        159.49        10.97 o                         
 -12   2   2         21.39         22.73         6.44 o                         
 -11   2   2         31.86         26.59         6.98 o                         
 -10   2   2       1829.65       1991.85        32.55 o                         
  -9   2   2         98.62        104.12        11.05 o                         
  -8   2   2        125.57        125.22         7.29 o                         
  -7   2   2        424.49        417.91        12.33 o                         
  -6   2   2        395.21        333.41        17.40 o                         
  -5   2   2        284.28        260.14        13.67 o                         
  -4   2   2       1251.51       1201.39        32.07 o                         
  -3   2   2         95.18         92.33         8.75 o                         
  -2   2   2       1395.47       1289.49        17.97 o                         
  -1   2   2          8.93         15.53         2.38 o                         
   0   2   2        725.95        706.44        12.72 o                         
   1   2   2        319.49        312.61         6.95 o                         
   2   2   2        259.05        270.27         7.48 o                         
   3   2   2       2048.41       1944.73        30.40 o                         
   4   2   2        219.28        238.83        18.04 o                         
   5   2   2       2284.69       2305.89       108.20 o                         
   6   2   2         29.95         24.17         4.55 o                         
   7   2   2        850.05        853.83        16.33 o                         
   8   2   2        721.02        753.38        21.20 o                         
   9   2   2         29.05         24.11         6.34 o                         
  10   2   2        100.16         89.34         7.56 o                         
  11   2   2          0.86         -6.10         6.10 o                         
  12   2   2        144.70        145.26        14.96 o                         
 -12   3   2         13.39         25.20         6.37 o                         
 -11   3   2          1.91          1.01         6.44 o                         
 -10   3   2         91.37         91.01        10.23 o                         
  -9   3   2       1426.81       1522.04        26.21 o                         
  -8   3   2         65.78         72.74         7.68 o                         
  -7   3   2        633.50        581.94        16.16 o                         
  -6   3   2          8.39         12.27         4.01 o                         
  -5   3   2      12503.79      12067.95       160.90 o                         
  -4   3   2         38.20         28.55         4.36 o                         
  -3   3   2      21655.36      19099.06        82.31 o                         
  -2   3   2        595.33        596.03        21.25 o                         
  -1   3   2        365.14        513.50        39.82 o                         
   0   3   2        132.93        129.93         5.55 o                         
   1   3   2       3498.91       3190.96        57.11 o                         
   2   3   2        234.51        216.69        13.88 o                         
   3   3   2       4293.69       4169.11        64.88 o                         
   4   3   2          6.54          3.75         8.42 o                         
   5   3   2       5650.01       5613.20        62.59 o                         
   6   3   2        151.25        158.10         8.24 o                         
   7   3   2        738.79        688.41        16.92 o                         
   8   3   2         49.35         69.78         7.25 o                         
   9   3   2          8.42          8.98         8.27 o                         
  10   3   2         16.08          8.91         4.88 o                         
  11   3   2        107.51         99.85         7.61 o                         
  12   3   2         59.93         62.94        11.21 o                         
 -12   4   2         24.82         14.96         7.33 o                         
 -11   4   2        151.54        130.96         8.52 o                         
 -10   4   2       4764.53       4913.69        50.47 o                         
  -9   4   2        862.57        932.25        20.83 o                         
  -8   4   2        748.63        750.00        18.19 o                         
  -7   4   2         11.41          4.41         5.09 o                         
  -6   4   2         71.37         87.61         9.15 o                         
  -5   4   2         64.59         81.56         8.15 o                         
  -4   4   2      21861.31      21487.94      1064.13 o                         
  -3   4   2        208.40        205.55         8.87 o                         
  -2   4   2       8143.87       7710.86        65.53 o                         
  -1   4   2        289.63        289.49        13.06 o                         
   0   4   2      20670.14      20842.90       105.58 o                         
   1   4   2          4.00          2.82         2.84 o                         
   2   4   2       1410.36       1444.11        36.37 o                         
   3   4   2        158.96        138.84        14.42 o                         
   4   4   2      14514.27      14166.35       146.40 o                         
   5   4   2        135.23        149.51         9.20 o                         
   6   4   2       6258.46       5670.23        72.04 o                         
   7   4   2        795.95        799.50        18.60 o                         
   8   4   2        613.28        656.24        18.93 o                         
   9   4   2        566.37        553.43        20.41 o                         
  10   4   2          4.50         -5.46         5.46 o                         
  11   4   2       1853.13       1858.71        27.10 o                         
 -11   5   2        578.60        596.94        15.81 o                         
 -10   5   2       2494.21       2602.58        36.13 o                         
  -9   5   2        246.09        277.01        12.11 o                         
  -8   5   2        182.08        194.27        10.36 o                         
  -7   5   2       4717.72       4705.08        42.33 o                         
  -6   5   2        456.31        413.46         9.66 o                         
  -5   5   2      11437.23      10823.46        98.56 o                         
  -4   5   2        702.29        698.35        34.96 o                         
  -3   5   2      41381.41      40815.20       753.40 o                         
  -2   5   2        405.96        350.68        14.75 o                         
  -1   5   2      20839.15      19300.29       113.68 o                         
   0   5   2        265.02        259.98        10.70 o                         
   1   5   2       2313.78       2302.34        28.65 o                         
   2   5   2        645.15        595.70        26.61 o                         
   3   5   2       2843.18       3305.89        66.73 o                         
   4   5   2          4.70          8.49         5.13 o                         
   5   5   2        735.34        770.47        17.85 o                         
   6   5   2        954.04        916.55        17.50 o                         
   7   5   2       2453.93       2432.64        43.75 o                         
   8   5   2       2954.07       3021.64        39.85 o                         
   9   5   2         66.18         62.33         7.96 o                         
  10   5   2        350.12        358.82        14.77 o                         
  11   5   2        653.06        630.83        18.75 o                         
 -11   6   2        100.96         91.12         7.35 o                         
 -10   6   2        228.28        228.15        14.19 o                         
  -9   6   2        287.55        288.78        11.93 o                         
  -8   6   2       1137.95       1102.27        19.10 o                         
  -7   6   2         65.42         70.46         5.96 o                         
  -6   6   2       2114.38       1905.09        22.37 o                         
  -5   6   2        458.16        428.83         9.51 o                         
  -4   6   2      21948.53      22398.16       104.27 o                         
  -3   6   2        495.14        448.84        26.99 o                         
  -2   6   2       2108.73       2005.32        50.46 o                         
  -1   6   2       2312.95       2336.97        32.10 o                         
   0   6   2       4399.20       4281.83        47.26 o                         
   1   6   2         38.33         26.63         4.92 o                         
   2   6   2          2.18          9.60        13.89 o                         
   3   6   2       1197.83       1191.35        44.60 o                         
   4   6   2       1339.50       1431.94        19.52 o                         
   5   6   2       7386.34       7662.37        48.89 o                         
   6   6   2        197.73        237.89         9.70 o                         
   7   6   2        245.72        229.55        11.37 o                         
   8   6   2        100.20         89.83        10.29 o                         
   9   6   2        762.62        819.90        25.32 o                         
  10   6   2        482.73        498.66        19.39 o                         
  11   6   2        251.32        249.69        10.21 o                         
 -11   7   2          8.83         11.10        11.28 o                         
 -10   7   2       4042.95       4165.84        44.12 o                         
  -9   7   2       8756.08       9388.75        71.30 o                         
  -8   7   2        758.66        779.31        21.46 o                         
  -7   7   2         77.21         74.34         5.13 o                         
  -6   7   2        392.11        375.10        12.34 o                         
  -5   7   2        715.67        754.52        14.43 o                         
  -4   7   2       1081.00       1162.31        15.64 o                         
  -3   7   2      11050.79      11903.01        48.62 o                         
  -2   7   2         63.53         59.02         9.07 o                         
  -1   7   2       2363.33       2226.66        34.31 o                         
   0   7   2         58.02         49.71         6.31 o                         
   1   7   2        168.71        155.15        16.08 o                         
   2   7   2         39.41         41.89         4.75 o                         
   3   7   2         51.48         46.70         4.10 o                         
   4   7   2         50.42         42.57         4.78 o                         
   5   7   2       2980.62       2933.83        38.51 o                         
   6   7   2          3.77          6.81         4.18 o                         
   7   7   2       2513.37       2550.75        29.49 o                         
   8   7   2        493.46        460.58        19.25 o                         
   9   7   2        326.19        335.92        14.67 o                         
  10   7   2        920.36        897.23        18.50 o                         
  11   7   2       2359.79       2348.58        43.39 o                         
 -11   8   2         23.68         16.10         8.27 o                         
 -10   8   2       1886.04       1864.95        33.90 o                         
  -9   8   2        241.04        238.92        14.97 o                         
  -8   8   2        106.53        123.16        10.39 o                         
  -7   8   2        551.65        561.07        14.03 o                         
  -6   8   2       2564.38       2407.76        25.57 o                         
  -5   8   2         96.92         79.77         5.09 o                         
  -4   8   2      13177.97      13508.01        82.62 o                         
  -3   8   2        425.82        465.68         9.19 o                         
  -2   8   2        217.88        218.99         6.53 o                         
  -1   8   2          0.13         -2.82         2.82 o                         
   0   8   2       6910.13       6769.61        33.96 o                         
   1   8   2         21.60         22.92         3.81 o                         
   2   8   2       2373.60       2276.90        23.13 o                         
   3   8   2        747.50        720.90        13.85 o                         
   4   8   2       1867.42       1836.55        21.56 o                         
   5   8   2        437.93        410.63        12.42 o                         
   6   8   2       5430.35       5417.04        66.25 o                         
   7   8   2         83.59         79.73         6.31 o                         
   8   8   2        178.01        182.09         9.67 o                         
   9   8   2         15.20         11.36         4.68 o                         
  10   8   2        568.45        549.79        30.36 o                         
 -10   9   2        177.11        179.67        13.36 o                         
  -9   9   2       2021.89       2111.95        38.48 o                         
  -8   9   2          2.41         -7.97         7.97 o                         
  -7   9   2       1706.90       1713.76        25.30 o                         
  -6   9   2          1.86          1.61         4.16 o                         
  -5   9   2       6078.86       6116.92        42.68 o                         
  -4   9   2         30.73         36.04         4.87 o                         
  -3   9   2       8652.85       8498.65        76.07 o                         
  -2   9   2         95.21         92.88         4.84 o                         
  -1   9   2        936.72        998.11        12.73 o                         
   0   9   2         34.52         35.42         3.17 o                         
   1   9   2        218.77        202.88         6.06 o                         
   2   9   2        692.50        710.93        12.63 o                         
   3   9   2          2.68          5.96         3.73 o                         
   4   9   2        510.37        524.34        15.09 o                         
   5   9   2        923.95        929.15        18.08 o                         
   6   9   2         14.68         15.32         4.55 o                         
   7   9   2         91.39         65.87         7.07 o                         
   8   9   2        932.24        982.31        21.96 o                         
   9   9   2          2.50          2.25         5.77 o                         
  10   9   2        158.75        149.78        11.18 o                         
 -10  10   2        116.25        117.12        10.00 o                         
  -9  10   2        202.94        214.11        15.78 o                         
  -8  10   2       1482.75       1515.14        26.66 o                         
  -7  10   2        116.78        123.57         8.25 o                         
  -6  10   2       1951.27       2006.58        30.25 o                         
  -5  10   2        108.66         94.91         7.19 o                         
  -4  10   2       6899.02       7015.73        49.56 o                         
  -3  10   2        537.15        532.27        11.97 o                         
  -2  10   2      13260.09      12801.33       106.26 o                         
  -1  10   2        291.76        286.83         7.78 o                         
   0  10   2       7264.67       7095.18        36.84 o                         
   1  10   2         21.70         15.43         2.75 o                         
   2  10   2       1454.34       1344.91        19.45 o                         
   3  10   2       1277.73       1344.02        22.27 o                         
   4  10   2       2491.72       2681.87        47.18 o                         
   5  10   2         70.60         69.73        10.42 o                         
   6  10   2       1159.72       1174.92        21.33 o                         
   7  10   2         70.94         65.74         6.35 o                         
   8  10   2          3.41         -5.12         5.12 o                         
   9  10   2        199.44        223.15        12.02 o                         
  -9  11   2        397.86        348.33        17.31 o                         
  -8  11   2        926.94        869.78        21.73 o                         
  -7  11   2       1149.90       1056.77        29.26 o                         
  -6  11   2        134.72        131.41        10.02 o                         
  -5  11   2        165.26        153.95        10.69 o                         
  -4  11   2        117.01        121.11         7.61 o                         
  -3  11   2       2062.43       2115.28        24.90 o                         
  -2  11   2         21.14         26.94         4.31 o                         
  -1  11   2       1636.25       1704.18        19.18 o                         
   0  11   2        387.09        376.35         9.30 o                         
   1  11   2          4.48          5.90         3.55 o                         
   2  11   2        638.57        657.60        16.11 o                         
   3  11   2       1647.57       1605.04        27.20 o                         
   4  11   2        668.13        682.17        28.87 o                         
   5  11   2       5023.30       5258.84        56.12 o                         
   6  11   2          6.62          0.76         6.52 o                         
   7  11   2       2633.27       2621.47        37.00 o                         
   8  11   2       2422.11       2337.84        30.65 o                         
   9  11   2        512.55        495.34        27.91 o                         
  -8  12   2         87.27         53.40         7.79 o                         
  -7  12   2         62.09         40.84         7.97 o                         
  -6  12   2        699.67        786.91        21.39 o                         
  -5  12   2         47.49         28.20         8.24 o                         
  -4  12   2       8771.00       9121.63        85.04 o                         
  -3  12   2        115.92         93.64         8.96 o                         
  -2  12   2       1616.22       1588.49        22.69 o                         
  -1  12   2       1254.22       1293.50        17.36 o                         
   0  12   2        140.26        137.17         6.42 o                         
   1  12   2       1037.78       1059.59        15.77 o                         
   2  12   2       4079.43       4281.90        41.62 o                         
   3  12   2        470.10        478.95        14.82 o                         
   4  12   2       1816.39       1760.34        37.63 o                         
   5  12   2          7.58          2.67         7.74 o                         
   6  12   2       2972.01       3002.38        53.23 o                         
   7  12   2        295.57        329.59        12.91 o                         
   8  12   2        976.66        855.40        19.58 o                         
  -7  13   2        425.11        373.41        14.78 o                         
  -6  13   2        285.36        327.56        16.35 o                         
  -5  13   2       1001.31        968.68        28.07 o                         
  -4  13   2          0.75          5.52         7.47 o                         
  -3  13   2          0.26          1.29         6.32 o                         
  -2  13   2        504.85        498.79        13.22 o                         
  -1  13   2      11842.98      12212.44        68.18 o                         
   0  13   2          5.88          2.18         3.46 o                         
   1  13   2        596.54        651.31        15.12 o                         
   2  13   2        907.56        880.28        19.49 o                         
   3  13   2        473.68        490.62        17.27 o                         
   4  13   2        183.68        192.97        13.64 o                         
   5  13   2        992.26       1098.16        28.45 o                         
   6  13   2         60.51         70.68        10.90 o                         
   7  13   2       3905.83       3636.62        74.44 o                         
  -7  14   2         53.80         20.26         5.70 o                         
  -6  14   2          9.65          3.96         5.32 o                         
  -5  14   2        182.30        157.35        11.98 o                         
  -4  14   2        107.42        147.52        12.13 o                         
  -3  14   2        165.33        152.54        12.48 o                         
  -2  14   2       5011.98       5228.62        51.52 o                         
  -1  14   2        101.54        100.86         6.50 o                         
   0  14   2       1463.44       1482.33        19.96 o                         
   1  14   2        141.55        142.07         9.46 o                         
   2  14   2       1458.54       1574.18        28.66 o                         
   3  14   2       2776.68       2899.56        57.84 o                         
   4  14   2       1681.99       1707.26        43.44 o                         
   5  14   2        156.82        160.30        15.46 o                         
   6  14   2         14.41         -2.19         6.79 o                         
  -6  15   2        207.65        208.21        22.64 o                         
  -5  15   2        105.78        111.54         9.06 o                         
  -4  15   2         27.66         32.44        10.15 o                         
  -3  15   2        208.58        213.35        13.20 o                         
  -2  15   2        393.17        450.58        18.16 o                         
  -1  15   2        700.49        741.98        18.59 o                         
   0  15   2          2.12          9.67         5.72 o                         
   1  15   2         54.41         73.71         8.29 o                         
   2  15   2         37.15         23.75         8.99 o                         
   3  15   2        200.91        199.50        16.55 o                         
   4  15   2        133.10        122.44        13.79 o                         
   5  15   2        747.40        711.71        24.22 o                         
  -4  16   2       4828.62       5238.43        61.22 o                         
  -3  16   2        200.59        232.04        11.91 o                         
  -2  16   2       1231.95       1312.98        33.11 o                         
  -1  16   2        224.92        212.31        33.57 o                         
   0  16   2          7.82         16.29         6.81 o                         
   1  16   2         23.51         15.44        15.96 o                         
   2  16   2         16.23         11.25         7.24 o                         
   3  16   2         41.99         39.21        11.10 o                         
   4  16   2          1.58          5.09         6.34 o                         
 -12   1   3         41.76         36.31         7.45 o                         
 -11   1   3       1258.35       1300.99        28.70 o                         
 -10   1   3        127.61        131.22         9.72 o                         
  -9   1   3        352.31        347.92        11.25 o                         
  -8   1   3         15.93         13.51         3.80 o                         
  -7   1   3       4920.75       5008.48        34.81 o                         
  -6   1   3       2480.48       2576.06        25.02 o                         
  -5   1   3        736.32        934.95        30.01 o                         
  -4   1   3         31.25         30.30         5.87 o                         
  -3   1   3       2146.37       2201.95        32.80 o                         
  -2   1   3        612.64        589.05        14.80 o                         
  -1   1   3       1002.53       1200.62        14.66 o                         
   0   1   3        973.91       1077.94        26.40 o                         
   1   1   3        656.64        619.08        13.87 o                         
   2   1   3         12.38         15.95         4.65 o                         
   3   1   3       1627.85       1679.49        33.13 o                         
   4   1   3       2569.73       2608.22        75.72 o                         
   5   1   3          0.34          6.95         7.37 o                         
   6   1   3        701.64        709.15        14.88 o                         
   7   1   3        156.04        117.69         6.52 o                         
   8   1   3       1799.82       1873.70        28.44 o                         
   9   1   3       4212.03       4319.84        47.13 o                         
  10   1   3         66.98         72.47         6.12 o                         
  11   1   3         24.21         23.68         6.52 o                         
  12   1   3         88.64         85.97        10.19 o                         
 -12   2   3         77.36         68.29         8.51 o                         
 -11   2   3        107.47        121.10        10.65 o                         
 -10   2   3         66.22         66.81         7.91 o                         
  -9   2   3         41.92         43.92         6.41 o                         
  -8   2   3        155.88        125.55         6.68 o                         
  -7   2   3        379.48        390.17         9.80 o                         
  -6   2   3       2166.36       2217.39        27.23 o                         
  -5   2   3          2.10          5.06         4.52 o                         
  -4   2   3      42856.29      40565.92       761.65 o                         
  -3   2   3       2513.92       2194.47        53.24 o                         
  -2   2   3     166975.98     150950.81       676.64 o                         
  -1   2   3       3109.74       3258.28        27.35 o                         
   0   2   3       7462.51       5984.50        44.41 o                         
   1   2   3       2094.75       2235.89        39.78 o                         
   2   2   3     115232.12     113470.40       523.78 o                         
   3   2   3       1986.51       1959.86        42.29 o                         
   4   2   3      22233.60      22781.69       163.49 o                         
   5   2   3       1785.13       1808.08        27.14 o                         
   6   2   3       3681.92       3852.61        41.10 o                         
   7   2   3         51.39         66.83         5.84 o                         
   8   2   3        463.21        456.62        16.78 o                         
   9   2   3        682.00        701.89        22.94 o                         
  10   2   3       1205.01       1245.94        25.79 o                         
  11   2   3        272.49        273.66        13.43 o                         
  12   2   3         38.90         38.47         9.70 o                         
 -12   3   3        352.46        355.57        15.73 o                         
 -11   3   3       4697.26       4895.49        46.32 o                         
 -10   3   3          3.80         -3.53         6.42 o                         
  -9   3   3        367.52        388.35        13.86 o                         
  -8   3   3          1.43         -2.90         4.60 o                         
  -7   3   3       1086.19       1094.39        19.66 o                         
  -6   3   3          2.93          9.15         3.79 o                         
  -5   3   3       1328.54       1187.61        40.89 o                         
  -4   3   3        272.03        266.56        14.26 o                         
  -3   3   3      22627.80      21547.81       103.62 o                         
  -2   3   3       2276.74       2265.68        29.41 o                         
  -1   3   3       6621.04       6893.04        62.66 o                         
   0   3   3       6546.16       6972.54        95.73 o                         
   1   3   3        443.45        457.69        18.88 o                         
   2   3   3       6293.58       6382.32        69.68 o                         
   3   3   3          6.17          8.19         7.03 o                         
   4   3   3       6680.64       6782.27        95.69 o                         
   5   3   3       3698.03       3761.36        40.54 o                         
   6   3   3       1170.39       1179.47        23.30 o                         
   7   3   3        858.02        841.19        19.95 o                         
   8   3   3         33.13         38.02         6.67 o                         
   9   3   3       2481.22       2477.38        53.99 o                         
  10   3   3          3.08         -5.52         6.23 o                         
  11   3   3         42.96         43.37         7.38 o                         
 -12   4   3        602.10        631.45        28.20 o                         
 -11   4   3         31.71         30.32         5.62 o                         
 -10   4   3        773.35        810.37        18.74 o                         
  -9   4   3         92.78         70.40         7.58 o                         
  -8   4   3          0.72          1.32         4.44 o                         
  -7   4   3       1596.83       1562.51        23.99 o                         
  -6   4   3         48.91         48.01         5.28 o                         
  -5   4   3         68.74         62.43         6.15 o                         
  -4   4   3       9619.12       9383.26       107.27 o                         
  -3   4   3       1946.17       1955.03        36.96 o                         
  -2   4   3      39022.51      38493.25       165.11 o                         
  -1   4   3       1527.09       1701.60        27.58 o                         
   0   4   3      10565.46      10441.79       161.87 o                         
   1   4   3       1679.50       1731.38        42.20 o                         
   2   4   3       2639.86       2732.35        40.96 o                         
   3   4   3       4360.56       4332.35        71.74 o                         
   4   4   3      10658.03      10623.38       126.79 o                         
   5   4   3       2868.99       2723.39        35.90 o                         
   6   4   3       2110.41       2050.30        37.08 o                         
   7   4   3        107.22        119.29         8.24 o                         
   8   4   3        110.07        103.22         9.03 o                         
   9   4   3        338.52        344.82        16.33 o                         
  10   4   3        619.79        622.63        16.41 o                         
  11   4   3        119.63        104.12         8.95 o                         
 -11   5   3       6053.94       5904.18        48.12 o                         
 -10   5   3       3715.18       3874.14        43.91 o                         
  -9   5   3        170.42        163.87        12.75 o                         
  -8   5   3        465.07        463.48        13.54 o                         
  -7   5   3          0.98         -3.67         4.81 o                         
  -6   5   3       1022.55        964.07        17.60 o                         
  -5   5   3       5868.37       5921.92        38.66 o                         
  -4   5   3        270.36        257.27        16.94 o                         
  -3   5   3        123.00         68.91         9.59 o                         
  -2   5   3       1193.35       1257.72        22.52 o                         
  -1   5   3      54915.48      53274.49       189.14 o                         
   0   5   3       1491.91       1464.62        30.57 o                         
   1   5   3       3973.17       3936.45        52.56 o                         
   2   5   3       1194.21       1197.19        37.50 o                         
   3   5   3       5257.73       5015.66        67.64 o                         
   4   5   3       3217.99       3379.98        37.88 o                         
   5   5   3       2657.92       3065.44        33.08 o                         
   6   5   3        474.82        483.39        12.97 o                         
   7   5   3        440.35        515.98        16.77 o                         
   8   5   3        350.98        368.57        14.53 o                         
   9   5   3        499.41        495.57        20.43 o                         
  10   5   3        414.80        433.77        15.70 o                         
  11   5   3        247.25        239.55        11.99 o                         
 -11   6   3         97.87         78.17         8.16 o                         
 -10   6   3      12048.93      12850.90        91.48 o                         
  -9   6   3         27.97         24.04         5.59 o                         
  -8   6   3       1445.22       1548.96        22.57 o                         
  -7   6   3       1126.24       1141.15        18.63 o                         
  -6   6   3       2478.97       2501.07        22.94 o                         
  -5   6   3        339.56        298.15         9.14 o                         
  -4   6   3       6447.66       6592.35        47.38 o                         
  -3   6   3        724.73        719.32        26.33 o                         
  -2   6   3       3939.13       5422.29        50.15 o                         
  -1   6   3         15.70         28.62         4.91 o                         
   0   6   3      30736.61      30954.79       366.14 o                         
   1   6   3         16.76         10.80         4.04 o                         
   2   6   3       8770.51       9612.02       153.44 o                         
   3   6   3       1325.20       1381.83        29.85 o                         
   4   6   3      15499.76      17224.86        93.07 o                         
   5   6   3          1.13          3.77         3.85 o                         
   6   6   3         10.55          9.53         5.39 o                         
   7   6   3        109.07        113.33         8.36 o                         
   8   6   3       6865.33       7286.77        87.68 o                         
   9   6   3         41.29         31.08         8.32 o                         
  10   6   3       3460.06       3517.14        41.63 o                         
  11   6   3        108.18         85.08         6.46 o                         
 -11   7   3       2534.42       2471.32        42.82 o                         
 -10   7   3       1559.95       1615.79        27.61 o                         
  -9   7   3        152.52        154.65        12.29 o                         
  -8   7   3       1472.80       1562.90        26.87 o                         
  -7   7   3       2513.93       2545.55        25.07 o                         
  -6   7   3       1180.38       1152.11        17.72 o                         
  -5   7   3        929.94        783.17        14.12 o                         
  -4   7   3         79.68         80.23         4.44 o                         
  -3   7   3        402.97        576.89        10.38 o                         
  -2   7   3        603.88        613.22        15.14 o                         
  -1   7   3         71.64        143.00         9.42 o                         
   0   7   3         21.76         16.39         5.89 o                         
   1   7   3        240.96        218.60        35.86 o                         
   2   7   3         56.88         43.17         4.09 o                         
   3   7   3        308.50        228.29         7.04 o                         
   4   7   3         45.16         50.36         4.40 o                         
   5   7   3        146.00        114.33         7.19 o                         
   6   7   3          2.51          5.40         4.36 o                         
   7   7   3         20.18         10.62         5.24 o                         
   8   7   3        115.09        104.42        11.00 o                         
   9   7   3        919.35        886.44        22.43 o                         
  10   7   3        234.56        238.51        10.01 o                         
  11   7   3         19.05         36.46        14.80 o                         
 -11   8   3         56.23         53.61         7.52 o                         
 -10   8   3       2278.48       2407.98        52.89 o                         
  -9   8   3        147.75        154.51        12.60 o                         
  -8   8   3        129.14        136.02        12.75 o                         
  -7   8   3        890.04        931.64        16.53 o                         
  -6   8   3        190.64        187.55         7.76 o                         
  -5   8   3        559.03        509.14        11.37 o                         
  -4   8   3        355.94        343.61         8.83 o                         
  -3   8   3        527.59        497.43         9.46 o                         
  -2   8   3        978.56       1107.02        13.99 o                         
  -1   8   3         57.18         37.81         5.95 o                         
   0   8   3         17.44          6.92         2.51 o                         
   1   8   3        217.25        207.92         7.54 o                         
   2   8   3        451.20        547.37        10.65 o                         
   3   8   3         86.75         65.49         5.13 o                         
   4   8   3        895.58        940.28        20.15 o                         
   5   8   3        363.30        343.26        12.70 o                         
   6   8   3        583.28        583.39        13.84 o                         
   7   8   3        656.83        652.49        15.53 o                         
   8   8   3        420.50        439.60        14.27 o                         
   9   8   3        404.51        421.02        13.63 o                         
  10   8   3         93.10         74.74         6.41 o                         
 -10   9   3          1.85         -1.76         6.72 o                         
  -9   9   3         33.93         26.48         9.34 o                         
  -8   9   3         82.73         87.87        10.42 o                         
  -7   9   3        877.44        886.85        18.29 o                         
  -6   9   3          7.67          5.67         3.69 o                         
  -5   9   3       6586.37       6645.43        42.10 o                         
  -4   9   3          0.08          1.43         3.88 o                         
  -3   9   3       2704.63       2420.06        22.09 o                         
  -2   9   3        175.29        158.14         6.15 o                         
  -1   9   3       7630.51       7743.86        48.25 o                         
   0   9   3       2370.26       2277.05        25.48 o                         
   1   9   3       4982.07       4880.10        30.51 o                         
   2   9   3       2143.57       2042.89        22.01 o                         
   3   9   3        477.74        442.72        11.74 o                         
   4   9   3         98.47         96.51         6.44 o                         
   5   9   3        349.16        401.02        12.73 o                         
   6   9   3          2.18          2.63         4.84 o                         
   7   9   3        352.17        371.76        13.46 o                         
   8   9   3         79.13         77.27         7.33 o                         
   9   9   3        103.72        106.18         8.29 o                         
  10   9   3         85.96         82.30         9.59 o                         
 -10  10   3       1089.25       1059.17        27.06 o                         
  -9  10   3         33.22         27.27        13.91 o                         
  -8  10   3         32.77         31.96         5.76 o                         
  -7  10   3         67.69         53.09         6.93 o                         
  -6  10   3       1177.25       1260.88        24.19 o                         
  -5  10   3          4.61          1.78         4.56 o                         
  -4  10   3        343.01        290.31        10.73 o                         
  -3  10   3         12.18         15.55         3.62 o                         
  -2  10   3       2382.58       2200.21        23.44 o                         
  -1  10   3         13.78         19.69         3.24 o                         
   0  10   3         89.81         94.08         4.88 o                         
   1  10   3       4420.74       4416.95        30.73 o                         
   2  10   3        263.79        241.88         8.48 o                         
   3  10   3        349.81        328.98        12.35 o                         
   4  10   3        569.76        528.43        15.91 o                         
   5  10   3        413.98        424.74        16.06 o                         
   6  10   3          3.55         10.02         5.39 o                         
   7  10   3        287.70        274.05        10.65 o                         
   8  10   3       2301.57       2422.48        33.48 o                         
   9  10   3         13.43         11.38         6.67 o                         
  -9  11   3         84.70         81.04        10.01 o                         
  -8  11   3        476.78        464.77        14.43 o                         
  -7  11   3       2119.30       2104.85        33.20 o                         
  -6  11   3        713.23        747.01        21.28 o                         
  -5  11   3          1.07          4.17         4.87 o                         
  -4  11   3          2.15         -1.03         4.51 o                         
  -3  11   3        536.06        518.51        16.02 o                         
  -2  11   3         66.76         55.79         5.17 o                         
  -1  11   3      11096.59      11295.62        48.85 o                         
   0  11   3        379.98        393.52         9.54 o                         
   1  11   3         88.42         86.49         6.16 o                         
   2  11   3        366.31        413.43        12.10 o                         
   3  11   3      10314.14      10517.60        62.47 o                         
   4  11   3        308.98        310.99        12.73 o                         
   5  11   3        897.28        939.82        24.15 o                         
   6  11   3        174.52        173.15        11.18 o                         
   7  11   3        276.34        259.11        11.00 o                         
   8  11   3         47.54         34.10         8.20 o                         
   9  11   3        349.69        335.91        22.98 o                         
  -8  12   3        512.45        441.97        19.77 o                         
  -7  12   3       2125.72       2048.20        31.24 o                         
  -6  12   3         50.83         47.65         7.59 o                         
  -5  12   3       1139.65       1177.30        30.96 o                         
  -4  12   3        765.13        773.41        21.40 o                         
  -3  12   3       1142.82       1178.33        25.78 o                         
  -2  12   3       3031.36       3175.85        31.77 o                         
  -1  12   3          0.40          0.85         3.89 o                         
   0  12   3      15851.20      16308.26        60.75 o                         
   1  12   3       7229.60       7361.55        44.22 o                         
   2  12   3      21242.51      21611.43       121.99 o                         
   3  12   3        124.93        125.29         8.55 o                         
   4  12   3       1211.71       1362.62        33.01 o                         
   5  12   3        428.42        468.06        19.87 o                         
   6  12   3         26.52         35.20         7.64 o                         
   7  12   3        551.09        575.95        19.03 o                         
   8  12   3         31.07         31.10        13.97 o                         
  -7  13   3        669.46        580.21        20.40 o                         
  -6  13   3         72.07         65.38         8.61 o                         
  -5  13   3       2960.97       2627.80        44.53 o                         
  -4  13   3         73.94         59.68         7.85 o                         
  -3  13   3       3372.38       3567.51        56.93 o                         
  -2  13   3         41.40         31.33         5.12 o                         
  -1  13   3       4441.78       4427.24        37.25 o                         
   0  13   3        381.23        405.84        11.07 o                         
   1  13   3       1461.16       1493.43        25.01 o                         
   2  13   3        877.02        944.51        22.99 o                         
   3  13   3          9.02         12.85         8.33 o                         
   4  13   3        153.53        158.98        16.46 o                         
   5  13   3        111.53        116.99        13.97 o                         
   6  13   3        148.40        144.50        16.69 o                         
   7  13   3         21.02          8.83        10.95 o                         
  -7  14   3        115.09        114.71        12.21 o                         
  -6  14   3        174.06        212.97        13.33 o                         
  -5  14   3        294.43        294.11        15.18 o                         
  -4  14   3        123.88         87.13        10.37 o                         
  -3  14   3        371.79        360.20        14.40 o                         
  -2  14   3       1479.34       1590.32        32.56 o                         
  -1  14   3        195.43        178.08        10.35 o                         
   0  14   3        930.33        902.57        17.15 o                         
   1  14   3       2323.89       2443.11        35.30 o                         
   2  14   3        753.03        736.03        20.03 o                         
   3  14   3         92.78         75.82        12.69 o                         
   4  14   3       1227.06       1307.46        38.21 o                         
   5  14   3        281.44        270.87        19.94 o                         
   6  14   3        271.45        254.08        15.08 o                         
  -6  15   3          0.65         -7.10         7.10 o                         
  -5  15   3        196.28        213.70        13.76 o                         
  -4  15   3        307.04        278.72        14.28 o                         
  -3  15   3         14.89         12.83         6.94 o                         
  -2  15   3          7.90         10.86         5.06 o                         
  -1  15   3       1624.36       1619.03        31.62 o                         
   0  15   3        280.84        274.56        11.51 o                         
   1  15   3         15.71         15.03         6.21 o                         
   2  15   3        426.15        437.04        17.71 o                         
   3  15   3       2427.43       2414.63        50.31 o                         
   4  15   3          0.68          4.91         7.83 o                         
   5  15   3        340.05        338.12        17.15 o                         
  -4  16   3        631.22        693.08        22.77 o                         
  -3  16   3        527.72        597.09        18.42 o                         
  -2  16   3        100.54        131.94        22.17 o                         
  -1  16   3         30.11         35.78         7.05 o                         
   0  16   3         80.17         60.61         8.58 o                         
   1  16   3        539.14        561.70        21.86 o                         
   2  16   3       1463.78       1386.48        35.18 o                         
   3  16   3         32.72         30.57         8.82 o                         
   4  16   3       1137.05       1294.68        31.50 o                         
 -12   0   4        151.70        133.63        16.22 o                         
 -11   0   4          5.65        -12.83        12.83 o                         
 -10   0   4      12582.38      13110.46       209.03 o                         
  -9   0   4        290.90        306.72        17.25 o                         
  -8   0   4      15971.18      16568.15       116.77 o                         
  -7   0   4         72.49         64.97         6.14 o                         
  -6   0   4       2379.65       2939.41        32.69 o                         
  -5   0   4       3707.73       3839.08        80.58 o                         
  -4   0   4      10981.71      10053.47       116.03 o                         
  -3   0   4       2709.16       2584.35        52.44 o                         
  -2   0   4      17795.38      17848.28       120.33 o                         
  -1   0   4         52.82         45.15         6.31 o                         
   0   0   4      13788.75      13027.10        87.68 o                         
   1   0   4         85.26         87.11         9.14 o                         
   2   0   4       1355.09       1562.60        41.45 o                         
   3   0   4        100.21         81.88        12.32 o                         
   4   0   4       1164.88       1247.19        49.11 o                         
   5   0   4       1256.91       1295.39        55.84 o                         
   6   0   4         72.33        121.75        10.19 o                         
   7   0   4       5189.32       5143.26       214.32 o                         
   8   0   4      10830.99      11642.08       105.09 o                         
   9   0   4        121.54        127.64        13.39 o                         
  10   0   4        788.26        831.33        24.04 o                         
  11   0   4       1544.88       1485.93        35.14 o                         
  12   0   4       1838.96       1725.50        44.39 o                         
 -12   1   4          9.68          5.19         6.16 o                         
 -11   1   4          0.37         -6.93         6.93 o                         
 -10   1   4        285.63        266.88        12.79 o                         
  -9   1   4        511.62        581.46        15.23 o                         
  -8   1   4          3.54         -4.02         4.02 o                         
  -7   1   4        596.16        653.45        11.95 o                         
  -6   1   4        638.43        674.38        11.18 o                         
  -5   1   4       7543.86       7712.78       159.38 o                         
  -4   1   4       3240.49       3117.00        57.64 o                         
  -3   1   4      14226.13      13734.42        84.93 o                         
  -2   1   4       2271.67       2210.74        30.25 o                         
  -1   1   4        991.74        922.31        15.90 o                         
   0   1   4         63.44         61.82         5.03 o                         
   1   1   4         34.32         39.39         3.75 o                         
   2   1   4          9.83          7.01         4.31 o                         
   3   1   4      14357.16      14579.70       201.38 o                         
   4   1   4        552.83        542.49        22.86 o                         
   5   1   4         37.48         33.16         5.99 o                         
   6   1   4       1374.05       1309.77        20.21 o                         
   7   1   4       1889.77       1940.51        25.74 o                         
   8   1   4       4560.88       4613.49        46.89 o                         
   9   1   4        744.68        795.16        20.63 o                         
  10   1   4       1112.61       1135.47        21.75 o                         
  11   1   4        130.50        129.66         9.94 o                         
  12   1   4         31.39         25.87         9.36 o                         
 -12   2   4          4.59         -0.61         5.52 o                         
 -11   2   4        156.64        139.97        10.97 o                         
 -10   2   4        349.61        378.77        14.86 o                         
  -9   2   4        230.71        242.49        10.79 o                         
  -8   2   4        408.74        409.08        11.97 o                         
  -7   2   4        125.19        122.98         6.45 o                         
  -6   2   4       1444.18       1447.34        20.06 o                         
  -5   2   4         89.31         79.97         8.14 o                         
  -4   2   4        405.77        408.99        14.92 o                         
  -3   2   4       1437.74       1290.47        26.43 o                         
  -2   2   4        212.70        199.88         8.55 o                         
  -1   2   4        531.04        549.90        12.23 o                         
   0   2   4        113.24        132.34         5.27 o                         
   1   2   4        637.56        617.51        12.56 o                         
   2   2   4        989.85        982.66        17.65 o                         
   3   2   4         12.59         11.59         4.45 o                         
   4   2   4        500.78        492.20        17.58 o                         
   5   2   4          1.78          3.86         3.28 o                         
   6   2   4        239.38        222.23         8.40 o                         
   7   2   4        271.91        286.12        10.46 o                         
   8   2   4         66.08         96.89         9.29 o                         
   9   2   4        356.34        368.08        17.23 o                         
  10   2   4          0.84          0.32         7.14 o                         
  11   2   4        189.90        206.20        11.47 o                         
 -12   3   4         26.11         21.57         5.67 o                         
 -11   3   4         57.14         47.38         5.62 o                         
 -10   3   4          0.77         -1.10         6.05 o                         
  -9   3   4        863.37        877.97        20.00 o                         
  -8   3   4         83.86         76.68         6.31 o                         
  -7   3   4       1069.73        958.07        18.43 o                         
  -6   3   4        221.55        236.79         8.80 o                         
  -5   3   4         56.92        123.67         8.79 o                         
  -4   3   4        101.32         93.01         8.52 o                         
  -3   3   4       1001.13        993.31        21.26 o                         
  -2   3   4         11.40         10.41         3.90 o                         
  -1   3   4       3916.11       4065.51       161.85 o                         
   0   3   4         75.69         80.61         5.16 o                         
   1   3   4       3992.92       4381.11        53.19 o                         
   2   3   4         91.13        100.96         4.93 o                         
   3   3   4       5500.53       5015.53        72.08 o                         
   4   3   4       1290.23       1242.02        41.52 o                         
   5   3   4       2131.88       2146.18        36.14 o                         
   6   3   4          3.65          7.57         4.04 o                         
   7   3   4       1265.43       1215.99        23.91 o                         
   8   3   4          1.30         -0.09         8.73 o                         
   9   3   4         67.05         63.91         9.07 o                         
  10   3   4         58.49         59.23         7.36 o                         
  11   3   4       1938.60       1921.37        26.56 o                         
 -12   4   4        653.25        654.40        28.76 o                         
 -11   4   4        636.38        634.75        16.91 o                         
 -10   4   4       1283.78       1285.01        23.44 o                         
  -9   4   4       2321.09       2438.19        33.09 o                         
  -8   4   4       4686.58       4780.73        50.65 o                         
  -7   4   4        861.39        875.43        16.62 o                         
  -6   4   4       2101.68       1944.75        24.44 o                         
  -5   4   4        498.50        454.57        16.29 o                         
  -4   4   4       1011.67        737.94        81.06 o                         
  -3   4   4        890.10        931.03        26.16 o                         
  -2   4   4       6660.24       6165.52        66.05 o                         
  -1   4   4          1.81          3.49         3.89 o                         
   0   4   4      13990.46      13840.48       107.87 o                         
   1   4   4        336.78        320.42        10.74 o                         
   2   4   4      34970.23      35903.90       148.65 o                         
   3   4   4       3627.99       3661.69        66.21 o                         
   4   4   4       5889.49       5476.64        91.49 o                         
   5   4   4       3369.73       3387.60        40.31 o                         
   6   4   4       5268.88       5482.78        94.60 o                         
   7   4   4       1794.37       1885.18        32.30 o                         
   8   4   4        812.95        835.27        20.35 o                         
   9   4   4        658.51        632.17        21.44 o                         
  10   4   4       1533.43       1531.10        30.74 o                         
  11   4   4        138.87        125.21         9.87 o                         
 -11   5   4        102.12        100.45         8.35 o                         
 -10   5   4        339.86        344.12        12.74 o                         
  -9   5   4       3005.33       3262.79        50.38 o                         
  -8   5   4          5.13          4.45         4.73 o                         
  -7   5   4       1223.82       1239.56        20.15 o                         
  -6   5   4       1255.23       1214.49        17.70 o                         
  -5   5   4       3710.81       3539.48        60.31 o                         
  -4   5   4         34.85         26.69        14.47 o                         
  -3   5   4        327.04        352.98        13.30 o                         
  -2   5   4        594.21        633.83        16.95 o                         
  -1   5   4       5204.37       5675.02        54.57 o                         
   0   5   4         36.79         35.87         6.59 o                         
   1   5   4       8445.76       7987.13       137.72 o                         
   2   5   4       1098.70       1090.29        36.24 o                         
   3   5   4       1044.72       1109.64        32.29 o                         
   4   5   4       1911.74       1863.02        28.40 o                         
   5   5   4       4928.49       5026.24        42.95 o                         
   6   5   4       1251.71       1314.54        23.61 o                         
   7   5   4       1317.96       1322.54        26.71 o                         
   8   5   4       1288.89       1252.26        29.39 o                         
   9   5   4       1256.25       1247.29        31.33 o                         
  10   5   4         51.27         39.23         6.90 o                         
  11   5   4        341.34        336.32        13.67 o                         
 -11   6   4        316.37        280.38        12.54 o                         
 -10   6   4       2846.52       2963.18        37.16 o                         
  -9   6   4          5.13         -5.15         6.01 o                         
  -8   6   4        803.48        848.07        19.63 o                         
  -7   6   4          0.10         -2.33         3.67 o                         
  -6   6   4        633.22        644.57        11.23 o                         
  -5   6   4        127.75        151.31         5.82 o                         
  -4   6   4        491.09        579.48        10.55 o                         
  -3   6   4       6299.29       6672.97        79.18 o                         
  -2   6   4        363.05        463.20        17.67 o                         
  -1   6   4        397.51        390.13        16.11 o                         
   0   6   4       2189.96       2255.49        42.46 o                         
   1   6   4        115.07        114.15         8.12 o                         
   2   6   4        166.48        135.07        20.30 o                         
   3   6   4       3608.95       3640.12        33.06 o                         
   4   6   4        447.58        395.17        12.30 o                         
   5   6   4       1490.50       1459.27        23.34 o                         
   6   6   4       2005.50       2146.45        31.61 o                         
   7   6   4       1107.88       1097.38        23.92 o                         
   8   6   4         28.86         35.01        10.67 o                         
   9   6   4         70.40         53.63        10.37 o                         
  10   6   4          1.17         -4.00         5.68 o                         
  11   6   4        575.09        538.39        16.01 o                         
 -11   7   4       3622.14       3606.29        51.82 o                         
 -10   7   4         89.48         91.27         7.91 o                         
  -9   7   4       1307.29       1445.17        31.93 o                         
  -8   7   4        806.56        848.46        20.10 o                         
  -7   7   4       5731.47       5862.35        41.04 o                         
  -6   7   4        476.11        481.20        11.96 o                         
  -5   7   4        109.96        106.07         5.70 o                         
  -4   7   4         45.46         68.32         4.27 o                         
  -3   7   4       1088.02       1167.57        15.08 o                         
  -2   7   4         16.82         15.02         4.00 o                         
  -1   7   4       4819.13       4693.17        87.55 o                         
   0   7   4         76.91         65.61         8.60 o                         
   1   7   4       5027.59       4971.66        84.30 o                         
   2   7   4         81.45         79.93         5.74 o                         
   3   7   4        143.61        133.31         5.40 o                         
   4   7   4         21.46         21.31         4.14 o                         
   5   7   4       1776.02       2097.27        31.98 o                         
   6   7   4       2771.14       2988.99        35.63 o                         
   7   7   4         94.00         98.85         8.89 o                         
   8   7   4       1182.79       1186.18        34.42 o                         
   9   7   4         11.76          9.16        10.37 o                         
  10   7   4        870.64        833.83        17.32 o                         
 -11   8   4        281.65        246.99        13.40 o                         
 -10   8   4         58.42         61.98        10.08 o                         
  -9   8   4       1947.10       1961.86        38.61 o                         
  -8   8   4         25.92         20.64         7.21 o                         
  -7   8   4        467.13        469.62        11.95 o                         
  -6   8   4        223.39        220.11         8.30 o                         
  -5   8   4         15.60         12.08         3.53 o                         
  -4   8   4       3542.98       3516.16        36.40 o                         
  -3   8   4        492.25        450.70         9.25 o                         
  -2   8   4        459.83        483.09         9.63 o                         
  -1   8   4        700.71        666.99        13.21 o                         
   0   8   4       8658.85       8245.54        41.76 o                         
   1   8   4        363.87        348.51         9.73 o                         
   2   8   4      14932.70      14623.36        50.21 o                         
   3   8   4        503.19        463.14        10.47 o                         
   4   8   4       2140.16       1966.83        24.62 o                         
   5   8   4        183.15        169.98         8.12 o                         
   6   8   4       2766.57       3017.78        34.08 o                         
   7   8   4         67.97         82.79         6.89 o                         
   8   8   4         68.74         59.06         6.38 o                         
   9   8   4         24.98         31.46         5.68 o                         
  10   8   4        795.50        782.11        17.99 o                         
 -10   9   4         34.59         16.02         6.61 o                         
  -9   9   4        576.01        568.39        44.23 o                         
  -8   9   4         71.28         73.06        10.15 o                         
  -7   9   4        116.93        100.76         7.16 o                         
  -6   9   4       1190.72       1198.25        19.92 o                         
  -5   9   4        397.10        427.88        11.83 o                         
  -4   9   4          4.27          4.07         3.80 o                         
  -3   9   4       1011.84       1034.77        14.51 o                         
  -2   9   4       1302.48       1317.27        20.09 o                         
  -1   9   4        366.00        387.28         8.05 o                         
   0   9   4       2885.01       2779.43        21.27 o                         
   1   9   4        216.88        218.29         6.89 o                         
   2   9   4       1702.26       1682.21        20.14 o                         
   3   9   4          6.86          6.24         3.50 o                         
   4   9   4        661.55        655.55        15.08 o                         
   5   9   4       3745.61       3780.20        39.31 o                         
   6   9   4        534.21        540.40        15.16 o                         
   7   9   4       3251.31       3340.23        38.33 o                         
   8   9   4        128.98        121.58         8.65 o                         
   9   9   4        926.91        907.40        24.52 o                         
  10   9   4         90.24         87.44         9.22 o                         
 -10  10   4        478.89        451.28        18.25 o                         
  -9  10   4        229.30        240.22        16.68 o                         
  -8  10   4        505.61        457.46        17.74 o                         
  -7  10   4          3.18          4.73         4.85 o                         
  -6  10   4          5.68          6.61         5.53 o                         
  -5  10   4        442.81        391.74        12.80 o                         
  -4  10   4       3428.40       3293.48        50.14 o                         
  -3  10   4          8.97          3.31         3.27 o                         
  -2  10   4         17.90         43.67         7.44 o                         
  -1  10   4        482.41        475.82         9.80 o                         
   0  10   4       2562.17       2638.03        22.58 o                         
   1  10   4        859.87        831.97        13.66 o                         
   2  10   4         11.50          8.48         3.44 o                         
   3  10   4       2351.08       2350.44        28.70 o                         
   4  10   4       1600.19       1656.68        31.16 o                         
   5  10   4       3077.07       3203.13        39.13 o                         
   6  10   4        383.72        376.03        18.15 o                         
   7  10   4        282.25        261.89        10.28 o                         
   8  10   4          1.76          1.45         4.92 o                         
   9  10   4         23.62         26.16         7.10 o                         
  -9  11   4       4337.54       4263.40        64.18 o                         
  -8  11   4        897.25        961.63        21.57 o                         
  -7  11   4        786.46        888.46        21.76 o                         
  -6  11   4       3256.76       3175.70        37.69 o                         
  -5  11   4          0.75         12.14         5.61 o                         
  -4  11   4         36.19         34.81         5.29 o                         
  -3  11   4       1202.74       1282.56        24.55 o                         
  -2  11   4        654.69        673.27        14.42 o                         
  -1  11   4          1.58          8.62         3.99 o                         
   0  11   4       1457.54       1470.16        19.45 o                         
   1  11   4        200.29        166.00         7.87 o                         
   2  11   4       2341.17       2320.47        37.27 o                         
   3  11   4       2400.94       2435.67        30.38 o                         
   4  11   4       1717.81       1787.11        31.57 o                         
   5  11   4       3032.72       3145.42        43.26 o                         
   6  11   4       1020.59       1015.00        28.29 o                         
   7  11   4        907.66        896.76        21.36 o                         
   8  11   4        394.97        365.04        25.27 o                         
   9  11   4       1794.33       1732.55        49.13 o                         
  -8  12   4        869.84        736.61        18.60 o                         
  -7  12   4        268.84        274.11        12.13 o                         
  -6  12   4       1301.29       1195.06        25.75 o                         
  -5  12   4        450.04        452.92        14.75 o                         
  -4  12   4       1573.68       1513.06        29.59 o                         
  -3  12   4        114.86        111.62         9.67 o                         
  -2  12   4       6218.04       6201.23        53.05 o                         
  -1  12   4        365.95        372.26        10.44 o                         
   0  12   4       1696.81       1756.78        24.20 o                         
   1  12   4       1318.55       1336.87        23.64 o                         
   2  12   4       2482.63       2541.79        37.10 o                         
   3  12   4       2228.83       2293.21        35.49 o                         
   4  12   4        479.46        528.91        26.86 o                         
   5  12   4        627.33        628.62        28.18 o                         
   6  12   4       2199.73       2305.58        40.57 o                         
   7  12   4         32.46         26.74         8.02 o                         
   8  12   4        100.04        107.55        19.27 o                         
  -8  13   4        116.89         99.71        14.02 o                         
  -7  13   4       1908.46       1711.35        35.22 o                         
  -6  13   4        196.20        165.36        11.77 o                         
  -5  13   4       6540.97       5928.77        66.39 o                         
  -4  13   4         51.52         51.63         7.75 o                         
  -3  13   4       2053.34       2234.01        39.14 o                         
  -2  13   4          1.19          6.24         5.88 o                         
  -1  13   4       3048.50       3052.36        39.87 o                         
   0  13   4       1553.32       1620.81        23.45 o                         
   1  13   4       2120.56       2148.09        34.12 o                         
   2  13   4         49.34         51.38         7.86 o                         
   3  13   4       5857.50       6133.72        71.57 o                         
   4  13   4        501.90        513.26        26.03 o                         
   5  13   4        476.44        460.81        23.34 o                         
   6  13   4         27.22         36.16         8.91 o                         
   7  13   4       1636.91       1596.39        33.25 o                         
  -7  14   4        581.03        578.34        19.52 o                         
  -6  14   4         21.20         13.97         6.11 o                         
  -5  14   4        612.66        581.96        20.38 o                         
  -4  14   4       1413.26       1364.61        26.60 o                         
  -3  14   4         82.55         83.34         8.31 o                         
  -2  14   4         11.41          3.82         5.94 o                         
  -1  14   4       1149.90       1189.16        24.67 o                         
   0  14   4         31.89         13.60         4.25 o                         
   1  14   4         16.48         20.89         6.25 o                         
   2  14   4          2.40          2.11         6.95 o                         
   3  14   4         23.59          8.03        17.71 o                         
   4  14   4        383.75        400.67        22.38 o                         
   5  14   4        287.58        307.29        18.24 o                         
   6  14   4        986.19        976.94        27.51 o                         
  -6  15   4        527.11        527.24        18.43 o                         
  -5  15   4         27.91         24.69         9.96 o                         
  -4  15   4          4.23          5.28         6.38 o                         
  -3  15   4          1.45         -5.26         5.26 o                         
  -2  15   4        572.19        562.99        16.60 o                         
  -1  15   4        382.16        362.55        13.48 o                         
   0  15   4        433.59        448.22        16.58 o                         
   1  15   4       1003.39       1113.35        22.92 o                         
   2  15   4        475.44        526.24        24.96 o                         
   3  15   4       1627.66       1624.20        41.86 o                         
   4  15   4         48.14         29.69         8.30 o                         
   5  15   4        638.31        607.59        22.27 o                         
  -4  16   4        827.95        697.76        31.34 o                         
  -3  16   4          9.78          4.54         6.98 o                         
  -2  16   4         63.86         61.96        20.09 o                         
  -1  16   4        169.68        166.77         9.71 o                         
   0  16   4        192.85        231.89        13.89 o                         
   1  16   4        520.60        546.94        35.54 o                         
   2  16   4        958.40        947.42        29.57 o                         
   3  16   4        843.67        920.20        28.60 o                         
   4  16   4         76.48         92.46        14.81 o                         
 -12   1   5        263.39        274.24        15.09 o                         
 -11   1   5          1.43         -5.53         7.99 o                         
 -10   1   5        725.73        760.12        20.15 o                         
  -9   1   5         15.54         15.47         4.80 o                         
  -8   1   5        174.70        170.98         7.80 o                         
  -7   1   5       5911.26       5991.38        41.40 o                         
  -6   1   5       3061.39       3045.82        26.49 o                         
  -5   1   5       4486.04       3927.96       101.20 o                         
  -4   1   5        988.26        939.75        26.04 o                         
  -3   1   5       8306.23       7990.48       101.27 o                         
  -2   1   5        181.93        201.10        10.70 o                         
  -1   1   5       2868.59       2894.80        25.56 o                         
   0   1   5          2.46          3.69         3.71 o                         
   1   1   5      26712.66      27834.88       192.04 o                         
   2   1   5        140.76        129.59         7.76 o                         
   3   1   5       8948.56       9432.35        84.35 o                         
   4   1   5        414.97        404.14        20.45 o                         
   5   1   5       6770.77       6571.84        39.10 o                         
   6   1   5        205.69        198.25         8.00 o                         
   7   1   5       2785.50       2811.30        34.26 o                         
   8   1   5       1423.16       1458.01        25.35 o                         
   9   1   5       2734.00       2794.65        43.52 o                         
  10   1   5         11.28         12.89         4.96 o                         
  11   1   5        395.05        370.90        14.81 o                         
 -12   2   5        268.25        269.05        14.86 o                         
 -11   2   5        785.93        791.99        27.76 o                         
 -10   2   5       1899.24       1981.75        32.22 o                         
  -9   2   5        764.60        771.73        19.69 o                         
  -8   2   5        167.42        191.61         8.61 o                         
  -7   2   5       1010.61       1040.54        15.70 o                         
  -6   2   5       6232.23       6514.10        42.51 o                         
  -5   2   5        132.11        100.55         9.29 o                         
  -4   2   5        223.09        213.83        11.50 o                         
  -3   2   5       2922.96       2756.02        44.71 o                         
  -2   2   5       1607.37       1704.49        24.47 o                         
  -1   2   5       1467.43       1450.76        26.42 o                         
   0   2   5      19091.10      18453.65       207.96 o                         
   1   2   5        147.29        132.82         5.78 o                         
   2   2   5      32441.96      33855.70       133.28 o                         
   3   2   5       1836.51       1913.07        31.38 o                         
   4   2   5       7032.30       7036.14        88.73 o                         
   5   2   5         84.37         73.71         5.77 o                         
   6   2   5       4931.10       5001.84        40.74 o                         
   7   2   5         26.69         28.02         4.81 o                         
   8   2   5      10095.54      10562.09        82.83 o                         
   9   2   5        237.40        206.56        13.56 o                         
  10   2   5       2967.92       2921.89        38.40 o                         
  11   2   5        112.31        101.58         7.60 o                         
 -12   3   5         81.57         68.87         8.46 o                         
 -11   3   5          7.84          4.13         4.72 o                         
 -10   3   5        183.79        166.02        10.55 o                         
  -9   3   5        363.63        340.43        14.33 o                         
  -8   3   5       6827.83       6926.10        54.79 o                         
  -7   3   5      13668.13      13698.23        90.43 o                         
  -6   3   5       3347.86       3244.56        28.32 o                         
  -5   3   5       8782.79       8233.27        60.21 o                         
  -4   3   5        291.43        254.90        12.90 o                         
  -3   3   5        207.45        233.52        15.46 o                         
  -2   3   5          5.92         10.59         4.24 o                         
  -1   3   5       9628.20       9764.03       190.16 o                         
   0   3   5         57.67         61.66         7.15 o                         
   1   3   5       7337.55       6857.03        89.84 o                         
   2   3   5        563.01        530.10        13.36 o                         
   3   3   5       9202.43       9490.42        99.72 o                         
   4   3   5       1023.55        948.39        36.52 o                         
   5   3   5       9840.52       9564.25        83.56 o                         
   6   3   5         48.78         40.81         5.03 o                         
   7   3   5       1261.13       1262.00        26.60 o                         
   8   3   5        283.54        319.37        16.01 o                         
   9   3   5        120.03         99.25         9.97 o                         
  10   3   5          6.53          4.35         5.59 o                         
  11   3   5         20.57         17.69         4.08 o                         
 -12   4   5         30.33         30.41         8.46 o                         
 -11   4   5         26.97         29.43        11.15 o                         
 -10   4   5        872.62        950.59        20.41 o                         
  -9   4   5         45.81         31.64         6.87 o                         
  -8   4   5       3423.80       3614.82        35.55 o                         
  -7   4   5       3019.29       3024.99        30.47 o                         
  -6   4   5        603.80        558.48        12.36 o                         
  -5   4   5        457.75        431.05        11.19 o                         
  -4   4   5       3776.23       3743.97       245.48 o                         
  -3   4   5       1452.12       1373.57        27.35 o                         
  -2   4   5         23.23         41.00         6.55 o                         
  -1   4   5          0.72          3.83         3.93 o                         
   0   4   5        242.01        326.89        20.97 o                         
   1   4   5       1554.33       1474.95        23.92 o                         
   2   4   5       4817.15       4882.17        70.09 o                         
   3   4   5       2098.45       2041.66        57.52 o                         
   4   4   5       1187.34       1185.08        51.93 o                         
   5   4   5        102.33         98.01         6.55 o                         
   6   4   5        258.01        281.39        11.25 o                         
   7   4   5         11.89          9.00         4.35 o                         
   8   4   5        692.88        666.22        18.30 o                         
   9   4   5         41.26         45.53         8.02 o                         
  10   4   5        893.61        923.08        21.40 o                         
  11   4   5          0.89         16.51         4.83 o                         
 -11   5   5       2101.47       2145.77        33.17 o                         
 -10   5   5       8187.79       8449.21        58.21 o                         
  -9   5   5       6626.95       7107.81        61.55 o                         
  -8   5   5         22.26         16.89         5.27 o                         
  -7   5   5        156.98        150.94         7.88 o                         
  -6   5   5         27.25         21.81         3.23 o                         
  -5   5   5       6652.84       6109.20        37.35 o                         
  -4   5   5        295.53        260.35        14.15 o                         
  -3   5   5      11328.93      11362.82       181.32 o                         
  -2   5   5        789.38        810.42        22.49 o                         
  -1   5   5       1503.89       1343.03        27.51 o                         
   0   5   5          4.59          2.48         5.19 o                         
   1   5   5        966.10        988.08        21.16 o                         
   2   5   5         19.99          6.77         7.64 o                         
   3   5   5        714.00        674.06        32.38 o                         
   4   5   5        494.60        492.88        12.93 o                         
   5   5   5       8221.12       8449.48        62.50 o                         
   6   5   5       1045.34       1155.82        22.44 o                         
   7   5   5        485.08        483.17        16.63 o                         
   8   5   5        499.04        566.54        25.75 o                         
   9   5   5        627.13        582.04        26.00 o                         
  10   5   5        421.94        415.96        17.47 o                         
  11   5   5       1019.95        993.22        19.37 o                         
 -11   6   5         14.82          7.51         6.60 o                         
 -10   6   5         30.85         30.39         5.29 o                         
  -9   6   5       1618.06       1741.11        27.69 o                         
  -8   6   5       3158.99       3399.83        49.60 o                         
  -7   6   5        211.71        222.41         8.92 o                         
  -6   6   5        326.89        330.40         8.25 o                         
  -5   6   5          2.44          3.03         2.65 o                         
  -4   6   5        115.24         75.97         4.34 o                         
  -3   6   5       4886.01       5120.58        83.90 o                         
  -2   6   5       2312.30       3122.52        46.50 o                         
  -1   6   5        376.51        332.21        15.41 o                         
   0   6   5      28062.01      28652.38       154.44 o                         
   1   6   5       1209.00       1123.43        24.17 o                         
   2   6   5        432.42        339.73        22.81 o                         
   3   6   5       1289.45       1302.49        18.13 o                         
   4   6   5      11782.32      11761.75        65.26 o                         
   5   6   5        124.82        150.33         8.74 o                         
   6   6   5      22582.87      23776.75       136.33 o                         
   7   6   5         58.17         40.96        11.81 o                         
   8   6   5        703.42        731.34        29.14 o                         
   9   6   5        217.35        249.48        17.88 o                         
  10   6   5       1472.25       1489.14        26.75 o                         
  11   6   5        175.26        162.16         9.18 o                         
 -11   7   5       2200.59       2199.07        40.53 o                         
 -10   7   5          6.84         -3.68        11.32 o                         
  -9   7   5       8546.32       8964.84        72.44 o                         
  -8   7   5        248.49        235.73        18.32 o                         
  -7   7   5       3744.34       3738.87        37.02 o                         
  -6   7   5       1580.10       1598.42        21.28 o                         
  -5   7   5      10072.88       9278.43        70.34 o                         
  -4   7   5        630.16        524.95        10.32 o                         
  -3   7   5       9656.65      10419.36        49.19 o                         
  -2   7   5        127.32        108.76         5.91 o                         
  -1   7   5       6659.46       7356.15       124.80 o                         
   0   7   5        591.45        539.44        41.06 o                         
   1   7   5       1315.34       1067.76        19.32 o                         
   2   7   5       1468.48       1411.80        21.52 o                         
   3   7   5         12.98         28.32         3.31 o                         
   4   7   5        278.30        273.12         9.88 o                         
   5   7   5       4897.96       5202.29        45.42 o                         
   6   7   5          2.96          1.95         4.59 o                         
   7   7   5        254.10        263.66        11.18 o                         
   8   7   5        893.79        940.03        28.32 o                         
   9   7   5        980.77       1021.76        23.27 o                         
  10   7   5        190.09        178.23         8.53 o                         
 -11   8   5          7.43         -0.35         5.41 o                         
 -10   8   5        967.44       1035.40        31.45 o                         
  -9   8   5        244.90        285.59        20.14 o                         
  -8   8   5        158.95        166.79        11.86 o                         
  -7   8   5        513.51        542.88        13.66 o                         
  -6   8   5       6537.92       6717.02        49.30 o                         
  -5   8   5       1972.49       1937.42        23.37 o                         
  -4   8   5       1035.79        760.43        13.87 o                         
  -3   8   5       7193.88       7192.44        49.17 o                         
  -2   8   5      16057.82      17476.04        92.23 o                         
  -1   8   5       1938.83       1922.98        20.40 o                         
   0   8   5        304.96        274.82         8.48 o                         
   1   8   5         47.13         41.94         3.68 o                         
   2   8   5        179.38        165.03         6.26 o                         
   3   8   5         17.12         14.66         3.15 o                         
   4   8   5        514.09        508.56        11.45 o                         
   5   8   5          0.85         -7.49         7.49 o                         
   6   8   5       3089.54       3255.88        41.63 o                         
   7   8   5        701.05        746.64        16.62 o                         
   8   8   5       1743.46       1786.31        27.62 o                         
   9   8   5         90.77         88.52         7.36 o                         
  10   8   5        146.66        144.07         8.10 o                         
 -10   9   5        556.89        536.98        21.77 o                         
  -9   9   5        568.48        591.64        30.93 o                         
  -8   9   5         31.94         25.95         7.45 o                         
  -7   9   5        109.42         99.47         7.76 o                         
  -6   9   5        303.73        315.58        10.68 o                         
  -5   9   5         65.32         59.01         6.24 o                         
  -4   9   5       1019.51       1026.83        18.46 o                         
  -3   9   5         12.58          1.36         3.64 o                         
  -2   9   5        525.96        501.70        12.01 o                         
  -1   9   5          3.44          6.91         2.70 o                         
   0   9   5        868.20        849.78        14.29 o                         
   1   9   5       5411.27       5162.96        34.76 o                         
   2   9   5        518.57        498.00        12.67 o                         
   3   9   5      10116.00      10021.47        70.34 o                         
   4   9   5         25.59         15.76         4.10 o                         
   5   9   5       3708.55       3856.30        50.11 o                         
   6   9   5        972.09        978.81        21.36 o                         
   7   9   5         83.59         77.27         6.15 o                         
   8   9   5        124.47        115.86         9.77 o                         
   9   9   5        714.31        688.74        21.15 o                         
  10   9   5          0.33        -10.65        10.65 o                         
 -10  10   5        131.73        119.53        10.45 o                         
  -9  10   5         22.70          6.47         7.17 o                         
  -8  10   5       3436.22       3425.69        46.46 o                         
  -7  10   5        268.91        266.35        12.81 o                         
  -6  10   5       2805.35       2795.13        35.61 o                         
  -5  10   5       1895.43       1866.18        28.79 o                         
  -4  10   5       1299.10       1386.05        22.38 o                         
  -3  10   5        318.66        292.56        10.14 o                         
  -2  10   5        313.65        302.00        10.12 o                         
  -1  10   5        148.34        131.39         6.06 o                         
   0  10   5        343.28        322.40        10.04 o                         
   1  10   5        343.35        341.82         9.92 o                         
   2  10   5        226.96        264.44        11.35 o                         
   3  10   5        166.43        168.71         9.65 o                         
   4  10   5       8420.50       8726.07       106.87 o                         
   5  10   5        226.26        234.41        12.97 o                         
   6  10   5        877.87        918.99        26.52 o                         
   7  10   5         76.70         71.01         6.71 o                         
   8  10   5        194.68        209.49        11.21 o                         
   9  10   5        582.24        572.88        25.50 o                         
  -9  11   5          6.91         -0.76        13.62 o                         
  -8  11   5         35.08         26.63         5.96 o                         
  -7  11   5          9.13         13.44         5.89 o                         
  -6  11   5        870.45        806.33        19.57 o                         
  -5  11   5       2530.54       2614.37        37.50 o                         
  -4  11   5         35.33         24.76         8.34 o                         
  -3  11   5       1712.10       1581.40        29.01 o                         
  -2  11   5        168.61        172.76         8.89 o                         
  -1  11   5        289.12        255.43         8.53 o                         
   0  11   5         11.08         13.38         4.42 o                         
   1  11   5        261.88        261.22         9.60 o                         
   2  11   5         58.80         67.93         7.55 o                         
   3  11   5       1261.95       1331.19        25.66 o                         
   4  11   5        269.20        299.67        15.65 o                         
   5  11   5        771.65        771.09        25.76 o                         
   6  11   5         93.57         86.41        10.30 o                         
   7  11   5          8.50          4.98         4.77 o                         
   8  11   5        120.40        115.06        13.21 o                         
  -8  12   5        314.88        301.65        24.36 o                         
  -7  12   5        406.71        338.33        13.21 o                         
  -6  12   5       3965.12       3928.05        40.64 o                         
  -5  12   5        692.29        711.66        18.22 o                         
  -4  12   5        504.45        572.10        18.68 o                         
  -3  12   5       1574.87       1624.57        30.31 o                         
  -2  12   5       1549.70       1548.75        29.19 o                         
  -1  12   5        216.30        204.95         9.87 o                         
   0  12   5       6659.85       6831.01        47.50 o                         
   1  12   5          6.33          6.43         5.36 o                         
   2  12   5         82.73        100.19         9.86 o                         
   3  12   5       2676.21       2822.86        39.52 o                         
   4  12   5        305.26        334.71        17.48 o                         
   5  12   5        390.58        359.79        22.03 o                         
   6  12   5        100.99        100.71        13.62 o                         
   7  12   5         60.82         54.30        10.90 o                         
   8  12   5         33.96         47.48        11.97 o                         
  -8  13   5        634.51        570.69        28.78 o                         
  -7  13   5          2.55         -2.14         5.96 o                         
  -6  13   5         41.45         51.32         8.16 o                         
  -5  13   5        701.13        669.60        19.48 o                         
  -4  13   5        149.32        159.44        10.89 o                         
  -3  13   5         18.38         40.65         7.21 o                         
  -2  13   5        376.31        366.13        14.92 o                         
  -1  13   5          5.62         -1.84         6.10 o                         
   0  13   5       6328.79       6598.27        46.98 o                         
   1  13   5       2067.86       2099.24        33.91 o                         
   2  13   5        234.95        238.74        12.70 o                         
   3  13   5       5025.73       5218.44        97.12 o                         
   4  13   5         40.72         44.42        11.16 o                         
   5  13   5       2149.20       2236.50        49.12 o                         
   6  13   5         14.42         20.90         7.97 o                         
   7  13   5          0.74         10.06        11.78 o                         
  -7  14   5        200.38        172.03        24.65 o                         
  -6  14   5       4472.47       4735.34        60.30 o                         
  -5  14   5       1466.38       1482.80        31.25 o                         
  -4  14   5       3835.08       3905.10        44.36 o                         
  -3  14   5       1775.48       1811.00        37.32 o                         
  -2  14   5         72.17         53.16         7.27 o                         
  -1  14   5        125.83        144.68         9.91 o                         
   0  14   5         41.50         51.25         5.94 o                         
   1  14   5        404.69        420.24        15.50 o                         
   2  14   5         44.63         46.70         7.31 o                         
   3  14   5        226.69        207.48        13.89 o                         
   4  14   5       1485.09       1525.24        41.61 o                         
   5  14   5         62.74         45.88         9.76 o                         
   6  14   5          1.93         -0.60         5.83 o                         
  -6  15   5         14.03         -0.47         6.97 o                         
  -5  15   5          4.35          4.79         8.34 o                         
  -4  15   5       1274.98       1410.79        34.24 o                         
  -3  15   5        294.23        347.67        13.28 o                         
  -2  15   5       1081.76       1136.67        25.47 o                         
  -1  15   5       2305.76       2450.20        37.96 o                         
   0  15   5        608.80        608.50        20.90 o                         
   1  15   5         52.69         53.29         6.86 o                         
   2  15   5        166.72        160.17        11.78 o                         
   3  15   5       1590.43       1667.53        51.53 o                         
   4  15   5         17.82          6.77         7.36 o                         
   5  15   5        693.16        671.27        23.06 o                         
  -4  16   5        446.72        484.48        41.69 o                         
  -3  16   5         13.67         20.84         6.99 o                         
  -2  16   5        897.75        939.05        25.82 o                         
  -1  16   5        190.40        193.03        10.54 o                         
   0  16   5       2357.46       2533.16        75.32 o                         
   1  16   5        903.42        896.71        21.62 o                         
   2  16   5       1876.30       1961.53        41.74 o                         
   3  16   5        161.04        184.06        14.26 o                         
   4  16   5       1096.43       1154.19        41.27 o                         
 -12   0   6          8.01          4.79         8.72 o                         
 -11   0   6        139.48        119.06        18.08 o                         
 -10   0   6         91.20         97.84        12.27 o                         
  -9   0   6       3220.75       3359.31        53.37 o                         
  -8   0   6       1286.95       1306.70        28.17 o                         
  -7   0   6        169.10        170.38         9.10 o                         
  -6   0   6      22590.49      24057.88       127.04 o                         
  -5   0   6        273.64        229.32        21.80 o                         
  -4   0   6      44333.38      43003.53       253.16 o                         
  -3   0   6       8778.26       8440.02       103.19 o                         
  -2   0   6      38094.09      37097.34       197.00 o                         
  -1   0   6       5914.33       6096.88        74.81 o                         
   0   0   6      58660.71      55054.62       220.68 o                         
   1   0   6       5234.80       5671.70        77.55 o                         
   2   0   6    1369398.25    1196528.88      1268.35 o                         
   3   0   6       2813.18       2794.62        68.69 o                         
   4   0   6      24591.79      27176.67       241.37 o                         
   5   0   6       1554.47       1643.59        28.21 o                         
   6   0   6       1146.57       1036.23        21.33 o                         
   7   0   6          2.77          1.57         6.01 o                         
   8   0   6       1035.39       1004.93        28.69 o                         
   9   0   6        211.10        197.09        30.03 o                         
  10   0   6       2339.04       2374.74        39.18 o                         
  11   0   6         28.30         31.73         7.16 o                         
 -12   1   6       1508.98       1547.51        34.65 o                         
 -11   1   6        547.95        546.19        32.14 o                         
 -10   1   6        112.95        101.18        10.53 o                         
  -9   1   6        441.62        494.54        14.04 o                         
  -8   1   6        274.97        263.44        10.00 o                         
  -7   1   6         84.05         44.70         6.52 o                         
  -6   1   6        271.41        291.06         7.66 o                         
  -5   1   6       1423.57       1422.12        36.25 o                         
  -4   1   6       3088.00       2991.57        47.77 o                         
  -3   1   6       3352.86       3275.90        45.91 o                         
  -2   1   6       3173.79       3278.35        42.21 o                         
  -1   1   6      45284.28      43591.00       118.95 o                         
   0   1   6       5237.16       5506.36        50.85 o                         
   1   1   6       9988.91      10096.04        99.93 o                         
   2   1   6      29591.39      30221.33       142.23 o                         
   3   1   6         57.34        173.67        12.85 o                         
   4   1   6       2236.37       2293.77        49.01 o                         
   5   1   6      18592.13      18917.32        71.24 o                         
   6   1   6        180.39        195.57         6.94 o                         
   7   1   6       5339.03       5183.74        46.75 o                         
   8   1   6        286.29        278.78        11.72 o                         
   9   1   6        194.18        183.97        10.71 o                         
  10   1   6        100.08         88.99         8.24 o                         
  11   1   6         91.20        103.58         8.99 o                         
 -12   2   6        376.19        345.39        19.03 o                         
 -11   2   6        333.99        332.21        18.92 o                         
 -10   2   6        216.02        225.35        11.67 o                         
  -9   2   6       1400.54       1467.17        27.88 o                         
  -8   2   6       1319.59       1383.03        23.17 o                         
  -7   2   6          9.12          3.83         3.56 o                         
  -6   2   6        287.40        242.56         7.97 o                         
  -5   2   6        453.47        483.07        18.55 o                         
  -4   2   6         20.56         21.20         6.10 o                         
  -3   2   6       1113.87       1063.73        22.71 o                         
  -2   2   6          7.69          2.44         4.12 o                         
  -1   2   6        969.50       1042.04        16.92 o                         
   0   2   6       4923.98       4798.09       108.60 o                         
   1   2   6       3319.98       3587.24        43.63 o                         
   2   2   6        161.02        163.60         8.59 o                         
   3   2   6       1179.14       1189.90        26.20 o                         
   4   2   6      10945.54      11288.21        86.57 o                         
   5   2   6       1047.00       1107.98        26.69 o                         
   6   2   6       1726.37       1657.47        24.91 o                         
   7   2   6        131.81        129.27         7.84 o                         
   8   2   6        367.25        341.68        15.02 o                         
   9   2   6        375.30        370.82        16.90 o                         
  10   2   6         91.00        109.85         9.53 o                         
  11   2   6         60.87         67.78         6.37 o                         
 -12   3   6        277.86        247.35        13.61 o                         
 -11   3   6         27.21         24.65         5.18 o                         
 -10   3   6        369.85        356.44        14.44 o                         
  -9   3   6         19.30         23.12         6.08 o                         
  -8   3   6        326.22        316.47        12.95 o                         
  -7   3   6         34.51         28.67         4.38 o                         
  -6   3   6         11.54         13.11         3.26 o                         
  -5   3   6       2818.63       2727.00        26.68 o                         
  -4   3   6        180.98        158.45        10.80 o                         
  -3   3   6      18480.75      17274.40       154.66 o                         
  -2   3   6        912.51        883.56        20.04 o                         
  -1   3   6       5371.83       5909.42        70.05 o                         
   0   3   6         23.31         25.63         5.95 o                         
   1   3   6       3136.82       3135.12        42.20 o                         
   2   3   6        267.83        264.79        10.54 o                         
   3   3   6       4130.15       4270.04        43.73 o                         
   4   3   6        170.93        155.84        16.11 o                         
   5   3   6        136.10        138.31         8.68 o                         
   6   3   6        531.44        525.66        14.81 o                         
   7   3   6       3785.65       3931.83        59.42 o                         
   8   3   6        332.08        349.23        15.25 o                         
   9   3   6        431.05        408.55        17.48 o                         
  10   3   6        439.87        450.46        15.41 o                         
  11   3   6          6.56         11.20         4.62 o                         
 -12   4   6        233.65        224.00        19.10 o                         
 -11   4   6         10.83         10.03         4.92 o                         
 -10   4   6        647.21        641.58        16.91 o                         
  -9   4   6          5.63          6.64         6.10 o                         
  -8   4   6         34.21         73.91        20.51 o                         
  -7   4   6         33.87         28.19         4.36 o                         
  -6   4   6         52.74         59.25         6.18 o                         
  -5   4   6          3.55          6.89         3.45 o                         
  -4   4   6       1899.76       1673.20       123.94 o                         
  -3   4   6       1480.06       1364.33        28.76 o                         
  -2   4   6       7532.95       7466.82        78.34 o                         
  -1   4   6       1215.49       1182.45        24.46 o                         
   0   4   6       2242.44       2325.10        63.04 o                         
   1   4   6        581.38        575.34        15.92 o                         
   2   4   6       6905.29       7386.35        81.83 o                         
   3   4   6        321.20        336.67        21.24 o                         
   4   4   6       4469.46       4708.19        47.16 o                         
   5   4   6         74.30         59.61         5.83 o                         
   6   4   6       2581.36       2528.10        34.14 o                         
   7   4   6        302.54        305.66        12.76 o                         
   8   4   6       1325.22       1354.12        25.57 o                         
   9   4   6        106.69        113.61        10.20 o                         
  10   4   6        292.95        279.56        20.35 o                         
  11   4   6        195.46        192.15         9.25 o                         
 -11   5   6        559.07        562.27        17.45 o                         
 -10   5   6       1760.15       1835.10        27.50 o                         
  -9   5   6        101.55         90.34         8.15 o                         
  -8   5   6          2.06         -5.44         5.44 o                         
  -7   5   6      10392.83      10667.03        58.47 o                         
  -6   5   6         82.82         80.53         4.92 o                         
  -5   5   6       1219.70       1214.07        15.65 o                         
  -4   5   6          4.09          6.30         3.59 o                         
  -3   5   6       4279.83       4277.08        55.33 o                         
  -2   5   6         17.28         18.05         5.69 o                         
  -1   5   6       1932.31       1941.72        33.86 o                         
   0   5   6       7479.31       7286.08        74.94 o                         
   1   5   6        146.50        156.35        11.84 o                         
   2   5   6       3825.57       3816.78        68.89 o                         
   3   5   6       1932.17       1981.52        90.46 o                         
   4   5   6       1324.95       1312.93        25.17 o                         
   5   5   6       6030.03       5779.65        92.88 o                         
   6   5   6       2213.54       2311.03        31.91 o                         
   7   5   6       3232.70       3418.50        42.93 o                         
   8   5   6        179.31        175.64        16.13 o                         
   9   5   6        443.51        418.97        35.44 o                         
  10   5   6         22.54         26.52         8.44 o                         
  11   5   6       3861.79       3705.15        42.08 o                         
 -11   6   6        345.75        357.00        13.97 o                         
 -10   6   6        180.54        177.91        14.34 o                         
  -9   6   6       3745.92       3978.82        41.63 o                         
  -8   6   6       2288.19       2386.34        34.00 o                         
  -7   6   6        611.85        593.32        14.83 o                         
  -6   6   6       1984.39       2041.82        23.71 o                         
  -5   6   6        652.38        657.02        12.41 o                         
  -4   6   6        334.62        331.87        10.10 o                         
  -3   6   6        573.38        523.30        13.11 o                         
  -2   6   6       1429.05       1602.56        34.74 o                         
  -1   6   6       7105.76       7080.47        70.56 o                         
   0   6   6         11.83          7.42         7.13 o                         
   1   6   6       1552.59       1406.76        28.03 o                         
   2   6   6      24358.07      24690.83       189.58 o                         
   3   6   6       4263.72       4282.40        33.25 o                         
   4   6   6       1077.35        828.48        16.02 o                         
   5   6   6        783.41        755.46        18.17 o                         
   6   6   6       4949.45       5130.37        51.45 o                         
   7   6   6        134.91        144.89        10.37 o                         
   8   6   6          5.72          2.66         8.14 o                         
   9   6   6        116.19         97.35        10.59 o                         
  10   6   6        241.97        258.34        10.32 o                         
  11   6   6        328.94        290.07        20.79 o                         
 -11   7   6        687.02        648.21        22.28 o                         
 -10   7   6         88.44         86.44        11.99 o                         
  -9   7   6       3439.34       3565.11        46.00 o                         
  -8   7   6        593.40        639.27        19.91 o                         
  -7   7   6       1656.50       1654.45        24.35 o                         
  -6   7   6         36.01         41.94         4.48 o                         
  -5   7   6       8764.81       8428.53        52.80 o                         
  -4   7   6       1476.88       1431.27        18.09 o                         
  -3   7   6      25570.70      25876.40        80.22 o                         
  -2   7   6       5280.29       5188.06        41.05 o                         
  -1   7   6       6155.65       7580.20        77.69 o                         
   0   7   6       1875.11       1778.84        25.71 o                         
   1   7   6        728.28        679.05        15.87 o                         
   2   7   6       1914.47       1941.78        20.64 o                         
   3   7   6       1201.64       1209.77        17.14 o                         
   4   7   6          0.17          5.18         3.93 o                         
   5   7   6       3528.53       3987.71        62.47 o                         
   6   7   6        417.46        418.57        13.63 o                         
   7   7   6       3263.68       3352.77        40.62 o                         
   8   7   6        379.69        363.32        16.72 o                         
   9   7   6        462.48        449.66        15.55 o                         
  10   7   6         40.84         42.86         5.85 o                         
 -11   8   6        109.95         93.12        30.28 o                         
 -10   8   6         22.38         29.29         8.40 o                         
  -9   8   6        178.58        181.52        13.24 o                         
  -8   8   6       3311.29       3456.07        55.01 o                         
  -7   8   6         74.71         73.54         7.10 o                         
  -6   8   6        916.53        893.05        16.87 o                         
  -5   8   6        234.41        219.65         8.45 o                         
  -4   8   6         29.04         28.42         4.61 o                         
  -3   8   6         64.25         50.29         4.55 o                         
  -2   8   6       2610.04       2419.33        21.68 o                         
  -1   8   6        933.41        919.78        14.83 o                         
   0   8   6         25.17         73.47         4.21 o                         
   1   8   6       1037.46       1013.39        12.74 o                         
   2   8   6        641.90        699.03        12.52 o                         
   3   8   6        317.95        292.61         8.66 o                         
   4   8   6         74.63        117.36         7.47 o                         
   5   8   6         48.47         48.51         5.70 o                         
   6   8   6       4565.56       4683.17        42.52 o                         
   7   8   6        455.29        433.01        13.78 o                         
   8   8   6       1982.75       2020.12        32.36 o                         
   9   8   6        487.70        450.67        15.26 o                         
  10   8   6          5.67          6.57         4.17 o                         
 -10   9   6        562.75        531.73        27.29 o                         
  -9   9   6        975.88       1022.48        33.55 o                         
  -8   9   6        342.73        376.61        18.78 o                         
  -7   9   6        561.34        552.87        15.98 o                         
  -6   9   6         36.75         25.37         4.88 o                         
  -5   9   6       2745.86       2766.58        32.45 o                         
  -4   9   6        233.27        228.18         9.24 o                         
  -3   9   6       3033.22       2886.90        35.87 o                         
  -2   9   6        528.49        528.24        12.42 o                         
  -1   9   6       1472.74       1423.82        18.23 o                         
   0   9   6         59.94         63.11         4.74 o                         
   1   9   6        344.00        342.14         8.13 o                         
   2   9   6         15.74         14.60         4.17 o                         
   3   9   6       2530.67       2576.55        28.48 o                         
   4   9   6        192.28        192.78        10.27 o                         
   5   9   6         21.39         17.64         6.33 o                         
   6   9   6        610.03        612.75        16.33 o                         
   7   9   6        367.07        362.81        12.60 o                         
   8   9   6        763.90        766.75        19.25 o                         
   9   9   6        438.99        449.03        17.11 o                         
  10   9   6        792.64        761.39        32.24 o                         
 -10  10   6        557.75        588.85        25.20 o                         
  -9  10   6         65.38         55.22        10.09 o                         
  -8  10   6       2380.91       2447.43        34.47 o                         
  -7  10   6         11.19         19.61         6.00 o                         
  -6  10   6        795.87        796.21        26.81 o                         
  -5  10   6        301.51        294.63        11.17 o                         
  -4  10   6        340.43        336.92        11.48 o                         
  -3  10   6         93.87         85.28         6.49 o                         
  -2  10   6       1247.97       1169.27        21.94 o                         
  -1  10   6        398.17        388.41        10.87 o                         
   0  10   6       5444.38       5267.30        38.93 o                         
   1  10   6        219.64        198.63         8.00 o                         
   2  10   6        778.49        893.73        17.93 o                         
   3  10   6        608.82        588.52        16.90 o                         
   4  10   6       3347.41       3394.28        44.54 o                         
   5  10   6       2616.32       2686.40        44.67 o                         
   6  10   6         37.65         40.36         8.60 o                         
   7  10   6       1169.14       1177.29        24.29 o                         
   8  10   6          0.12          8.35         7.96 o                         
   9  10   6        286.85        283.18        21.07 o                         
  -9  11   6         91.19         89.96        10.02 o                         
  -8  11   6          2.89         -5.00         5.64 o                         
  -7  11   6        240.03        202.48        10.00 o                         
  -6  11   6        252.07        256.26        11.54 o                         
  -5  11   6        387.49        460.36        15.05 o                         
  -4  11   6         26.40         21.49         5.73 o                         
  -3  11   6       4353.82       4246.35        47.40 o                         
  -2  11   6        282.31        268.59        12.60 o                         
  -1  11   6        502.26        509.21        13.10 o                         
   0  11   6       3008.25       3055.75        31.13 o                         
   1  11   6       6385.71       6691.00        45.58 o                         
   2  11   6         30.20         31.28         6.95 o                         
   3  11   6       2696.25       2784.99        38.75 o                         
   4  11   6         38.68         34.47         8.61 o                         
   5  11   6         95.25        101.86        13.72 o                         
   6  11   6        169.42        168.64        13.12 o                         
   7  11   6       2372.52       2431.30        56.26 o                         
   8  11   6        117.47        115.00         8.84 o                         
  -8  12   6       1004.21        911.99        35.42 o                         
  -7  12   6       1209.78       1068.97        22.28 o                         
  -6  12   6        223.67        152.56         9.22 o                         
  -5  12   6          1.67          5.15         5.09 o                         
  -4  12   6       2475.55       2640.19        39.00 o                         
  -3  12   6         12.91         16.78         6.56 o                         
  -2  12   6       3956.93       4015.17        46.42 o                         
  -1  12   6       1383.41       1387.68        23.81 o                         
   0  12   6        409.33        411.54        12.35 o                         
   1  12   6       1172.78       1171.18        25.70 o                         
   2  12   6      19450.17      20195.81       105.17 o                         
   3  12   6       6681.20       6887.38        61.77 o                         
   4  12   6        840.85        866.55        30.48 o                         
   5  12   6         29.73         27.40         9.63 o                         
   6  12   6       3339.17       3482.32        59.11 o                         
   7  12   6         65.39         59.14         7.42 o                         
  -8  13   6         96.24         53.20        11.14 o                         
  -7  13   6          3.07         -5.14         5.14 o                         
  -6  13   6          9.02          9.17         6.17 o                         
  -5  13   6        154.50        160.97        10.71 o                         
  -4  13   6          6.54          4.91         6.17 o                         
  -3  13   6        115.41        160.67        10.99 o                         
  -2  13   6          2.93          6.92         6.15 o                         
  -1  13   6        118.90        100.26         9.00 o                         
   0  13   6         19.00         13.46         5.07 o                         
   1  13   6        839.92        908.18        22.96 o                         
   2  13   6         33.08         34.28         7.12 o                         
   3  13   6       2847.12       2971.77        48.11 o                         
   4  13   6          3.60          0.53        10.44 o                         
   5  13   6        135.22        142.66        15.01 o                         
   6  13   6         95.90         85.23        10.78 o                         
   7  13   6          7.70          7.30         4.89 o                         
  -7  14   6          9.71          5.80         7.43 o                         
  -6  14   6       1169.91       1186.46        25.61 o                         
  -5  14   6        398.64        422.47        14.71 o                         
  -4  14   6       1096.71       1072.76        23.73 o                         
  -3  14   6         87.21         67.60         8.08 o                         
  -2  14   6        348.77        349.41        14.34 o                         
  -1  14   6       1015.03       1039.16        23.14 o                         
   0  14   6       3510.30       3503.54        36.45 o                         
   1  14   6        211.48        207.23        11.69 o                         
   2  14   6       2255.59       2363.21        42.06 o                         
   3  14   6       1045.24       1086.46        28.70 o                         
   4  14   6       4283.76       4216.84        68.02 o                         
   5  14   6       1832.20       1890.51        42.01 o                         
   6  14   6         52.08         65.12         9.57 o                         
  -6  15   6         48.14         22.06         8.40 o                         
  -5  15   6          2.45          7.73        10.36 o                         
  -4  15   6         13.28         14.23         8.82 o                         
  -3  15   6       1389.15       1382.67        25.29 o                         
  -2  15   6        220.69        211.79        12.29 o                         
  -1  15   6          1.28         -2.25         5.92 o                         
   0  15   6       1158.94       1132.83        28.61 o                         
   1  15   6        537.67        577.47        16.89 o                         
   2  15   6          2.42         -1.24         6.42 o                         
   3  15   6        399.44        394.64        21.78 o                         
   4  15   6         24.26         19.57         8.42 o                         
   5  15   6          2.08         -0.40         6.46 o                         
  -4  16   6        252.06        237.53        14.08 o                         
  -3  16   6          2.51          2.44         6.41 o                         
  -2  16   6       1237.35       1256.15        29.81 o                         
  -1  16   6          2.29         -4.63         4.63 o                         
   0  16   6         33.62         43.64        10.28 o                         
   1  16   6         33.85         41.60         7.41 o                         
   2  16   6        361.74        413.05        19.99 o                         
   3  16   6        824.40        771.13        41.01 o                         
 -12   1   7        135.12        127.33        17.70 o                         
 -11   1   7        927.03        888.74        29.96 o                         
 -10   1   7        307.01        304.11        19.69 o                         
  -9   1   7         17.55         13.96         4.59 o                         
  -8   1   7        402.75        388.67        11.78 o                         
  -7   1   7        310.73        405.36        11.18 o                         
  -6   1   7       1963.43       1997.23        20.95 o                         
  -5   1   7      18925.04      20600.64       140.74 o                         
  -4   1   7        103.34        130.97        11.41 o                         
  -3   1   7       4795.19       4238.35        54.59 o                         
  -2   1   7        428.41        409.17        12.79 o                         
  -1   1   7        266.01        174.71         7.27 o                         
   0   1   7        240.82        227.22        12.18 o                         
   1   1   7      17528.43      17833.26       102.02 o                         
   2   1   7        563.59        562.15        15.35 o                         
   3   1   7      11333.27      12502.45       154.80 o                         
   4   1   7         12.48         14.28         5.31 o                         
   5   1   7       3490.01       3594.40        56.46 o                         
   6   1   7        145.30        138.34         6.07 o                         
   7   1   7         41.60         43.47         5.79 o                         
   8   1   7         37.38         37.79         6.31 o                         
   9   1   7        141.28        151.13         9.79 o                         
  10   1   7          1.20         -1.01         5.48 o                         
  11   1   7        235.04        211.60         9.38 o                         
 -12   2   7       2414.49       2410.56        43.53 o                         
 -11   2   7        640.14        644.99        25.33 o                         
 -10   2   7       6674.92       6912.45        59.09 o                         
  -9   2   7       2559.37       2598.24        36.75 o                         
  -8   2   7       2409.04       2500.19        40.19 o                         
  -7   2   7       2177.27       2187.00        27.04 o                         
  -6   2   7        702.98        658.10        12.79 o                         
  -5   2   7       2825.99       2761.76        26.92 o                         
  -4   2   7      18029.42      19070.44       107.61 o                         
  -3   2   7       3826.59       3540.92        42.24 o                         
  -2   2   7      35027.98      31581.68       136.24 o                         
  -1   2   7       1282.64       1334.70        27.13 o                         
   0   2   7      28074.42      29451.45       314.21 o                         
   1   2   7        305.78        284.32        17.36 o                         
   2   2   7      46005.50      47493.81       188.38 o                         
   3   2   7        518.11        500.03        17.05 o                         
   4   2   7       4947.71       5302.52        76.80 o                         
   5   2   7       2485.72       2398.41        30.32 o                         
   6   2   7          2.40          1.30         3.60 o                         
   7   2   7        602.26        578.99        14.74 o                         
   8   2   7       2860.52       2912.64        43.82 o                         
   9   2   7        439.40        407.26        17.46 o                         
  10   2   7       7703.04       7751.89        89.83 o                         
  11   2   7          5.27          1.42         4.03 o                         
 -12   3   7        105.48        116.30        17.47 o                         
 -11   3   7         85.01         85.09         7.57 o                         
 -10   3   7          1.70         -1.35         5.74 o                         
  -9   3   7        201.32        223.24        11.98 o                         
  -8   3   7        247.69        230.54        10.34 o                         
  -7   3   7       3768.02       3884.54        36.78 o                         
  -6   3   7       5627.99       5506.20        41.50 o                         
  -5   3   7       8169.65       7901.53        48.42 o                         
  -4   3   7       3877.35       3719.76        50.09 o                         
  -3   3   7        365.62        341.56        14.69 o                         
  -2   3   7       1398.92       1358.58        25.74 o                         
  -1   3   7      15214.99      14782.54       100.48 o                         
   0   3   7         82.39         70.50         8.30 o                         
   1   3   7      10254.21      10390.95        73.65 o                         
   2   3   7        626.47        618.13        12.80 o                         
   3   3   7        627.30        519.70        16.59 o                         
   4   3   7       1270.86       1319.82        24.32 o                         
   5   3   7      13151.89      13073.16       228.75 o                         
   6   3   7       1516.88       1439.93        21.66 o                         
   7   3   7       1213.15       1174.88        23.87 o                         
   8   3   7        597.51        634.41        21.18 o                         
   9   3   7        216.83        200.68        12.86 o                         
  10   3   7         41.07         41.86         6.29 o                         
  11   3   7        590.67        488.47        15.99 o                         
 -12   4   7       1125.51       1102.63        39.20 o                         
 -11   4   7          2.27         15.95         5.66 o                         
 -10   4   7         20.66         21.77         8.21 o                         
  -9   4   7        324.49        357.00        14.61 o                         
  -8   4   7        201.46        201.55        17.91 o                         
  -7   4   7       1024.72       1066.32        20.00 o                         
  -6   4   7        211.37        208.14         7.93 o                         
  -5   4   7       3776.04       3648.62        33.70 o                         
  -4   4   7       1390.03       1234.99        30.63 o                         
  -3   4   7       2567.85       2359.33        58.39 o                         
  -2   4   7        201.74        173.07        13.54 o                         
  -1   4   7       1551.56       1515.79        28.37 o                         
   0   4   7       4279.08       4147.86        55.76 o                         
   1   4   7        160.40        139.87         8.82 o                         
   2   4   7       2068.84       2048.46        26.92 o                         
   3   4   7        113.22         87.55        12.99 o                         
   4   4   7       1109.89       1099.08        23.36 o                         
   5   4   7       1703.56       1672.06        35.60 o                         
   6   4   7        212.23        228.14        12.59 o                         
   7   4   7        152.48        149.38        10.62 o                         
   8   4   7       1022.85       1094.02        27.18 o                         
   9   4   7         46.53         46.82        10.21 o                         
  10   4   7         84.86         88.67         9.37 o                         
  11   4   7        232.10        230.14        12.25 o                         
 -11   5   7        833.66        873.14        18.67 o                         
 -10   5   7       1383.84       1381.23        26.49 o                         
  -9   5   7       3323.59       3557.12        39.89 o                         
  -8   5   7        211.82        218.44        10.30 o                         
  -7   5   7       1271.85       1323.32        22.69 o                         
  -6   5   7       1111.25       1069.09        16.83 o                         
  -5   5   7        525.71        502.43        18.36 o                         
  -4   5   7       1139.28       1162.88        17.52 o                         
  -3   5   7       4260.00       4585.89        73.36 o                         
  -2   5   7        189.77        218.29        12.95 o                         
  -1   5   7      19393.20      20155.63       149.24 o                         
   0   5   7        509.25        519.61        21.36 o                         
   1   5   7        173.44        155.13         9.75 o                         
   2   5   7        324.65        322.00        21.03 o                         
   3   5   7       1346.49       1422.53        20.12 o                         
   4   5   7        403.02        392.55        10.87 o                         
   5   5   7         22.40         19.89         7.24 o                         
   6   5   7       1217.65       1202.62        23.47 o                         
   7   5   7        294.20        322.35        16.29 o                         
   8   5   7        967.50       1065.90        40.56 o                         
   9   5   7       1923.00       2120.57        47.26 o                         
  10   5   7        137.27        129.33        14.67 o                         
  11   5   7        407.58        439.28        18.52 o                         
 -11   6   7       1193.05       1250.83        39.72 o                         
 -10   6   7        478.65        461.77        13.84 o                         
  -9   6   7       4136.74       4422.56        43.79 o                         
  -8   6   7          0.57          1.69         5.57 o                         
  -7   6   7         50.26         48.82         5.29 o                         
  -6   6   7        917.98        846.30        14.88 o                         
  -5   6   7        132.07        121.50         5.66 o                         
  -4   6   7       1339.66       1560.99        16.74 o                         
  -3   6   7        244.94        245.76         7.24 o                         
  -2   6   7      47336.53      50832.98       255.67 o                         
  -1   6   7        489.80        523.57        19.96 o                         
   0   6   7      16875.93      16331.14       190.79 o                         
   1   6   7        168.06        165.59        12.53 o                         
   2   6   7       5978.87       5743.26        51.67 o                         
   3   6   7       1183.18       1173.89        16.36 o                         
   4   6   7        480.44        491.73        14.09 o                         
   5   6   7        623.41        643.44        20.50 o                         
   6   6   7       1698.83       1817.55        60.47 o                         
   7   6   7        621.95        646.44        22.96 o                         
   8   6   7        629.37        638.55        21.84 o                         
   9   6   7         59.53         62.41         9.25 o                         
  10   6   7        686.69        671.09        18.75 o                         
 -11   7   7          9.58         -0.71        11.11 o                         
 -10   7   7          4.81         25.26         6.94 o                         
  -9   7   7         13.08         15.78         6.42 o                         
  -8   7   7       1319.16       1353.68        25.85 o                         
  -7   7   7       2749.51       2838.09        36.28 o                         
  -6   7   7       1066.67       1052.54        16.26 o                         
  -5   7   7       5092.55       5045.83        33.35 o                         
  -4   7   7          8.66          6.05         3.08 o                         
  -3   7   7        442.01        429.57        10.55 o                         
  -2   7   7         23.21         16.31         3.41 o                         
  -1   7   7       8188.90       8537.55        60.85 o                         
   0   7   7        986.55        980.92        15.59 o                         
   1   7   7        679.69        740.98        13.20 o                         
   2   7   7        167.54        152.93         6.32 o                         
   3   7   7       7536.51       7056.65        41.73 o                         
   4   7   7         51.86         47.88         5.23 o                         
   5   7   7      16893.66      16988.05        93.12 o                         
   6   7   7        278.60        291.25        13.45 o                         
   7   7   7        278.79        251.06        12.05 o                         
   8   7   7          0.67          9.36         6.95 o                         
   9   7   7         94.86         86.67         9.21 o                         
  10   7   7         93.57         92.53         7.88 o                         
 -11   8   7       1051.73       1047.18        37.82 o                         
 -10   8   7         27.03         23.32         9.77 o                         
  -9   8   7       1074.81       1162.46        30.26 o                         
  -8   8   7       3410.43       3602.64        56.26 o                         
  -7   8   7        544.90        563.75        22.08 o                         
  -6   8   7        138.32        145.11         8.19 o                         
  -5   8   7        371.03        366.09        11.47 o                         
  -4   8   7       4186.72       3986.11        34.45 o                         
  -3   8   7         64.12         39.03         4.34 o                         
  -2   8   7       4235.79       4630.45        53.73 o                         
  -1   8   7        194.04        222.03         7.00 o                         
   0   8   7       4317.51       4392.47        32.52 o                         
   1   8   7       1402.76       1340.94        15.68 o                         
   2   8   7       2038.05       1989.32        23.26 o                         
   3   8   7       2376.97       2287.12        25.09 o                         
   4   8   7         49.33         21.00         5.83 o                         
   5   8   7         61.17         59.71         8.82 o                         
   6   8   7          3.56         16.44         5.47 o                         
   7   8   7        639.25        635.64        18.24 o                         
   8   8   7       2019.83       2054.83        32.44 o                         
   9   8   7         85.97         79.47         8.41 o                         
  10   8   7         67.01         64.27         6.89 o                         
 -10   9   7       2330.35       2414.45        44.10 o                         
  -9   9   7       2309.11       2432.12        53.93 o                         
  -8   9   7       1902.48       2010.64        41.12 o                         
  -7   9   7        863.15        816.57        22.03 o                         
  -6   9   7        550.04        541.60        17.40 o                         
  -5   9   7        976.11        867.99        18.02 o                         
  -4   9   7        118.97         93.51         6.49 o                         
  -3   9   7         94.52         86.46         6.27 o                         
  -2   9   7        276.78        295.77         9.84 o                         
  -1   9   7       8181.15       8332.14       122.06 o                         
   0   9   7          4.43         -3.60         3.60 o                         
   1   9   7      15967.05      15894.41        68.94 o                         
   2   9   7        398.21        367.79        10.31 o                         
   3   9   7       3456.53       3457.77        33.45 o                         
   4   9   7        467.24        463.42        14.55 o                         
   5   9   7        211.82        225.88        10.50 o                         
   6   9   7        191.35        201.64        11.12 o                         
   7   9   7       1484.04       1492.65        24.38 o                         
   8   9   7        103.00         90.37         9.14 o                         
   9   9   7       2813.49       2759.33        54.05 o                         
 -10  10   7        750.58        692.87        31.34 o                         
  -9  10   7         46.79         40.69        10.72 o                         
  -8  10   7         34.49         23.04         7.73 o                         
  -7  10   7        100.03        113.07         8.24 o                         
  -6  10   7        577.51        591.31        16.91 o                         
  -5  10   7          6.03          7.77         5.38 o                         
  -4  10   7       1023.36        979.73        18.92 o                         
  -3  10   7        273.19        292.98        10.63 o                         
  -2  10   7       2254.20       2347.75        33.13 o                         
  -1  10   7        108.96        107.31         6.42 o                         
   0  10   7      16062.11      16330.04       116.31 o                         
   1  10   7        115.08        110.28         6.25 o                         
   2  10   7        869.17        913.80        18.43 o                         
   3  10   7        563.29        565.78        16.81 o                         
   4  10   7        908.08        893.38        24.85 o                         
   5  10   7        216.36        219.46        14.36 o                         
   6  10   7        410.36        410.44        17.97 o                         
   7  10   7         23.98         12.16         5.18 o                         
   8  10   7         79.23         74.81         7.25 o                         
   9  10   7        208.20        226.53        13.82 o                         
  -9  11   7         22.83         37.53        10.32 o                         
  -8  11   7        761.03        739.01        20.81 o                         
  -7  11   7        136.16        129.24         8.35 o                         
  -6  11   7         50.81         36.28         6.28 o                         
  -5  11   7       1817.80       1839.40        29.01 o                         
  -4  11   7        111.87         99.02         7.43 o                         
  -3  11   7        866.68        843.20        21.68 o                         
  -2  11   7        542.96        563.70        17.63 o                         
  -1  11   7          2.20          1.71         4.95 o                         
   0  11   7        183.65        168.77         8.34 o                         
   1  11   7         11.11         15.72         5.08 o                         
   2  11   7        169.00        170.07        10.93 o                         
   3  11   7       1024.71       1035.63        23.34 o                         
   4  11   7         11.24          9.07         7.75 o                         
   5  11   7        813.25        842.28        32.77 o                         
   6  11   7        103.28        103.85        10.97 o                         
   7  11   7          2.64          2.79         5.68 o                         
   8  11   7        206.45        210.81        19.04 o                         
  -8  12   7        189.74        190.53        12.31 o                         
  -7  12   7        218.10        185.06        10.14 o                         
  -6  12   7        798.99        789.29        21.01 o                         
  -5  12   7        411.85        391.95        15.84 o                         
  -4  12   7         20.09          8.24         6.50 o                         
  -3  12   7        355.10        375.57        15.53 o                         
  -2  12   7         34.29         21.87         6.43 o                         
  -1  12   7        581.09        578.97        15.86 o                         
   0  12   7          8.30         10.98         4.60 o                         
   1  12   7       1148.54       1220.81        26.49 o                         
   2  12   7        223.17        241.01        13.62 o                         
   3  12   7        796.60        795.06        21.90 o                         
   4  12   7         26.04         37.03         9.02 o                         
   5  12   7         56.14         79.55        25.91 o                         
   6  12   7        206.11        220.50        27.29 o                         
   7  12   7        352.74        337.60        17.64 o                         
  -8  13   7       1764.63       1735.35        48.94 o                         
  -7  13   7          3.04         -0.47         5.26 o                         
  -6  13   7        805.89        799.91        19.91 o                         
  -5  13   7       1360.65       1182.11        25.40 o                         
  -4  13   7        154.55        151.23        10.82 o                         
  -3  13   7         66.11         74.22         8.44 o                         
  -2  13   7        170.39        185.01        11.57 o                         
  -1  13   7       1602.59       1630.47        25.80 o                         
   0  13   7       1130.25       1129.78        21.76 o                         
   1  13   7      10855.19      11415.61       119.12 o                         
   2  13   7        516.85        542.36        18.35 o                         
   3  13   7       5916.11       6263.36        74.03 o                         
   4  13   7        601.49        615.96        28.57 o                         
   5  13   7       1599.67       1528.19        40.59 o                         
   6  13   7        355.90        351.81        18.42 o                         
   7  13   7       1781.18       1637.40        48.43 o                         
  -7  14   7        194.55        202.57        18.26 o                         
  -6  14   7        153.29        143.53        19.09 o                         
  -5  14   7         16.92         27.53         5.99 o                         
  -4  14   7        219.77        209.97        11.59 o                         
  -3  14   7         57.72         61.14         7.87 o                         
  -2  14   7        108.30        121.06         9.45 o                         
  -1  14   7        847.00        815.83        23.68 o                         
   0  14   7       3834.56       3949.58        53.57 o                         
   1  14   7        583.98        609.05        18.57 o                         
   2  14   7        227.60        245.25        12.63 o                         
   3  14   7        990.59       1031.63        28.07 o                         
   4  14   7       2243.57       2371.32        51.09 o                         
   5  14   7        111.40        116.48        12.69 o                         
   6  14   7       2417.53       2389.62        40.36 o                         
  -5  15   7       2407.37       2865.34        47.27 o                         
  -4  15   7         38.63         43.16         6.87 o                         
  -3  15   7       2302.83       2178.92        39.56 o                         
  -2  15   7         37.25         28.91         9.54 o                         
  -1  15   7        402.36        367.70        15.45 o                         
   0  15   7        147.11        141.85        10.85 o                         
   1  15   7        642.14        689.56        18.37 o                         
   2  15   7        162.50        178.14        12.28 o                         
   3  15   7        208.85        224.92        17.46 o                         
   4  15   7         17.85         14.02         7.09 o                         
   5  15   7        354.94        358.11        18.82 o                         
  -4  16   7        314.40        233.33        18.34 o                         
  -3  16   7       1000.54       1015.46        26.38 o                         
  -2  16   7         69.01         81.34        10.60 o                         
  -1  16   7        482.15        505.29        20.13 o                         
   0  16   7        298.36        314.15        15.98 o                         
   1  16   7        296.87        318.83        16.87 o                         
   2  16   7        367.76        382.97        46.81 o                         
   3  16   7         55.79         56.17        25.32 o                         
 -12   0   8        458.79        447.75        26.61 o                         
 -11   0   8       1215.48       1245.28        49.50 o                         
 -10   0   8         71.22         86.75        18.06 o                         
  -9   0   8        369.48        343.98        17.89 o                         
  -8   0   8       2604.83       2586.30        66.99 o                         
  -7   0   8        408.04        439.90        14.13 o                         
  -6   0   8      12869.31      12558.13        86.14 o                         
  -5   0   8       2726.37       3029.34        78.74 o                         
  -4   0   8      93546.63      98116.42       413.59 o                         
  -3   0   8        227.24        247.17        20.73 o                         
  -2   0   8       1036.67       1004.22        37.74 o                         
  -1   0   8       1777.15       1705.32        30.74 o                         
   0   0   8        206.02        183.42        16.49 o                         
   1   0   8       1087.18       1045.90        45.49 o                         
   2   0   8      30629.73      31004.49       228.86 o                         
   3   0   8        560.12        565.46        34.14 o                         
   4   0   8       1600.05       2201.51        73.34 o                         
   5   0   8       1019.07        946.90        22.52 o                         
   6   0   8        106.33         74.57         6.83 o                         
   7   0   8       3258.21       3242.24        53.29 o                         
   8   0   8       2568.16       2616.55        65.54 o                         
   9   0   8       2601.70       2575.28        50.62 o                         
  10   0   8       5442.54       5314.69        68.03 o                         
  11   0   8        516.01        469.38        18.66 o                         
 -12   1   8        295.56        297.17        15.65 o                         
 -11   1   8        672.47        691.18        26.32 o                         
 -10   1   8       1272.32       1370.63        38.63 o                         
  -9   1   8       2790.85       2829.65        37.72 o                         
  -8   1   8       2068.72       2168.75        27.09 o                         
  -7   1   8          3.10          5.35         3.74 o                         
  -6   1   8         63.13         87.96         5.09 o                         
  -5   1   8       3425.81       4327.59        48.49 o                         
  -4   1   8        369.38        345.74        18.38 o                         
  -3   1   8      14147.75      13270.90       101.33 o                         
  -2   1   8          9.83          7.27         3.95 o                         
  -1   1   8       1181.21       1232.61        29.74 o                         
   0   1   8         38.50         38.03         7.25 o                         
   1   1   8      15299.02      16043.28        76.76 o                         
   2   1   8          5.50          6.32         3.43 o                         
   3   1   8       1027.41        764.76        21.24 o                         
   4   1   8          7.70         -1.53         7.17 o                         
   5   1   8        210.49        216.28         9.05 o                         
   6   1   8        660.54        626.86        13.91 o                         
   7   1   8        315.52        347.24        23.51 o                         
   8   1   8        529.95        543.32        16.79 o                         
   9   1   8         79.15         67.20         7.39 o                         
  10   1   8         67.80         46.18         7.10 o                         
  11   1   8        115.53        125.44         8.68 o                         
 -12   2   8        338.39        311.57        12.59 o                         
 -11   2   8          0.93         -5.23        20.50 o                         
 -10   2   8          1.46         -3.19         6.74 o                         
  -9   2   8        259.67        280.42        13.00 o                         
  -8   2   8       1345.12       1439.28        23.74 o                         
  -7   2   8        174.02        179.96         8.41 o                         
  -6   2   8         66.64         80.30         5.63 o                         
  -5   2   8         22.29         16.63         3.35 o                         
  -4   2   8        438.77        347.95        15.60 o                         
  -3   2   8          0.85         -3.41         4.98 o                         
  -2   2   8       2646.43       2593.29        33.75 o                         
  -1   2   8         77.87         86.34         6.48 o                         
   0   2   8       1209.37       1210.36        28.96 o                         
   1   2   8         55.54         59.33         5.51 o                         
   2   2   8       1317.93       1429.24        25.67 o                         
   3   2   8         13.46          6.57         4.73 o                         
   4   2   8       1269.99       1251.63        20.87 o                         
   5   2   8        661.74        653.44        15.29 o                         
   6   2   8        731.01        739.54        13.30 o                         
   7   2   8        658.84        644.92        16.38 o                         
   8   2   8        312.70        287.10        19.14 o                         
   9   2   8        315.65        299.93        15.13 o                         
  10   2   8          0.34          5.16         5.83 o                         
  11   2   8          0.64          7.85         3.90 o                         
 -12   3   8        118.44         87.09         8.65 o                         
 -11   3   8        401.69        386.37        13.64 o                         
 -10   3   8         14.05          8.20         7.73 o                         
  -9   3   8        745.88        749.52        20.37 o                         
  -8   3   8          8.31          6.19         4.56 o                         
  -7   3   8       7320.96       7299.46        52.80 o                         
  -6   3   8        763.95        731.16        15.10 o                         
  -5   3   8       1561.04       1690.40        22.09 o                         
  -4   3   8        209.62        195.21        12.88 o                         
  -3   3   8       1198.00       1286.24        28.08 o                         
  -2   3   8         20.37         16.49         5.03 o                         
  -1   3   8        921.25       1040.26        24.73 o                         
   0   3   8         52.09         60.69         8.62 o                         
   1   3   8       4892.15       4593.88        47.28 o                         
   2   3   8        553.20        600.78        14.99 o                         
   3   3   8       1007.61       1005.41        24.20 o                         
   4   3   8        212.25        230.54        10.82 o                         
   5   3   8         14.98         10.46         3.05 o                         
   6   3   8        157.77        156.02         7.24 o                         
   7   3   8         23.89         28.77         5.97 o                         
   8   3   8         58.04         48.11         7.99 o                         
   9   3   8         43.90         54.52         8.30 o                         
  10   3   8        405.78        399.69        15.79 o                         
  11   3   8        126.29        137.58         7.70 o                         
 -12   4   8       1155.43       1182.52        39.79 o                         
 -11   4   8          6.22          1.30         5.73 o                         
 -10   4   8        287.86        308.60        13.60 o                         
  -9   4   8        459.24        463.62        16.39 o                         
  -8   4   8      11829.89      12246.09        70.72 o                         
  -7   4   8       1241.65       1273.66        21.83 o                         
  -6   4   8       1923.83       1819.58        24.23 o                         
  -5   4   8        818.14        820.77        13.52 o                         
  -4   4   8       1680.83       1650.10        24.13 o                         
  -3   4   8        933.62        775.69        23.60 o                         
  -2   4   8      11628.24      12586.85       105.63 o                         
  -1   4   8       1876.43       1893.97        32.76 o                         
   0   4   8      24401.29      23737.37       141.85 o                         
   1   4   8        930.56        945.66        22.52 o                         
   2   4   8      21738.17      21424.12        87.34 o                         
   3   4   8        177.15        184.98        21.93 o                         
   4   4   8       6192.04       6190.39       106.06 o                         
   5   4   8        204.58        196.48        10.95 o                         
   6   4   8        987.86       1061.33        29.95 o                         
   7   4   8          2.87         10.56         7.38 o                         
   8   4   8       1047.62       1038.17        33.96 o                         
   9   4   8        637.36        640.79        26.94 o                         
  10   4   8        249.04        265.33        17.26 o                         
  11   4   8        226.69        218.58        12.02 o                         
 -11   5   8        451.86        452.62        12.42 o                         
 -10   5   8        750.57        771.78        20.06 o                         
  -9   5   8       2558.14       2654.21        38.41 o                         
  -8   5   8        769.15        781.12        18.48 o                         
  -7   5   8       5229.33       5322.46        46.04 o                         
  -6   5   8       3938.08       3934.57        32.28 o                         
  -5   5   8        293.96        255.08         8.17 o                         
  -4   5   8        491.48        484.67        10.54 o                         
  -3   5   8       6371.57       6313.96        73.33 o                         
  -2   5   8        113.70        103.41         9.79 o                         
  -1   5   8      27946.71      28025.08       153.81 o                         
   0   5   8        760.38        743.34        26.82 o                         
   1   5   8       4416.65       4249.71        50.10 o                         
   2   5   8       1646.38       1649.46        60.11 o                         
   3   5   8       7235.30       7299.99        39.54 o                         
   4   5   8        226.75        209.39         8.25 o                         
   5   5   8       5665.23       5704.29        50.69 o                         
   6   5   8        203.05        208.85         9.86 o                         
   7   5   8         38.90         30.10        12.36 o                         
   8   5   8         41.77         45.88        10.79 o                         
   9   5   8         39.93         39.87         9.86 o                         
  10   5   8        553.27        549.79        18.69 o                         
  11   5   8        591.76        591.41        28.35 o                         
 -11   6   8         93.70         95.28        11.26 o                         
 -10   6   8        116.00        125.02        10.92 o                         
  -9   6   8        568.84        609.45        23.66 o                         
  -8   6   8        420.06        430.66        14.55 o                         
  -7   6   8        319.74        303.87        12.55 o                         
  -6   6   8          1.44         -0.58         3.59 o                         
  -5   6   8       2436.40       2378.11        22.84 o                         
  -4   6   8         73.64         41.20         3.72 o                         
  -3   6   8        529.26        511.54        10.42 o                         
  -2   6   8      12820.71      13871.98        95.51 o                         
  -1   6   8        435.52        460.24        23.59 o                         
   0   6   8        263.91        267.92        17.63 o                         
   1   6   8        346.47        343.69        18.33 o                         
   2   6   8        139.02        147.99         5.93 o                         
   3   6   8          5.28          7.58         2.67 o                         
   4   6   8       1596.96       1565.82        22.72 o                         
   5   6   8        120.49        127.39        10.16 o                         
   6   6   8        217.08        210.67        10.99 o                         
   7   6   8       1920.69       1980.18        37.91 o                         
   8   6   8       2289.46       2381.78        55.98 o                         
   9   6   8          9.11          6.41         7.66 o                         
  10   6   8        698.20        724.63        20.47 o                         
 -11   7   8          7.52          6.81         8.68 o                         
 -10   7   8         32.58         21.31         6.60 o                         
  -9   7   8         46.93         30.95         6.24 o                         
  -8   7   8       6256.14       6446.27        62.59 o                         
  -7   7   8      23830.88      24515.98       174.92 o                         
  -6   7   8       1055.63       1035.74        20.28 o                         
  -5   7   8       1510.45       1621.26        20.53 o                         
  -4   7   8          5.72          5.64         4.98 o                         
  -3   7   8         54.02         20.24         4.33 o                         
  -2   7   8          2.44          7.00         2.86 o                         
  -1   7   8       1062.13       1387.07        18.88 o                         
   0   7   8        136.59        149.63         5.92 o                         
   1   7   8       1548.72       1486.78        21.01 o                         
   2   7   8         50.96         44.20         4.05 o                         
   3   7   8       6117.07       5940.74        56.44 o                         
   4   7   8          7.47         12.13         3.74 o                         
   5   7   8       1033.45       1010.27        37.74 o                         
   6   7   8         27.16         27.30         5.73 o                         
   7   7   8        685.41        691.85        19.03 o                         
   8   7   8         18.47         11.02         6.19 o                         
   9   7   8        470.09        479.43        22.03 o                         
  10   7   8        506.75        483.28        13.95 o                         
 -11   8   8        130.43        119.61        13.83 o                         
 -10   8   8        327.73        345.31        14.84 o                         
  -9   8   8          4.74         15.63         7.30 o                         
  -8   8   8       6733.40       7073.69        78.47 o                         
  -7   8   8         28.07         22.53         6.95 o                         
  -6   8   8        820.90        786.89        17.16 o                         
  -5   8   8        513.12        522.94        15.72 o                         
  -4   8   8        953.19        862.01        16.94 o                         
  -3   8   8        172.14        143.51         6.85 o                         
  -2   8   8       7009.14       7591.63        44.47 o                         
  -1   8   8       1949.96       2048.02        20.63 o                         
   0   8   8       2239.18       2267.76        29.50 o                         
   1   8   8        436.15        429.88         9.95 o                         
   2   8   8      10083.91       9904.64        57.62 o                         
   3   8   8        134.96        143.67         7.01 o                         
   4   8   8       6323.74       6258.00        57.47 o                         
   5   8   8         78.45         69.24         9.04 o                         
   6   8   8        103.14        132.13         9.68 o                         
   7   8   8          0.11          3.52         7.26 o                         
   8   8   8        686.98        674.67        18.83 o                         
   9   8   8          6.58         11.83         6.92 o                         
  10   8   8         49.94         35.25         5.72 o                         
 -10   9   8          6.04          6.03         6.66 o                         
  -9   9   8        152.42        180.03        12.47 o                         
  -8   9   8        545.72        550.53        17.53 o                         
  -7   9   8       4695.78       4576.32        45.22 o                         
  -6   9   8        352.47        361.88        12.41 o                         
  -5   9   8        380.07        361.23        12.05 o                         
  -4   9   8        401.98        377.00        12.74 o                         
  -3   9   8       1915.80       1925.52        24.83 o                         
  -2   9   8        323.91        295.20        11.15 o                         
  -1   9   8       3968.70       3800.05        35.31 o                         
   0   9   8       1947.03       1873.73        20.33 o                         
   1   9   8        354.03        355.16         9.22 o                         
   2   9   8        766.16        733.44        14.65 o                         
   3   9   8          1.89          8.42         4.31 o                         
   4   9   8          3.81          6.57         4.63 o                         
   5   9   8         52.17         54.26         6.25 o                         
   6   9   8        322.99        295.69        12.85 o                         
   7   9   8        339.09        317.57        11.76 o                         
   8   9   8        182.74        192.24        10.14 o                         
   9   9   8         10.48         19.63         5.57 o                         
 -10  10   8        378.90        390.24        23.46 o                         
  -9  10   8          0.96         -2.07         7.07 o                         
  -8  10   8       2113.35       2148.74        32.57 o                         
  -7  10   8        943.95        932.91        20.25 o                         
  -6  10   8         79.95         84.13         7.77 o                         
  -5  10   8       1871.63       1961.19        30.71 o                         
  -4  10   8        308.73        272.05        10.55 o                         
  -3  10   8       3059.92       3100.44        36.94 o                         
  -2  10   8         66.55         78.06         7.67 o                         
  -1  10   8        743.01        720.37        16.38 o                         
   0  10   8       1522.63       1408.87        19.08 o                         
   1  10   8        442.67        434.48        10.53 o                         
   2  10   8        988.23       1002.48        19.61 o                         
   3  10   8        165.12        158.28         8.80 o                         
   4  10   8          2.74         -1.69         6.33 o                         
   5  10   8        632.29        653.19        22.94 o                         
   6  10   8          5.38          4.51         7.16 o                         
   7  10   8         59.47         52.54         7.68 o                         
   8  10   8       3259.22       3332.24        53.07 o                         
   9  10   8        616.53        638.90        31.49 o                         
  -9  11   8         86.66         97.51        14.26 o                         
  -8  11   8          4.98          4.48         6.42 o                         
  -7  11   8        562.77        573.15        15.63 o                         
  -6  11   8       2109.50       1953.88        29.58 o                         
  -5  11   8       2415.45       2010.71        32.52 o                         
  -4  11   8       1142.25       1234.23        26.66 o                         
  -3  11   8        829.04        807.64        21.34 o                         
  -2  11   8       2605.71       2693.47        37.24 o                         
  -1  11   8       5466.56       5317.49        45.38 o                         
   0  11   8       1469.30       1419.07        21.79 o                         
   1  11   8       7116.88       7085.04        65.69 o                         
   2  11   8        188.60        189.89        10.91 o                         
   3  11   8       3015.59       3030.39        39.56 o                         
   4  11   8         18.78         18.83         7.89 o                         
   5  11   8         34.38         48.75        12.38 o                         
   6  11   8        287.85        281.44        18.98 o                         
   7  11   8        593.30        604.12        19.73 o                         
   8  11   8          0.60         -4.77        14.92 o                         
  -8  12   8       1195.67       1272.60        69.84 o                         
  -7  12   8       1600.37       1586.60        26.72 o                         
  -6  12   8       3157.82       2919.20        40.01 o                         
  -5  12   8        251.59        313.72        14.26 o                         
  -4  12   8        197.83        167.77        11.39 o                         
  -3  12   8        847.47        821.27        23.64 o                         
  -2  12   8       4340.85       4246.67        60.99 o                         
  -1  12   8        329.58        323.55        12.21 o                         
   0  12   8        451.63        390.15        13.33 o                         
   1  12   8        100.01        116.32        10.72 o                         
   2  12   8       2030.85       2163.75        35.56 o                         
   3  12   8        416.96        463.17        17.47 o                         
   4  12   8        773.70        841.29        26.36 o                         
   5  12   8        606.25        638.00        28.40 o                         
   6  12   8       1593.08       1605.01        39.61 o                         
   7  12   8        189.91        186.65        13.74 o                         
  -8  13   8         35.86         40.20         9.67 o                         
  -7  13   8        483.17        477.26        19.69 o                         
  -6  13   8        660.15        671.82        18.25 o                         
  -5  13   8          3.09         -6.02         6.02 o                         
  -4  13   8        578.38        616.17        19.19 o                         
  -3  13   8       1755.15       1647.74        30.96 o                         
  -2  13   8         67.75         64.79         8.07 o                         
  -1  13   8         58.39         64.40         7.15 o                         
   0  13   8        107.88        114.91         8.17 o                         
   1  13   8       8604.41       8844.03        74.66 o                         
   2  13   8          7.29          7.93         6.79 o                         
   3  13   8        557.99        599.94        22.60 o                         
   4  13   8        451.23        445.00        28.84 o                         
   5  13   8         72.11         60.48        11.22 o                         
   6  13   8        367.84        358.89        20.53 o                         
   7  13   8        795.73        816.81        33.63 o                         
  -7  14   8         10.24         -6.35         8.23 o                         
  -6  14   8         35.64         14.66         6.55 o                         
  -5  14   8         47.02         55.29         7.87 o                         
  -4  14   8       1363.02       1268.90        25.57 o                         
  -3  14   8        794.60        776.81        20.57 o                         
  -2  14   8        821.44        774.64        24.76 o                         
  -1  14   8          4.72          2.51         7.41 o                         
   0  14   8        328.71        327.19        13.04 o                         
   1  14   8         94.86         86.30         8.62 o                         
   2  14   8        677.77        716.83        20.15 o                         
   3  14   8        208.01        244.60        14.81 o                         
   4  14   8         97.72         96.41        12.89 o                         
   5  14   8       1755.98       1777.39        39.75 o                         
   6  14   8          2.41          2.30        14.17 o                         
  -5  15   8        660.34        578.70        30.88 o                         
  -4  15   8         26.46         22.70         8.12 o                         
  -3  15   8         18.22         23.53         6.33 o                         
  -2  15   8        620.13        685.74        20.71 o                         
  -1  15   8       1200.91       1238.22        26.73 o                         
   0  15   8       1712.65       1814.51        32.17 o                         
   1  15   8       2289.61       2377.57        33.00 o                         
   2  15   8        225.05        228.65        13.48 o                         
   3  15   8        721.57        759.08        29.24 o                         
   4  15   8         44.56         33.94         8.50 o                         
  -3  16   8       1226.44       1329.38        27.71 o                         
  -2  16   8       2309.44       2558.95        49.27 o                         
  -1  16   8         74.93         67.80        12.67 o                         
   0  16   8        340.37        385.59        22.49 o                         
   1  16   8         15.18         19.80         7.96 o                         
   2  16   8         65.69         76.83        13.17 o                         
 -12   1   9        952.45        910.29        21.27 o                         
 -11   1   9       3605.32       3684.39        58.65 o                         
 -10   1   9         11.97          5.07         8.96 o                         
  -9   1   9        140.24        132.48        10.83 o                         
  -8   1   9          1.64          5.26         8.92 o                         
  -7   1   9        229.20        222.16         9.15 o                         
  -6   1   9         91.55         69.28         5.13 o                         
  -5   1   9      17522.67      18029.67        78.66 o                         
  -4   1   9       1488.20       1525.89        38.51 o                         
  -3   1   9        220.70        155.78        11.07 o                         
  -2   1   9       1290.66       1204.34        22.73 o                         
  -1   1   9       1199.91       1168.46        19.66 o                         
   0   1   9       2238.68       2380.77        42.00 o                         
   1   1   9       7022.06       6799.35       113.91 o                         
   2   1   9        128.12        155.20         8.61 o                         
   3   1   9       2207.66       2107.69        35.43 o                         
   4   1   9       2547.99       2728.95        50.11 o                         
   5   1   9       9775.18       9943.78        78.25 o                         
   6   1   9        448.46        458.26        11.01 o                         
   7   1   9       1314.26       1269.68        24.05 o                         
   8   1   9         85.44         79.79         7.91 o                         
   9   1   9        320.24        298.71        12.63 o                         
  10   1   9        310.34        285.19        13.65 o                         
  11   1   9        774.06        725.03        17.98 o                         
 -12   2   9        207.69        161.02         9.44 o                         
 -11   2   9        539.09        606.33        24.31 o                         
 -10   2   9         34.05         21.33         6.44 o                         
  -9   2   9        657.00        704.66        22.41 o                         
  -8   2   9         57.48         65.99         6.29 o                         
  -7   2   9         60.42         69.64         5.97 o                         
  -6   2   9       3215.52       2991.10        27.92 o                         
  -5   2   9       3005.50       3025.48        26.04 o                         
  -4   2   9        379.80        323.42        19.55 o                         
  -3   2   9       2386.16       2196.68        38.09 o                         
  -2   2   9      11758.72      12315.92       119.23 o                         
  -1   2   9       1033.22       1076.75        20.49 o                         
   0   2   9      70899.41      71616.13       972.48 o                         
   1   2   9        652.05        736.90        17.07 o                         
   2   2   9        772.14        963.86        21.87 o                         
   3   2   9         45.89         53.76         9.98 o                         
   4   2   9      27630.88      29461.82       435.53 o                         
   5   2   9         50.87         46.69         6.93 o                         
   6   2   9      12776.65      13116.98        62.00 o                         
   7   2   9        780.13        768.91        18.82 o                         
   8   2   9       3588.95       3652.60        49.04 o                         
   9   2   9          2.23          7.94         6.12 o                         
  10   2   9         19.36         16.80         5.88 o                         
  11   2   9         70.66         51.42         7.64 o                         
 -12   3   9        302.62        305.06        11.96 o                         
 -11   3   9        218.11        240.92        13.26 o                         
 -10   3   9       1932.49       2037.92        36.85 o                         
  -9   3   9       4438.53       4745.93        56.99 o                         
  -8   3   9        140.62        143.60         8.66 o                         
  -7   3   9         97.11        102.15         6.95 o                         
  -6   3   9          1.21          3.40         3.38 o                         
  -5   3   9       1849.00       1854.42        21.02 o                         
  -4   3   9        326.12        303.40        15.74 o                         
  -3   3   9       6123.11       5758.16        60.96 o                         
  -2   3   9       3153.23       3050.73        41.07 o                         
  -1   3   9      41029.63      41973.75       234.88 o                         
   0   3   9       5065.04       5036.31        65.90 o                         
   1   3   9      17435.73      17097.04       142.69 o                         
   2   3   9        344.42        354.51        12.32 o                         
   3   3   9       5398.42       5148.47        75.83 o                         
   4   3   9          6.06         16.59         4.63 o                         
   5   3   9       6621.68       6212.59        53.20 o                         
   6   3   9       1357.06       1340.01        20.77 o                         
   7   3   9        528.73        499.64        19.28 o                         
   8   3   9        148.06        135.67        10.99 o                         
   9   3   9          3.23          9.16         5.79 o                         
  10   3   9          1.59          7.59         7.08 o                         
  11   3   9       1171.13       1172.43        33.19 o                         
 -11   4   9       2151.74       2205.03        35.51 o                         
 -10   4   9         70.42         80.01         7.94 o                         
  -9   4   9        103.01         93.48         9.61 o                         
  -8   4   9        897.28        896.22        19.61 o                         
  -7   4   9          2.63         -3.64         4.31 o                         
  -6   4   9        131.94        114.22         6.72 o                         
  -5   4   9       3368.03       3254.84        27.92 o                         
  -4   4   9          2.85          5.36         3.92 o                         
  -3   4   9       1884.55       1829.89        36.89 o                         
  -2   4   9      20944.65      21244.16       162.11 o                         
  -1   4   9        493.30        466.26        16.95 o                         
   0   4   9      39305.99      40399.03       192.72 o                         
   1   4   9       2221.02       2212.79        38.77 o                         
   2   4   9      12580.72      12365.26        71.04 o                         
   3   4   9        124.92        144.98         8.59 o                         
   4   4   9        678.24        641.73        14.30 o                         
   5   4   9        534.22        464.97        16.57 o                         
   6   4   9          5.82         -5.14         7.85 o                         
   7   4   9        525.92        479.89        21.24 o                         
   8   4   9          7.16          7.07         8.87 o                         
   9   4   9         91.82        113.64        13.77 o                         
  10   4   9         10.53         14.87         8.15 o                         
  11   4   9         38.13         32.45        11.33 o                         
 -11   5   9        758.78        759.84        17.71 o                         
 -10   5   9       1189.15       1246.88        25.06 o                         
  -9   5   9       6552.17       6906.02        61.55 o                         
  -8   5   9       4862.96       5026.51        47.46 o                         
  -7   5   9       4671.84       4563.51        42.07 o                         
  -6   5   9        622.42        578.50        12.77 o                         
  -5   5   9       4723.95       4438.68        32.67 o                         
  -4   5   9       3262.25       3073.38        25.35 o                         
  -3   5   9        110.39         97.30         6.09 o                         
  -2   5   9        356.85        271.36        15.26 o                         
  -1   5   9       5374.77       6531.97        86.28 o                         
   0   5   9        291.78        282.14        24.37 o                         
   1   5   9      16589.56      16661.05       193.18 o                         
   2   5   9        317.51        307.32        11.59 o                         
   3   5   9          1.31          7.04         2.59 o                         
   4   5   9        475.77        434.22        11.81 o                         
   5   5   9       3620.08       3514.92       106.45 o                         
   6   5   9       3545.83       3597.22        43.59 o                         
   7   5   9         35.61         46.37         9.15 o                         
   8   5   9        886.62        864.79        25.20 o                         
   9   5   9       1162.05       1228.67        35.61 o                         
  10   5   9         29.61         17.10         6.60 o                         
 -11   6   9        511.71        490.90        16.41 o                         
 -10   6   9       1423.41       1398.77        26.65 o                         
  -9   6   9        325.79        337.66        14.16 o                         
  -8   6   9      17138.14      17998.59       137.89 o                         
  -7   6   9        121.10        135.21         8.86 o                         
  -6   6   9       3806.99       3806.10        44.74 o                         
  -5   6   9        622.20        597.44        12.77 o                         
  -4   6   9       4631.72       4576.80        31.26 o                         
  -3   6   9        111.74        113.22         5.57 o                         
  -2   6   9       2969.15       3236.95        28.85 o                         
  -1   6   9        247.27        233.74        13.20 o                         
   0   6   9       8447.42      10083.11       162.90 o                         
   1   6   9        248.14        213.18         8.07 o                         
   2   6   9       3195.09       3518.61        27.75 o                         
   3   6   9          1.76          2.02         2.69 o                         
   4   6   9      13601.04      13668.56        78.73 o                         
   5   6   9       1366.21       1389.22        30.47 o                         
   6   6   9       1634.56       1950.14        34.88 o                         
   7   6   9          7.73         13.63         7.38 o                         
   8   6   9       1229.79       1181.56        29.06 o                         
   9   6   9        112.50        109.38        12.45 o                         
  10   6   9       1066.86       1068.03        24.06 o                         
 -11   7   9         12.50         33.73        10.21 o                         
 -10   7   9        289.62        271.61        14.40 o                         
  -9   7   9       1844.95       1985.68        33.44 o                         
  -8   7   9       1460.20       1488.74        30.52 o                         
  -7   7   9          7.53         11.00         6.71 o                         
  -6   7   9       1683.95       1677.32        22.03 o                         
  -5   7   9       8414.27       8213.79        53.23 o                         
  -4   7   9       1022.47        980.96        16.73 o                         
  -3   7   9       5005.28       4462.66        34.28 o                         
  -2   7   9        108.42         96.96         5.74 o                         
  -1   7   9       2831.98       3179.22        26.60 o                         
   0   7   9          1.62          4.74         2.86 o                         
   1   7   9        667.62        797.53        12.84 o                         
   2   7   9        895.80        927.71        15.89 o                         
   3   7   9       1007.03        980.12        16.39 o                         
   4   7   9        297.32        281.15        10.56 o                         
   5   7   9        728.25        659.01        22.16 o                         
   6   7   9        467.43        460.38        16.96 o                         
   7   7   9        507.53        485.02        22.17 o                         
   8   7   9        274.28        295.04        18.49 o                         
   9   7   9         13.19          8.94         6.59 o                         
  10   7   9         70.91         49.89         7.13 o                         
 -10   8   9        162.92        163.83        10.77 o                         
  -9   8   9         17.75         17.30         7.29 o                         
  -8   8   9        439.21        506.84        22.10 o                         
  -7   8   9        574.63        590.23        19.06 o                         
  -6   8   9       1591.81       1635.04        27.33 o                         
  -5   8   9        418.73        435.51        12.48 o                         
  -4   8   9       2424.43       2380.62        27.12 o                         
  -3   8   9         42.68         52.60         4.88 o                         
  -2   8   9       3451.03       3454.53        30.78 o                         
  -1   8   9         42.98         39.38         3.85 o                         
   0   8   9       6995.84       7061.31        44.44 o                         
   1   8   9       1130.50       1223.72        16.87 o                         
   2   8   9       5269.69       4990.44        38.46 o                         
   3   8   9        870.48        839.38        15.85 o                         
   4   8   9       4811.15       4883.59        45.17 o                         
   5   8   9        501.53        530.41        17.95 o                         
   6   8   9         52.20         59.93         7.77 o                         
   7   8   9         81.02         79.27         7.64 o                         
   8   8   9         21.57         25.59         6.04 o                         
   9   8   9         43.92         41.23         6.52 o                         
 -10   9   9        255.62        191.72        18.47 o                         
  -9   9   9        355.46        320.00        15.77 o                         
  -8   9   9         12.33         14.48         5.79 o                         
  -7   9   9        826.78        806.45        20.02 o                         
  -6   9   9         20.63         24.07         5.42 o                         
  -5   9   9         22.22         21.84         4.75 o                         
  -4   9   9        752.44        720.83        15.87 o                         
  -3   9   9        547.61        548.03        14.76 o                         
  -2   9   9       1050.95       1026.78        20.13 o                         
  -1   9   9         37.41         65.39         5.24 o                         
   0   9   9        200.43        208.41         7.40 o                         
   1   9   9       1809.89       1899.16        20.99 o                         
   2   9   9        203.16        193.56         8.17 o                         
   3   9   9       1615.86       1672.28        24.93 o                         
   4   9   9        460.89        456.65        18.62 o                         
   5   9   9        214.99        211.90        11.47 o                         
   6   9   9         45.20         38.54         6.46 o                         
   7   9   9        283.55        283.13        11.07 o                         
   8   9   9         13.05         13.33         5.76 o                         
   9   9   9        956.29        947.25        27.58 o                         
 -10  10   9       1127.99       1132.31        38.48 o                         
  -9  10   9        214.73        209.19        14.99 o                         
  -8  10   9       1040.67       1104.81        23.39 o                         
  -7  10   9          9.39         12.38         5.24 o                         
  -6  10   9        105.47        122.69         8.71 o                         
  -5  10   9         39.24         38.97         6.29 o                         
  -4  10   9       3448.23       3464.20        40.47 o                         
  -3  10   9        164.79        156.13         9.51 o                         
  -2  10   9        224.93        258.04        11.95 o                         
  -1  10   9        222.80        209.96         8.62 o                         
   0  10   9        168.42        151.73         7.56 o                         
   1  10   9        574.29        575.54        12.34 o                         
   2  10   9        593.66        629.34        16.03 o                         
   3  10   9       1096.93       1136.83        21.51 o                         
   4  10   9        699.00        667.45        24.26 o                         
   5  10   9         24.54         21.87         7.35 o                         
   6  10   9       2953.90       2869.94        51.55 o                         
   7  10   9        137.04        124.91        11.03 o                         
   8  10   9        704.06        686.85        24.54 o                         
  -9  11   9        191.73        155.26        16.99 o                         
  -8  11   9        480.96        437.54        16.28 o                         
  -7  11   9        483.13        464.60        15.71 o                         
  -6  11   9        403.61        411.99        15.85 o                         
  -5  11   9       4467.74       4374.15        58.71 o                         
  -4  11   9        810.22        798.87        21.73 o                         
  -3  11   9         90.55         94.52         9.12 o                         
  -2  11   9          1.57          1.54         5.74 o                         
  -1  11   9        450.03        437.52        13.87 o                         
   0  11   9         54.50         46.52         5.99 o                         
   1  11   9      10049.72      10001.79        98.40 o                         
   2  11   9        128.61        140.99         8.96 o                         
   3  11   9          1.78         17.85         9.59 o                         
   4  11   9        236.59        259.27        15.66 o                         
   5  11   9       3128.49       3099.55        61.39 o                         
   6  11   9        394.52        427.54        22.27 o                         
   7  11   9         78.65         87.32         9.18 o                         
   8  11   9        303.16        273.94        42.57 o                         
  -8  12   9       1724.38       1769.00        33.95 o                         
  -7  12   9          6.47          6.63         5.62 o                         
  -6  12   9        422.19        498.94        16.80 o                         
  -5  12   9       2329.99       2159.39        34.82 o                         
  -4  12   9       1994.67       1909.46        33.06 o                         
  -3  12   9        617.83        626.90        19.31 o                         
  -2  12   9        536.35        570.25        18.33 o                         
  -1  12   9        614.61        627.01        16.59 o                         
   0  12   9         63.36         38.63         6.17 o                         
   1  12   9         50.77         31.46         6.89 o                         
   2  12   9      21606.73      21995.77       165.06 o                         
   3  12   9       8500.26       8675.52        91.58 o                         
   4  12   9       6529.37       6935.30        86.24 o                         
   5  12   9       1130.38       1177.19        37.35 o                         
   6  12   9       2992.63       3020.93        53.20 o                         
   7  12   9         48.65         58.48         8.22 o                         
  -7  13   9          1.44         -5.33         5.33 o                         
  -6  13   9         27.50         30.87         8.90 o                         
  -5  13   9       1701.55       1647.54        29.45 o                         
  -4  13   9          6.22          4.03         6.97 o                         
  -3  13   9       1544.13       1246.29        26.54 o                         
  -2  13   9         12.69         14.82         6.89 o                         
  -1  13   9       1145.93       1193.63        24.64 o                         
   0  13   9         14.71          7.50         5.21 o                         
   1  13   9        500.05        495.90        17.78 o                         
   2  13   9         43.70         42.88         9.55 o                         
   3  13   9         51.75         56.83        10.17 o                         
   4  13   9        741.22        738.28        30.70 o                         
   5  13   9       1140.21       1169.40        35.13 o                         
   6  13   9        581.65        605.19        22.31 o                         
  -6  14   9       1005.37        959.12        22.61 o                         
  -5  14   9        118.04        135.45        10.50 o                         
  -4  14   9       1238.51       1331.98        30.12 o                         
  -3  14   9         91.04        100.96        10.17 o                         
  -2  14   9        340.84        379.73        16.85 o                         
  -1  14   9         23.84         12.95         6.36 o                         
   0  14   9        371.90        397.49        14.22 o                         
   1  14   9        911.38        911.12        22.35 o                         
   2  14   9        190.68        194.60        11.55 o                         
   3  14   9        516.41        526.74        25.94 o                         
   4  14   9       1422.21       1415.78        39.22 o                         
   5  14   9        335.61        323.31        17.70 o                         
  -5  15   9          5.03         13.21         6.14 o                         
  -4  15   9         13.87          6.49         5.04 o                         
  -3  15   9          1.68          6.92         5.51 o                         
  -2  15   9        181.01        159.17        10.98 o                         
  -1  15   9        478.10        508.48        17.29 o                         
   0  15   9          7.58         13.78         5.75 o                         
   1  15   9       3518.42       3512.26        53.05 o                         
   2  15   9        273.97        249.59        16.47 o                         
   3  15   9        391.29        417.81        21.90 o                         
   4  15   9        750.21        781.39        58.57 o                         
  -3  16   9          5.52         17.45         6.47 o                         
  -2  16   9        232.20        242.04        11.28 o                         
  -1  16   9        384.23        421.91        18.14 o                         
   0  16   9       1909.97       2116.07        38.70 o                         
   1  16   9        121.35        126.07        14.51 o                         
   2  16   9       1625.00       1541.65        49.62 o                         
 -12   0  10       3441.67       3357.76        68.16 o                         
 -11   0  10         20.16         24.26        11.71 o                         
 -10   0  10        578.89        574.83        36.43 o                         
  -9   0  10       1823.91       1929.27        64.49 o                         
  -8   0  10       4274.58       4519.44       146.87 o                         
  -7   0  10       4638.48       4727.43        54.28 o                         
  -6   0  10       3845.58       4111.92        47.31 o                         
  -5   0  10       5053.28       5203.28        64.87 o                         
  -4   0  10      14271.16      15201.80       176.91 o                         
  -3   0  10         12.59         12.49        10.63 o                         
  -2   0  10        462.45        366.94        26.44 o                         
  -1   0  10        690.23        659.53        33.76 o                         
   0   0  10        422.35        322.21        24.16 o                         
   1   0  10        131.94        179.56        19.97 o                         
   2   0  10      38487.30      41921.02       138.83 o                         
   3   0  10        143.00        125.55        10.83 o                         
   4   0  10       6669.11       6858.76        78.11 o                         
   5   0  10        790.77        782.41        29.58 o                         
   6   0  10       1024.87        992.23        35.70 o                         
   7   0  10          9.73          9.34         9.98 o                         
   8   0  10       4948.09       5026.61        70.16 o                         
   9   0  10        646.99        668.44        38.56 o                         
  10   0  10         46.37         20.39         8.87 o                         
  11   0  10        179.97        122.46        13.44 o                         
 -12   1  10        817.55        709.97        18.71 o                         
 -11   1  10       1878.68       1870.50        41.73 o                         
 -10   1  10        133.11        120.71        23.44 o                         
  -9   1  10         39.57         52.51         9.08 o                         
  -8   1  10       2791.24       2829.34        39.31 o                         
  -7   1  10       1244.57       1369.94        24.04 o                         
  -6   1  10       1645.60       1507.65        21.90 o                         
  -5   1  10       1066.77       1163.70        20.59 o                         
  -4   1  10       4020.79       4203.25        53.31 o                         
  -3   1  10      14128.48      14293.57       234.94 o                         
  -2   1  10        271.34        238.50        10.77 o                         
  -1   1  10      27297.79      26947.41       400.12 o                         
   0   1  10         97.48         79.87        10.00 o                         
   1   1  10       1908.66       1957.67        43.09 o                         
   2   1  10         63.75         64.53         6.00 o                         
   3   1  10        838.38       1126.63        26.19 o                         
   4   1  10        108.58        119.95         6.42 o                         
   5   1  10       2996.90       3039.07        64.86 o                         
   6   1  10         77.21         68.48         5.54 o                         
   7   1  10          8.02         13.36         4.83 o                         
   8   1  10        289.37        266.60        12.33 o                         
   9   1  10        567.81        502.12        23.05 o                         
  10   1  10       1836.61       1796.04        31.28 o                         
  11   1  10        327.56        262.56        19.18 o                         
 -12   2  10         65.46         50.16         6.14 o                         
 -11   2  10        270.10        251.38        16.31 o                         
 -10   2  10         15.22         13.40         7.56 o                         
  -9   2  10        364.50        356.64        16.39 o                         
  -8   2  10        543.90        630.19        17.97 o                         
  -7   2  10        905.55        887.13        17.84 o                         
  -6   2  10        500.58        461.04        11.50 o                         
  -5   2  10       1048.93       1029.25        17.16 o                         
  -4   2  10        551.82        533.83        20.07 o                         
  -3   2  10        569.87        578.61        19.19 o                         
  -2   2  10        493.34        507.95        16.22 o                         
  -1   2  10         54.97         45.27         5.19 o                         
   0   2  10        229.68        216.99        15.15 o                         
   1   2  10         60.11         78.61        10.13 o                         
   2   2  10        267.79        249.74        12.00 o                         
   3   2  10        557.82        550.96        19.09 o                         
   4   2  10        852.37        844.56        17.02 o                         
   5   2  10         29.40         29.19         4.76 o                         
   6   2  10        515.03        526.96        12.15 o                         
   7   2  10         92.98         89.50         7.75 o                         
   8   2  10        251.38        256.52        14.08 o                         
   9   2  10         69.54         67.70         8.03 o                         
  10   2  10         94.13         90.04         8.39 o                         
  11   2  10         86.81         83.83         8.66 o                         
 -12   3  10        140.46        137.05        14.68 o                         
 -11   3  10       1341.27       1375.11        28.97 o                         
 -10   3  10         56.34         60.69         8.35 o                         
  -9   3  10       1213.50       1182.16        30.82 o                         
  -8   3  10         28.90         21.88         5.35 o                         
  -7   3  10         15.18          9.39         5.89 o                         
  -6   3  10        246.00        231.06         9.04 o                         
  -5   3  10         78.62        113.43         6.20 o                         
  -4   3  10         27.50         33.31         4.46 o                         
  -3   3  10       4082.60       3465.02        48.60 o                         
  -2   3  10        433.45        423.86        17.45 o                         
  -1   3  10       9173.53       9347.82        77.65 o                         
   0   3  10         79.52         86.21        10.62 o                         
   1   3  10        310.78        288.29        17.67 o                         
   2   3  10        130.75        121.64         8.73 o                         
   3   3  10          7.87          5.03         2.98 o                         
   4   3  10        363.08        352.26        11.45 o                         
   5   3  10         72.21         49.37         4.85 o                         
   6   3  10       1434.35       1399.76        21.53 o                         
   7   3  10       2409.15       2401.45        36.59 o                         
   8   3  10         71.52         68.26         9.09 o                         
   9   3  10       1369.15       1342.92        29.20 o                         
  10   3  10         56.33         47.28        13.65 o                         
  11   3  10         76.59         59.75        10.37 o                         
 -11   4  10       2261.07       2357.77        36.47 o                         
 -10   4  10          8.45          9.25         5.60 o                         
  -9   4  10          4.59          0.32         6.15 o                         
  -8   4  10         14.03         12.33         5.83 o                         
  -7   4  10        300.08        314.33        12.66 o                         
  -6   4  10       2003.55       1981.26        24.81 o                         
  -5   4  10          1.35          4.05         3.13 o                         
  -4   4  10        249.69        277.98        10.23 o                         
  -3   4  10        103.25         97.73         8.85 o                         
  -2   4  10      15631.06      14771.18       188.51 o                         
  -1   4  10       1277.64       1301.56        37.98 o                         
   0   4  10      26721.75      26356.84       253.60 o                         
   1   4  10         63.11         68.59        13.15 o                         
   2   4  10        137.90        132.30         8.22 o                         
   3   4  10        156.55        161.62         7.84 o                         
   4   4  10        696.39        659.25        19.26 o                         
   5   4  10        411.33        437.99        25.49 o                         
   6   4  10       1743.59       1825.85        32.82 o                         
   7   4  10        577.86        583.38        25.51 o                         
   8   4  10       8842.21       9193.05       129.34 o                         
   9   4  10        334.12        338.30        19.74 o                         
  10   4  10        236.98        254.12        13.04 o                         
 -11   5  10       1157.48       1103.21        20.95 o                         
 -10   5  10        977.63       1016.67        22.52 o                         
  -9   5  10        227.13        210.60        13.13 o                         
  -8   5  10       2190.65       2282.30        32.24 o                         
  -7   5  10       4876.67       5088.39        49.57 o                         
  -6   5  10       1591.01       1577.05        26.02 o                         
  -5   5  10       1795.81       1717.61        21.05 o                         
  -4   5  10         10.36          8.00         2.70 o                         
  -3   5  10       2889.21       2761.10        22.23 o                         
  -2   5  10        219.44        256.93        15.18 o                         
  -1   5  10       1039.06       1119.53        69.63 o                         
   0   5  10        253.46        274.04        18.51 o                         
   1   5  10        897.13       1001.01        33.15 o                         
   2   5  10         47.41         45.32         4.80 o                         
   3   5  10       5384.58       5316.19        67.21 o                         
   4   5  10        575.02        546.55        13.33 o                         
   5   5  10        476.19        440.10        19.17 o                         
   6   5  10        291.24        287.56        13.36 o                         
   7   5  10        198.28        205.87        16.46 o                         
   8   5  10        230.11        250.98        14.41 o                         
   9   5  10        132.52        118.08        13.13 o                         
  10   5  10        612.32        578.89        19.30 o                         
 -11   6  10        321.56        357.79        17.50 o                         
 -10   6  10         46.71         38.79         6.34 o                         
  -9   6  10       1977.83       1988.38        34.19 o                         
  -8   6  10       4028.38       4290.00        59.09 o                         
  -7   6  10        839.97        846.63        18.57 o                         
  -6   6  10        764.77        766.82        15.67 o                         
  -5   6  10       1523.05       1525.97        19.99 o                         
  -4   6  10       2584.14       2648.82        24.13 o                         
  -3   6  10       1561.76       1655.37        19.17 o                         
  -2   6  10          3.35         11.46         3.27 o                         
  -1   6  10       2534.82       2727.98        28.16 o                         
   0   6  10       1288.59       1392.06        20.18 o                         
   1   6  10        216.19        203.06         7.39 o                         
   2   6  10        318.23        344.10         9.08 o                         
   3   6  10          0.14          2.09         2.58 o                         
   4   6  10        151.54        155.39         7.96 o                         
   5   6  10       1045.26       1049.18        29.36 o                         
   6   6  10        297.72        289.81        15.00 o                         
   7   6  10        420.17        463.59        26.74 o                         
   8   6  10        152.99        137.55        11.54 o                         
   9   6  10        428.87        451.75        23.17 o                         
  10   6  10        137.63        120.16         8.91 o                         
 -11   7  10        100.74        111.25        14.33 o                         
 -10   7  10         42.10         45.31         7.70 o                         
  -9   7  10        617.00        635.49        19.18 o                         
  -8   7  10        638.37        602.47        19.99 o                         
  -7   7  10       8031.42       8284.06        69.87 o                         
  -6   7  10         30.73         29.17         4.39 o                         
  -5   7  10       1458.29       1453.64        19.75 o                         
  -4   7  10         22.12         16.14         3.83 o                         
  -3   7  10       1445.56       1446.55        19.44 o                         
  -2   7  10        782.63        829.55        12.66 o                         
  -1   7  10        835.25        795.91        12.74 o                         
   0   7  10         83.38         83.18         4.83 o                         
   1   7  10        367.69        364.12         9.15 o                         
   2   7  10        316.97        316.87         9.77 o                         
   3   7  10         83.50         65.92         4.71 o                         
   4   7  10        934.74        913.31        19.63 o                         
   5   7  10       1476.42       1431.21        37.99 o                         
   6   7  10        190.99        191.00        12.08 o                         
   7   7  10       5350.62       5543.58        63.43 o                         
   8   7  10        557.26        579.94        20.33 o                         
   9   7  10        776.72        783.39        21.97 o                         
  10   7  10        108.94         97.05         9.66 o                         
 -10   8  10         28.68         29.44         8.59 o                         
  -9   8  10        126.18        115.95        11.44 o                         
  -8   8  10         33.14         27.98         8.59 o                         
  -7   8  10       1674.87       1680.30        31.34 o                         
  -6   8  10        135.50        153.36         8.37 o                         
  -5   8  10        615.64        597.49        14.65 o                         
  -4   8  10        574.63        612.68        14.12 o                         
  -3   8  10          9.53          3.24         3.92 o                         
  -2   8  10      12964.17      12940.87       119.67 o                         
  -1   8  10        163.83        143.26         5.78 o                         
   0   8  10       7204.94       7110.81        40.82 o                         
   1   8  10         67.31         58.21         4.70 o                         
   2   8  10        232.56        217.18         8.74 o                         
   3   8  10         64.17         57.76         5.32 o                         
   4   8  10       1226.91       1220.30        23.40 o                         
   5   8  10         92.89         72.16        11.65 o                         
   6   8  10        183.92        226.96        12.01 o                         
   7   8  10        155.48        150.41         9.63 o                         
   8   8  10       3367.11       3469.24        40.57 o                         
   9   8  10          7.40          2.03         4.94 o                         
 -10   9  10        129.76        142.28        11.61 o                         
  -9   9  10       1015.59       1080.72        34.44 o                         
  -8   9  10        209.15        228.67        11.76 o                         
  -7   9  10        579.25        586.46        16.38 o                         
  -6   9  10         61.26         58.89         7.05 o                         
  -5   9  10        105.27         81.92         7.09 o                         
  -4   9  10        980.91        951.03        18.15 o                         
  -3   9  10        297.54        356.83        12.84 o                         
  -2   9  10         93.26         95.45         6.43 o                         
  -1   9  10        162.63        165.22         8.08 o                         
   0   9  10        526.11        546.12        12.57 o                         
   1   9  10       1650.44       1646.89        20.04 o                         
   2   9  10       1488.87       1462.15        22.50 o                         
   3   9  10       2284.52       2310.26        32.06 o                         
   4   9  10       1093.44       1081.61        23.28 o                         
   5   9  10       1111.38       1099.34        24.30 o                         
   6   9  10        492.96        449.27        15.63 o                         
   7   9  10        345.93        347.70        11.93 o                         
   8   9  10        198.24        195.08        15.49 o                         
   9   9  10        696.00        713.03        18.66 o                         
  -9  10  10         16.94         12.99        10.30 o                         
  -8  10  10       1077.62       1101.38        26.63 o                         
  -7  10  10         20.56         16.39         5.11 o                         
  -6  10  10       2154.59       2051.76        30.32 o                         
  -5  10  10        446.00        417.80        15.87 o                         
  -4  10  10       2115.19       2037.64        45.56 o                         
  -3  10  10        630.75        585.53        16.77 o                         
  -2  10  10        396.68        368.09        14.18 o                         
  -1  10  10          3.74         10.88         3.84 o                         
   0  10  10        141.64        152.56         7.09 o                         
   1  10  10        838.13        852.39        15.14 o                         
   2  10  10       2298.26       2407.29        31.08 o                         
   3  10  10        219.65        221.76        10.38 o                         
   4  10  10         61.59         51.66         8.93 o                         
   5  10  10       1471.77       1470.73        33.71 o                         
   6  10  10        686.99        719.13        23.12 o                         
   7  10  10       2425.25       2408.38        38.01 o                         
   8  10  10         33.86         25.12         9.17 o                         
  -9  11  10        487.55        500.69        27.54 o                         
  -8  11  10        436.05        414.59        13.22 o                         
  -7  11  10       2498.53       2421.22        41.20 o                         
  -6  11  10         16.12         12.38         6.15 o                         
  -5  11  10          2.37         11.99         6.44 o                         
  -4  11  10       1221.00       1121.62        25.44 o                         
  -3  11  10       1322.23       1338.17        27.25 o                         
  -2  11  10          3.17          8.89         5.96 o                         
  -1  11  10       7957.27       8043.43        63.43 o                         
   0  11  10         92.55         95.89         6.69 o                         
   1  11  10       3938.83       3994.42        50.04 o                         
   2  11  10        208.85        221.82        10.82 o                         
   3  11  10       5180.03       5372.41        55.36 o                         
   4  11  10        528.87        522.58        21.16 o                         
   5  11  10       1352.86       1397.93        41.56 o                         
   6  11  10        253.56        254.73        17.61 o                         
   7  11  10        266.75        251.29        14.55 o                         
  -8  12  10         45.50         28.39         8.75 o                         
  -7  12  10         33.35         21.05         6.35 o                         
  -6  12  10        119.91         85.61        11.14 o                         
  -5  12  10         29.06         31.24         7.21 o                         
  -4  12  10       3216.99       3021.16        41.23 o                         
  -3  12  10        524.49        492.42        17.35 o                         
  -2  12  10       3261.71       3190.19        41.66 o                         
  -1  12  10        606.06        604.98        18.15 o                         
   0  12  10       2159.46       2155.13        30.41 o                         
   1  12  10         14.15         21.71         6.88 o                         
   2  12  10       3484.84       3705.24        47.57 o                         
   3  12  10        405.55        429.28        20.18 o                         
   4  12  10       1636.64       1669.80        47.42 o                         
   5  12  10       1299.60       1254.64        37.95 o                         
   6  12  10       1089.48       1076.65        31.47 o                         
   7  12  10        500.96        486.16        18.40 o                         
  -7  13  10       1558.84       1590.25        28.37 o                         
  -6  13  10        161.74        157.60        11.40 o                         
  -5  13  10       5120.06       4915.66        69.72 o                         
  -4  13  10        345.10        281.49        15.65 o                         
  -3  13  10       3542.33       2949.82        51.42 o                         
  -2  13  10         43.72         33.18         7.66 o                         
  -1  13  10        179.48        219.68        11.35 o                         
   0  13  10        114.65        115.24         8.89 o                         
   1  13  10       1438.25       1412.21        28.75 o                         
   2  13  10       1500.39       1532.97        29.84 o                         
   3  13  10        600.25        610.71        22.54 o                         
   4  13  10        123.84        114.87        15.24 o                         
   5  13  10       4490.00       4415.58        65.61 o                         
   6  13  10        302.59        276.48        15.77 o                         
  -6  14  10        509.21        462.10        18.75 o                         
  -5  14  10        625.29        661.07        20.43 o                         
  -4  14  10        388.17        375.89        16.54 o                         
  -3  14  10       1252.63       1188.74        28.51 o                         
  -2  14  10        238.15        224.73        13.37 o                         
  -1  14  10        298.28        278.30        14.14 o                         
   0  14  10        596.20        568.83        16.64 o                         
   1  14  10        329.95        360.87        14.48 o                         
   2  14  10        234.38        235.93        15.00 o                         
   3  14  10         84.60         78.24         9.90 o                         
   4  14  10        614.68        621.04        33.36 o                         
   5  14  10          9.34          5.23         6.62 o                         
  -5  15  10          1.26         -2.84         5.33 o                         
  -4  15  10         66.27         78.43         8.18 o                         
  -3  15  10       1153.02       1211.94        39.24 o                         
  -2  15  10         58.33         64.92         8.01 o                         
  -1  15  10       2261.91       2312.04        44.78 o                         
   0  15  10        569.90        541.96        21.83 o                         
   1  15  10        605.18        654.61        30.80 o                         
   2  15  10        149.76        152.67        14.47 o                         
   3  15  10        559.08        513.40        60.52 o                         
   4  15  10         94.01        112.98        17.33 o                         
  -3  16  10         42.06         29.63         9.58 o                         
  -2  16  10       1095.86       1029.40        32.04 o                         
  -1  16  10          0.69          2.33        13.13 o                         
   0  16  10        102.85        102.77        19.57 o                         
   1  16  10         10.11         34.43         9.21 o                         
 -12   1  11         88.86         77.25         7.13 o                         
 -11   1  11         29.78         30.84         8.59 o                         
 -10   1  11        938.42        941.29        31.85 o                         
  -9   1  11        281.07        335.32        15.84 o                         
  -8   1  11          9.25         11.29         5.93 o                         
  -7   1  11        624.73        681.15        17.43 o                         
  -6   1  11        138.32        151.53         7.56 o                         
  -5   1  11       6624.83       6739.50        43.76 o                         
  -4   1  11       2175.33       2223.99        40.06 o                         
  -3   1  11       1232.51        889.12        23.19 o                         
  -2   1  11          1.52          5.01         3.48 o                         
  -1   1  11       1106.22       1099.20        32.64 o                         
   0   1  11         63.61         60.52         9.50 o                         
   1   1  11       8185.62       8478.70        93.68 o                         
   2   1  11          9.83         14.28         7.74 o                         
   3   1  11       1228.32       1721.98        33.01 o                         
   4   1  11         91.05        105.83         7.09 o                         
   5   1  11         96.18        128.35         8.29 o                         
   6   1  11        117.62        113.99         8.00 o                         
   7   1  11        572.90        560.63        18.60 o                         
   8   1  11         32.57         15.59         5.41 o                         
   9   1  11         11.00         21.50         6.50 o                         
  10   1  11        638.43        580.24        17.70 o                         
 -12   2  11          3.11          6.17         5.58 o                         
 -11   2  11       1055.99       1024.69        37.89 o                         
 -10   2  11       1996.65       2150.82        47.06 o                         
  -9   2  11        545.38        541.32        19.72 o                         
  -8   2  11       9345.53       9478.70       104.57 o                         
  -7   2  11        237.25        233.85        10.69 o                         
  -6   2  11       7829.98       8048.72        60.70 o                         
  -5   2  11          9.36          9.03         3.25 o                         
  -4   2  11       1091.02        890.02        20.59 o                         
  -3   2  11        791.17        875.30        24.07 o                         
  -2   2  11      18184.51      18165.28       111.38 o                         
  -1   2  11         69.29         67.78        10.39 o                         
   0   2  11      15509.11      15909.08       157.46 o                         
   1   2  11         20.70         26.75         8.39 o                         
   2   2  11        125.14        309.76        20.03 o                         
   3   2  11       2051.34       2096.21        25.57 o                         
   4   2  11       1453.17       1650.50        26.76 o                         
   5   2  11       3537.20       3495.37        41.97 o                         
   6   2  11        756.62        765.18        15.88 o                         
   7   2  11       1498.21       1523.59        26.72 o                         
   8   2  11       1200.61       1177.33        37.77 o                         
   9   2  11        478.04        495.93        18.23 o                         
  10   2  11       4109.00       3975.89        44.69 o                         
 -12   3  11        103.16        105.52        13.24 o                         
 -11   3  11        281.86        288.08        13.89 o                         
 -10   3  11         24.50         11.91         8.59 o                         
  -9   3  11         11.06         15.11         6.69 o                         
  -8   3  11         68.22         64.91         9.55 o                         
  -7   3  11        828.22        762.81        18.91 o                         
  -6   3  11       2690.00       2577.65        32.28 o                         
  -5   3  11      18230.72      18215.61       151.43 o                         
  -4   3  11        798.12        799.47        31.88 o                         
  -3   3  11       7919.12       7327.21        72.49 o                         
  -2   3  11        265.23        273.81        13.63 o                         
  -1   3  11        640.06        737.76        28.52 o                         
   0   3  11        434.20        423.94        26.14 o                         
   1   3  11       4258.46       3862.75        69.87 o                         
   2   3  11         73.42         56.18         7.69 o                         
   3   3  11          9.22         13.42         8.12 o                         
   4   3  11        536.97        519.29        15.51 o                         
   5   3  11         46.36         60.77         5.45 o                         
   6   3  11        454.78        424.05        12.30 o                         
   7   3  11        509.89        514.22        18.51 o                         
   8   3  11        153.09        140.92        11.18 o                         
   9   3  11          8.44         13.95         8.34 o                         
  10   3  11        693.13        713.39        24.62 o                         
 -11   4  11          1.34         10.54         4.86 o                         
 -10   4  11          2.27          5.97         5.57 o                         
  -9   4  11        150.10        168.97        12.01 o                         
  -8   4  11       3341.32       3356.34        41.63 o                         
  -7   4  11          3.72          2.94         4.66 o                         
  -6   4  11       6480.90       6497.45        45.27 o                         
  -5   4  11        641.94        620.24        13.44 o                         
  -4   4  11        589.41        508.69        15.87 o                         
  -3   4  11          3.69          5.58         2.60 o                         
  -2   4  11       3590.84       3757.98        52.12 o                         
  -1   4  11       1020.99       1027.89        35.47 o                         
   0   4  11          1.86          9.63         6.90 o                         
   1   4  11          0.24          0.28         5.78 o                         
   2   4  11         24.31         49.37         4.92 o                         
   3   4  11       1534.15       1524.49        25.43 o                         
   4   4  11          2.51          5.30         4.65 o                         
   5   4  11       1284.69       1268.65        30.83 o                         
   6   4  11        353.17        354.06        15.61 o                         
   7   4  11        199.36        195.39        14.96 o                         
   8   4  11        133.21        167.84        15.86 o                         
   9   4  11         70.24         71.64        10.86 o                         
  10   4  11         11.21         11.78         5.51 o                         
 -11   5  11        605.15        641.92        15.80 o                         
 -10   5  11        826.86        825.10        18.26 o                         
  -9   5  11       6400.38       6729.67        60.16 o                         
  -8   5  11      10764.77      11016.70        85.23 o                         
  -7   5  11       3089.73       3252.04        37.14 o                         
  -6   5  11          5.83         15.56         4.62 o                         
  -5   5  11       3430.09       3300.31        31.78 o                         
  -4   5  11        207.84        193.15         6.79 o                         
  -3   5  11         78.10         43.71         3.91 o                         
  -2   5  11          4.02          7.73         3.19 o                         
  -1   5  11       2281.57       2624.19        39.25 o                         
   0   5  11        208.55        222.88        17.79 o                         
   1   5  11       1422.15       1282.86        23.00 o                         
   2   5  11        133.53        131.26         5.88 o                         
   3   5  11       4085.60       4053.43        47.08 o                         
   4   5  11        280.87        259.84        10.14 o                         
   5   5  11         79.10         89.20         9.73 o                         
   6   5  11       1186.06       1165.70        25.82 o                         
   7   5  11       1356.86       1430.16        50.03 o                         
   8   5  11       1705.29       1613.39        64.70 o                         
   9   5  11         29.96         29.17         8.44 o                         
  10   5  11          4.26         -1.06         6.68 o                         
 -11   6  11         19.64         25.20        11.69 o                         
 -10   6  11       2747.84       2809.68        43.12 o                         
  -9   6  11        146.34        146.50        11.72 o                         
  -8   6  11        613.67        635.88        20.34 o                         
  -7   6  11        604.21        653.27        15.86 o                         
  -6   6  11        330.84        344.99        12.39 o                         
  -5   6  11        985.61        929.79        15.46 o                         
  -4   6  11        289.95        283.00         9.07 o                         
  -3   6  11       1803.21       1901.84        20.95 o                         
  -2   6  11       1763.24       1817.24        19.39 o                         
  -1   6  11        381.45        415.39        10.62 o                         
   0   6  11       1391.45        895.45        15.05 o                         
   1   6  11        101.38        117.52         5.75 o                         
   2   6  11      43139.16      42626.96       251.76 o                         
   3   6  11        144.85        125.52         6.14 o                         
   4   6  11       1217.64       1227.87        22.23 o                         
   5   6  11        111.32        108.27         9.55 o                         
   6   6  11       1703.66       1796.37        36.65 o                         
   7   6  11        636.47        624.39        26.79 o                         
   8   6  11       5704.28       5735.37        73.14 o                         
   9   6  11        229.14        228.54        18.29 o                         
  10   6  11        950.05        862.15        20.31 o                         
 -11   7  11        318.82        325.65        21.57 o                         
 -10   7  11          5.80         12.49         7.56 o                         
  -9   7  11       3221.64       3383.16        48.33 o                         
  -8   7  11        228.28        225.72        16.93 o                         
  -7   7  11      10385.94      10448.02        67.31 o                         
  -6   7  11         46.22         59.36         5.21 o                         
  -5   7  11       3861.98       3763.24        37.26 o                         
  -4   7  11          1.55          2.87         3.55 o                         
  -3   7  11      12327.86      11813.45        61.36 o                         
  -2   7  11        667.68        701.25        12.37 o                         
  -1   7  11      13686.15      14649.01        97.60 o                         
   0   7  11       1096.84       1122.90        17.74 o                         
   1   7  11       1585.03       1817.11        20.41 o                         
   2   7  11        174.56        174.91         7.74 o                         
   3   7  11        291.80        249.85         9.22 o                         
   4   7  11        356.43        327.74        12.36 o                         
   5   7  11         81.41         96.14        11.21 o                         
   6   7  11        221.51        242.93        13.78 o                         
   7   7  11       1211.15       1207.46        30.01 o                         
   8   7  11          5.89          1.70         6.57 o                         
   9   7  11         49.61         50.33         7.10 o                         
 -10   8  11          1.23         -1.54         6.09 o                         
  -9   8  11        402.63        404.80        18.26 o                         
  -8   8  11        423.63        436.12        20.35 o                         
  -7   8  11       2140.29       2217.16        40.49 o                         
  -6   8  11         30.65         47.81         5.74 o                         
  -5   8  11        390.52        348.32        11.43 o                         
  -4   8  11       6679.21       6682.50        47.68 o                         
  -3   8  11         19.05         11.29         4.09 o                         
  -2   8  11        984.85        711.20        13.26 o                         
  -1   8  11       1007.90       1039.23        16.87 o                         
   0   8  11       9714.50      10242.40        62.62 o                         
   1   8  11        168.64        168.47         7.08 o                         
   2   8  11        177.89        160.05         7.83 o                         
   3   8  11          4.91          9.31         4.52 o                         
   4   8  11        378.00        360.46        13.26 o                         
   5   8  11         12.14         15.14         7.77 o                         
   6   8  11       1300.85       1272.58        26.22 o                         
   7   8  11          1.63          6.84         5.19 o                         
   8   8  11          4.05          6.14         6.08 o                         
   9   8  11        300.51        285.27        12.37 o                         
 -10   9  11          1.43          1.17         4.92 o                         
  -9   9  11       4548.43       4650.25        69.43 o                         
  -8   9  11        236.54        226.18        11.82 o                         
  -7   9  11         12.96          5.82         5.75 o                         
  -6   9  11        216.35        220.43        10.73 o                         
  -5   9  11       1962.48       1994.35        28.83 o                         
  -4   9  11         78.79         52.00         6.15 o                         
  -3   9  11       5786.05       5599.03        48.78 o                         
  -2   9  11          2.98          1.29         3.76 o                         
  -1   9  11       5403.26       4880.65        44.88 o                         
   0   9  11        104.83        104.26         6.28 o                         
   1   9  11       3781.40       3555.23        31.57 o                         
   2   9  11        138.47        137.48         7.70 o                         
   3   9  11          9.82         11.01         4.59 o                         
   4   9  11         56.03         55.75         7.15 o                         
   5   9  11        688.03        694.99        19.67 o                         
   6   9  11        181.29        178.56        10.72 o                         
   7   9  11        599.35        617.12        24.34 o                         
   8   9  11       1360.96       1322.81        23.01 o                         
   9   9  11        116.00         90.22        13.58 o                         
  -9  10  11        479.35        480.94        21.22 o                         
  -8  10  11        714.66        745.54        22.01 o                         
  -7  10  11         34.40         59.62        10.88 o                         
  -6  10  11       1699.66       1593.54        29.74 o                         
  -5  10  11         33.43         34.92         6.89 o                         
  -4  10  11        821.44        823.40        20.33 o                         
  -3  10  11       1425.32       1370.77        25.40 o                         
  -2  10  11        286.73        330.03        13.76 o                         
  -1  10  11        184.08        178.71         9.09 o                         
   0  10  11       1476.80       1478.14        20.51 o                         
   1  10  11         72.21         68.69         5.42 o                         
   2  10  11        995.78        972.76        20.36 o                         
   3  10  11          4.35          3.19         5.27 o                         
   4  10  11        413.83        445.29        19.46 o                         
   5  10  11        752.06        772.12        29.44 o                         
   6  10  11       1537.54       1532.12        26.86 o                         
   7  10  11          0.17         -5.82         5.82 o                         
   8  10  11          1.05         -1.18         4.76 o                         
  -9  11  11        534.45        515.34        27.37 o                         
  -8  11  11          2.40          4.72         5.08 o                         
  -7  11  11         15.50         16.34         5.12 o                         
  -6  11  11         24.82         29.36         7.94 o                         
  -5  11  11         66.42         99.14         9.91 o                         
  -4  11  11        563.29        509.60        17.56 o                         
  -3  11  11       4461.10       4501.47        49.47 o                         
  -2  11  11        321.03        306.51        15.91 o                         
  -1  11  11       2170.87       2056.19        26.19 o                         
   0  11  11        131.26        117.45         6.70 o                         
   1  11  11        184.02        165.14         7.82 o                         
   2  11  11        259.78        276.07        12.17 o                         
   3  11  11          0.05         -5.15         8.63 o                         
   4  11  11         12.64          8.42         7.13 o                         
   5  11  11       1674.78       1735.22        45.83 o                         
   6  11  11         98.18         98.69        25.60 o                         
   7  11  11        701.68        708.93        36.05 o                         
  -8  12  11          7.75          2.03         5.89 o                         
  -7  12  11        150.45        166.21        11.08 o                         
  -6  12  11         39.05         42.64         8.23 o                         
  -5  12  11       2032.88       1814.56        37.12 o                         
  -4  12  11       1699.38       1634.80        35.46 o                         
  -3  12  11        126.29        116.78        11.30 o                         
  -2  12  11         28.51         13.86         7.13 o                         
  -1  12  11         36.73         26.26         5.82 o                         
   0  12  11        157.58        136.11         8.75 o                         
   1  12  11         77.93         79.18         8.97 o                         
   2  12  11       2924.21       3101.89        42.94 o                         
   3  12  11        119.82        115.29        12.25 o                         
   4  12  11        446.35        495.97        27.11 o                         
   5  12  11       1318.53       1351.44        38.86 o                         
   6  12  11         81.13         80.53        16.76 o                         
   7  12  11        186.87        163.76        17.03 o                         
  -7  13  11       4119.69       4275.23        62.61 o                         
  -6  13  11         92.92         78.09         8.36 o                         
  -5  13  11        584.31        629.54        21.50 o                         
  -4  13  11        967.44        921.77        32.55 o                         
  -3  13  11       5694.08       5539.53        95.33 o                         
  -2  13  11        523.42        522.31        19.89 o                         
  -1  13  11       4412.19       4796.19        48.50 o                         
   0  13  11        171.48        165.26        10.13 o                         
   1  13  11       3605.15       3821.33        52.51 o                         
   2  13  11       1542.39       1561.60        31.57 o                         
   3  13  11        110.13        117.08        11.72 o                         
   4  13  11         25.36         21.59         9.46 o                         
   5  13  11        425.88        447.93        21.59 o                         
   6  13  11        228.71        202.88        12.79 o                         
  -6  14  11        587.19        565.67        17.13 o                         
  -5  14  11        114.19        120.32         9.86 o                         
  -4  14  11       3377.71       3700.02        48.32 o                         
  -3  14  11         56.87         41.63         7.80 o                         
  -2  14  11       3958.27       3913.07        53.04 o                         
  -1  14  11        160.15        150.60        11.03 o                         
   0  14  11          8.67         20.45         6.81 o                         
   1  14  11        134.63        136.73         9.67 o                         
   2  14  11         28.24         27.43         8.76 o                         
   3  14  11        312.91        314.08        50.98 o                         
   4  14  11         29.86         32.57        16.06 o                         
   5  14  11        429.00        405.49        18.29 o                         
  -5  15  11          0.60         -8.79         8.79 o                         
  -4  15  11        718.55        738.62        27.32 o                         
  -3  15  11        187.51        202.77        11.58 o                         
  -2  15  11        138.13        162.66        10.67 o                         
  -1  15  11        140.31        180.10        13.73 o                         
   0  15  11        558.66        573.32        37.94 o                         
   1  15  11       1414.01       1541.86        29.17 o                         
   2  15  11        471.07        472.17        17.43 o                         
   3  15  11         24.60         34.20        11.06 o                         
  -2  16  11       3288.71       3358.30        47.69 o                         
  -1  16  11         40.49         54.88         7.72 o                         
   0  16  11         63.21         50.15         7.31 o                         
   1  16  11        138.51        163.26        15.58 o                         
 -12   0  12        265.52        260.99        19.41 o                         
 -11   0  12       2989.80       3065.07        73.59 o                         
 -10   0  12        694.87        667.81        38.40 o                         
  -9   0  12          3.91         18.39        12.58 o                         
  -8   0  12       3151.14       3440.87        68.25 o                         
  -7   0  12       4112.58       4196.40        76.99 o                         
  -6   0  12       7256.96       7213.90        85.89 o                         
  -5   0  12        704.09        616.66        24.18 o                         
  -4   0  12      23301.49      25596.48       143.33 o                         
  -3   0  12        782.48        914.41        48.82 o                         
  -2   0  12      36976.55      36365.66       279.48 o                         
  -1   0  12       3321.07       3330.80        83.84 o                         
   0   0  12      20650.95      19862.52       204.16 o                         
   1   0  12       3016.18       2892.12        81.28 o                         
   2   0  12      14248.95      14832.79       196.36 o                         
   3   0  12       1510.56       1434.63        35.46 o                         
   4   0  12     293324.88     295906.91       728.09 o                         
   5   0  12       2091.41       1974.93        48.47 o                         
   6   0  12       6216.81       6466.20       121.99 o                         
   7   0  12       1914.93       1940.20        36.35 o                         
   8   0  12         67.97         85.58        12.20 o                         
   9   0  12        452.86        441.10        20.77 o                         
  10   0  12        169.32        143.04        16.43 o                         
 -12   1  12        239.60        252.70        11.34 o                         
 -11   1  12        232.54        284.06        16.97 o                         
 -10   1  12        410.57        381.41        20.86 o                         
  -9   1  12        644.21        672.87        27.63 o                         
  -8   1  12         71.58         81.17         7.86 o                         
  -7   1  12        922.50       1034.33        24.99 o                         
  -6   1  12        193.11        181.70         8.46 o                         
  -5   1  12       2630.68       2113.76        25.22 o                         
  -4   1  12         10.81         15.53         4.56 o                         
  -3   1  12      14138.91      14386.13        94.19 o                         
  -2   1  12         16.37         13.32         5.59 o                         
  -1   1  12       4198.85       4148.07       123.58 o                         
   0   1  12         21.39         13.61         8.14 o                         
   1   1  12        436.72        613.97        27.33 o                         
   2   1  12       1174.93       1102.21        49.05 o                         
   3   1  12      31166.03      32172.35       145.67 o                         
   4   1  12      18226.47      18498.28        83.66 o                         
   5   1  12       5436.06       5645.00        63.64 o                         
   6   1  12        573.09        536.58        15.82 o                         
   7   1  12       1048.08       1071.20        19.23 o                         
   8   1  12         29.97         20.17         5.11 o                         
   9   1  12        878.18        866.76        23.16 o                         
  10   1  12        220.69        244.52        11.50 o                         
 -12   2  12        439.30        491.89        18.61 o                         
 -11   2  12         48.71         74.75        18.73 o                         
 -10   2  12        847.34        815.81        29.53 o                         
  -9   2  12         68.85         52.03        13.24 o                         
  -8   2  12        487.78        550.34        20.51 o                         
  -7   2  12       1773.41       1879.58        29.33 o                         
  -6   2  12       1754.49       1798.30        25.25 o                         
  -5   2  12         62.77         52.32         5.04 o                         
  -4   2  12        137.98        124.61         7.21 o                         
  -3   2  12         22.62         17.06         5.83 o                         
  -2   2  12       1528.72       1528.31        35.70 o                         
  -1   2  12         21.45         14.21         7.62 o                         
   0   2  12       5862.58       5595.44        78.29 o                         
   1   2  12        303.37        273.75        26.96 o                         
   2   2  12        366.08        339.11        39.88 o                         
   3   2  12       1070.51       1048.21        20.31 o                         
   4   2  12       1037.52       1022.97        21.73 o                         
   5   2  12       1104.28       1054.46        29.37 o                         
   6   2  12       1599.92       1643.82        26.00 o                         
   7   2  12        685.35        695.65        16.80 o                         
   8   2  12        171.98        164.42        11.64 o                         
   9   2  12         48.98         44.60         6.87 o                         
  10   2  12        106.92        105.49        10.25 o                         
 -11   3  12         42.97         39.61         5.92 o                         
 -10   3  12        564.53        576.23        24.63 o                         
  -9   3  12        199.26        207.85        12.94 o                         
  -8   3  12         91.04         81.79         8.38 o                         
  -7   3  12       1166.86       1144.72        23.35 o                         
  -6   3  12       1960.82       1905.81        28.30 o                         
  -5   3  12       3439.74       3218.32        28.62 o                         
  -4   3  12        407.26        371.14        12.60 o                         
  -3   3  12        285.30        272.86        10.53 o                         
  -2   3  12         11.01         10.57         6.08 o                         
  -1   3  12       2630.66       2462.93        73.83 o                         
   0   3  12        585.47        626.11        27.98 o                         
   1   3  12          7.73         12.31         9.59 o                         
   2   3  12        247.62        259.31         7.93 o                         
   3   3  12       8388.05       8691.92        57.55 o                         
   4   3  12          3.10          6.35         4.01 o                         
   5   3  12       7558.61       7618.82        61.39 o                         
   6   3  12         80.97        105.88         7.90 o                         
   7   3  12        750.88        805.67        23.00 o                         
   8   3  12         19.75         20.00         9.32 o                         
   9   3  12        306.46        292.42        18.13 o                         
  10   3  12         10.13         20.22         7.11 o                         
 -11   4  12        581.37        559.45        15.41 o                         
 -10   4  12         55.57         59.14         8.72 o                         
  -9   4  12        152.46        126.50        10.44 o                         
  -8   4  12       1159.53       1166.43        24.91 o                         
  -7   4  12          0.93         11.76         5.22 o                         
  -6   4  12        334.81        339.43        10.93 o                         
  -5   4  12         37.13         43.48         4.40 o                         
  -4   4  12       1171.40       1137.97        15.36 o                         
  -3   4  12         10.29          6.67         3.45 o                         
  -2   4  12        247.02        201.54        10.04 o                         
  -1   4  12       2038.90       2039.09        51.91 o                         
   0   4  12       2396.74       2387.97        55.02 o                         
   1   4  12        483.02        476.31        17.85 o                         
   2   4  12       1270.30       1412.31        24.50 o                         
   3   4  12        164.76        145.45         7.52 o                         
   4   4  12       6655.72       6692.13        74.15 o                         
   5   4  12        207.23        201.72        10.89 o                         
   6   4  12       3926.88       3998.46        55.52 o                         
   7   4  12         89.15         83.72        12.56 o                         
   8   4  12        450.08        445.10        23.04 o                         
   9   4  12        465.23        514.48        22.84 o                         
  10   4  12        134.86        155.51         9.89 o                         
 -11   5  12       2176.26       2241.81        34.16 o                         
 -10   5  12        178.03        173.28        10.13 o                         
  -9   5  12        117.32        112.59         8.42 o                         
  -8   5  12       6287.02       6583.58        65.02 o                         
  -7   5  12        353.63        311.03        12.19 o                         
  -6   5  12        333.89        332.15        10.83 o                         
  -5   5  12      18311.29      18234.48        99.49 o                         
  -4   5  12        245.13        249.15         8.41 o                         
  -3   5  12        356.54        315.65        10.78 o                         
  -2   5  12        133.97        138.76         6.71 o                         
  -1   5  12       1429.29       1441.47        21.54 o                         
   0   5  12        199.26        273.06        13.60 o                         
   1   5  12       4418.74       4576.86        41.17 o                         
   2   5  12       2441.19       2306.17        27.44 o                         
   3   5  12       4080.63       3937.59        37.54 o                         
   4   5  12       1686.65       1692.40        30.56 o                         
   5   5  12        388.46        359.12        17.76 o                         
   6   5  12        668.83        694.35        20.39 o                         
   7   5  12        233.05        229.13        17.32 o                         
   8   5  12        479.37        459.03        18.53 o                         
   9   5  12        338.74        350.93        18.80 o                         
  10   5  12         15.53          9.21         4.69 o                         
 -11   6  12        440.51        472.33        19.12 o                         
 -10   6  12        535.25        548.79        19.57 o                         
  -9   6  12          0.47         -6.18         6.18 o                         
  -8   6  12        696.41        716.93        21.34 o                         
  -7   6  12       3613.27       3730.61        61.04 o                         
  -6   6  12       1169.73       1197.98        21.21 o                         
  -5   6  12        619.84        598.64        12.59 o                         
  -4   6  12       8166.83       8421.24        59.87 o                         
  -3   6  12         35.66         47.78         4.87 o                         
  -2   6  12       6425.53       6414.78        70.55 o                         
  -1   6  12         10.21         12.60         2.75 o                         
   0   6  12       5159.60       4703.33        42.79 o                         
   1   6  12       3023.24       3000.54        42.16 o                         
   2   6  12       6995.72       7099.46        47.72 o                         
   3   6  12        360.72        321.90        10.36 o                         
   4   6  12        866.05        983.84        20.29 o                         
   5   6  12       1970.17       1934.72        34.90 o                         
   6   6  12        554.93        601.81        20.42 o                         
   7   6  12        555.83        581.77        25.74 o                         
   8   6  12        611.76        590.28        20.49 o                         
   9   6  12         13.80          2.51         6.86 o                         
  10   6  12         87.74         84.89        16.44 o                         
 -11   7  12         20.33         56.08        11.08 o                         
 -10   7  12        279.10        274.61        17.28 o                         
  -9   7  12       5105.57       5267.45        79.78 o                         
  -8   7  12         84.42         81.70         8.78 o                         
  -7   7  12       1263.41       1234.53        23.62 o                         
  -6   7  12       2076.68       2114.78        31.91 o                         
  -5   7  12       6844.31       6689.21        50.29 o                         
  -4   7  12        759.78        762.13        16.84 o                         
  -3   7  12       4406.62       4333.59        37.85 o                         
  -2   7  12        141.03        132.96         6.31 o                         
  -1   7  12       9708.15       9806.22        55.70 o                         
   0   7  12       2300.28       2268.09        32.16 o                         
   1   7  12       6661.83       7399.60        57.26 o                         
   2   7  12       1291.15       1194.60        17.61 o                         
   3   7  12        652.25        569.96        12.75 o                         
   4   7  12       2665.65       2731.24        34.77 o                         
   5   7  12       1501.13       1541.56        37.56 o                         
   6   7  12        173.87        172.99        11.95 o                         
   7   7  12       3161.72       3333.59        48.87 o                         
   8   7  12        110.80         96.71        11.13 o                         
   9   7  12         72.46         56.11         7.27 o                         
 -10   8  12       1205.64       1236.08        32.30 o                         
  -9   8  12        173.51        169.84        15.44 o                         
  -8   8  12          2.34          0.70         7.91 o                         
  -7   8  12        246.48        236.80        12.73 o                         
  -6   8  12       4514.02       4483.18        52.38 o                         
  -5   8  12         97.16         99.63         7.89 o                         
  -4   8  12       3391.54       3245.57        37.38 o                         
  -3   8  12         74.91         73.19         5.81 o                         
  -2   8  12       1498.03       1564.81        21.39 o                         
  -1   8  12        571.56        597.49        13.30 o                         
   0   8  12         28.09         52.65         5.68 o                         
   1   8  12        409.35        413.67        12.11 o                         
   2   8  12       2423.68       2568.55        29.47 o                         
   3   8  12        670.37        663.29        17.32 o                         
   4   8  12       1045.20       1020.47        21.97 o                         
   5   8  12        479.20        460.03        23.25 o                         
   6   8  12       1760.61       1693.68        30.01 o                         
   7   8  12        191.19        190.80        10.58 o                         
   8   8  12       1026.18       1035.24        24.64 o                         
   9   8  12        237.95        233.16        10.90 o                         
 -10   9  12        674.92        756.17        22.53 o                         
  -9   9  12        450.78        456.28        22.37 o                         
  -8   9  12       1708.50       1720.68        47.01 o                         
  -7   9  12       3576.56       3413.71        50.61 o                         
  -6   9  12       2011.62       1939.44        38.90 o                         
  -5   9  12       2256.29       2230.51        31.38 o                         
  -4   9  12        318.12        339.79        11.16 o                         
  -3   9  12        514.24        506.27        13.79 o                         
  -2   9  12          0.24         -1.67         3.42 o                         
  -1   9  12       1383.54       1321.08        21.46 o                         
   0   9  12        231.14        228.35         8.14 o                         
   1   9  12        689.46        680.44        15.94 o                         
   2   9  12         15.33         15.06         4.26 o                         
   3   9  12        445.24        494.74        13.95 o                         
   4   9  12         92.71         92.62         9.59 o                         
   5   9  12       2981.76       3005.91        39.76 o                         
   6   9  12          0.42         -5.27         5.27 o                         
   7   9  12        212.69        227.76        10.71 o                         
   8   9  12          0.49         -2.99         5.14 o                         
  -9  10  12        242.55        269.28        12.59 o                         
  -8  10  12          2.39          9.91         8.17 o                         
  -7  10  12        697.98        695.77        24.17 o                         
  -6  10  12        107.51         98.64        10.74 o                         
  -5  10  12        426.97        480.12        14.67 o                         
  -4  10  12       1011.49       1035.84        22.75 o                         
  -3  10  12       1114.54       1076.91        28.35 o                         
  -2  10  12       1646.00       1628.43        28.39 o                         
  -1  10  12         24.91         23.39         4.96 o                         
   0  10  12        544.36        563.95        13.13 o                         
   1  10  12        454.47        470.17        13.14 o                         
   2  10  12        112.62        119.73         8.23 o                         
   3  10  12          0.52         -6.57         6.57 o                         
   4  10  12       5437.79       5677.47        65.80 o                         
   5  10  12          9.87         10.69         5.12 o                         
   6  10  12         17.04         18.91         4.86 o                         
   7  10  12        385.96        363.28        12.16 o                         
   8  10  12        497.07        531.11        16.23 o                         
  -9  11  12          1.90          7.50         7.09 o                         
  -8  11  12        244.60        213.14        12.73 o                         
  -7  11  12        682.05        671.41        40.89 o                         
  -6  11  12         70.88         92.56        10.09 o                         
  -5  11  12          8.42          8.60         7.36 o                         
  -4  11  12        263.12        242.67        15.16 o                         
  -3  11  12          5.38         16.18         7.59 o                         
  -2  11  12         87.83         92.66         8.48 o                         
  -1  11  12       1956.46       1896.48        25.50 o                         
   0  11  12        325.96        318.90        10.40 o                         
   1  11  12         21.64         15.66         4.64 o                         
   2  11  12       2522.89       2629.30        39.42 o                         
   3  11  12       7788.14       8099.40        80.96 o                         
   4  11  12        315.23        325.52        17.27 o                         
   5  11  12       2034.40       1987.81        48.41 o                         
   6  11  12          6.67          9.31         7.31 o                         
   7  11  12         87.18         84.84        10.54 o                         
  -8  12  12        404.59        380.69        17.78 o                         
  -7  12  12         55.30         87.54        10.70 o                         
  -6  12  12       2541.47       2493.11        69.20 o                         
  -5  12  12       1543.24       1358.76        31.99 o                         
  -4  12  12          6.09          7.32         7.14 o                         
  -3  12  12          0.56          5.12         7.36 o                         
  -2  12  12        332.03        366.20        17.48 o                         
  -1  12  12        134.47        138.11         9.94 o                         
   0  12  12         98.85         92.56         7.75 o                         
   1  12  12        494.80        501.78        15.71 o                         
   2  12  12        387.37        391.60        14.22 o                         
   3  12  12        609.75        606.70        23.08 o                         
   4  12  12      17484.63      18176.21       181.63 o                         
   5  12  12       4257.02       4279.38        66.93 o                         
   6  12  12          6.53         -6.04         8.73 o                         
  -7  13  12          4.44         15.93        10.36 o                         
  -6  13  12        389.19        334.12        17.43 o                         
  -5  13  12          4.14          8.51         6.27 o                         
  -4  13  12         69.27         46.55         8.24 o                         
  -3  13  12        288.26        301.60        15.84 o                         
  -2  13  12          1.53         -6.86         6.86 o                         
  -1  13  12        443.39        517.53        16.45 o                         
   0  13  12          7.23          9.93         6.68 o                         
   1  13  12       1244.15       1301.40        27.44 o                         
   2  13  12         87.09         88.50         9.08 o                         
   3  13  12         13.99         14.75         7.63 o                         
   4  13  12        127.52        130.92        30.18 o                         
   5  13  12       1607.21       1587.50        37.80 o                         
   6  13  12          2.45          2.24         8.96 o                         
  -6  14  12        184.10        128.36        11.17 o                         
  -5  14  12        177.95        214.98        11.93 o                         
  -4  14  12          0.41          6.48         6.08 o                         
  -3  14  12        896.70        921.94        25.83 o                         
  -2  14  12        126.77        155.30        11.37 o                         
  -1  14  12         46.37         30.39         8.72 o                         
   0  14  12       1183.99       1206.92        27.68 o                         
   1  14  12        997.70       1044.13        23.14 o                         
   2  14  12         21.14         35.92         8.04 o                         
   3  14  12        392.39        394.47        22.97 o                         
   4  14  12       4772.16       4818.80        67.35 o                         
   5  14  12        101.85         98.48        15.28 o                         
  -4  15  12          9.54          5.71         5.73 o                         
  -3  15  12        124.29        106.91        11.00 o                         
  -2  15  12         55.46         54.89         8.35 o                         
  -1  15  12        564.08        554.31        21.72 o                         
   0  15  12        292.28        290.56        15.78 o                         
   1  15  12         91.46         75.26         9.37 o                         
   2  15  12        971.24        933.89        32.27 o                         
   3  15  12       1095.62       1080.15        43.62 o                         
  -1  16  12          7.18         19.18         5.53 o                         
   0  16  12        119.59        153.31        15.36 o                         
 -12   1  13        177.29        144.27        12.11 o                         
 -11   1  13        760.20        719.88        32.27 o                         
 -10   1  13        744.98        713.10        27.62 o                         
  -9   1  13          1.26          9.41        10.08 o                         
  -8   1  13         23.51         20.47         6.21 o                         
  -7   1  13       1642.05       1636.55        32.03 o                         
  -6   1  13         21.17         24.73         4.95 o                         
  -5   1  13        526.27        398.98        13.08 o                         
  -4   1  13        567.82        604.01        13.61 o                         
  -3   1  13      38051.27      40921.93       228.08 o                         
  -2   1  13        180.66        216.45        17.65 o                         
  -1   1  13        446.64        423.75        23.17 o                         
   0   1  13         24.18         10.59         7.55 o                         
   1   1  13       6088.25       6053.10        88.57 o                         
   2   1  13       1187.19       1180.93        22.27 o                         
   3   1  13       4354.24       4453.03        34.81 o                         
   4   1  13       1522.16       1567.25        26.60 o                         
   5   1  13       1682.19       1894.78        38.24 o                         
   6   1  13        214.53        222.69        10.82 o                         
   7   1  13       3442.16       3319.93        33.61 o                         
   8   1  13        589.20        543.04        16.56 o                         
   9   1  13        279.78        280.83        13.48 o                         
  10   1  13        383.86        384.86        13.48 o                         
 -12   2  13        277.81        277.53        19.32 o                         
 -11   2  13         38.61         35.01         7.02 o                         
 -10   2  13       2240.92       2425.10        49.04 o                         
  -9   2  13          1.20         -6.02         9.32 o                         
  -8   2  13       7266.50       7469.30        76.48 o                         
  -7   2  13        275.47        254.03        11.47 o                         
  -6   2  13       1258.38       1287.71        21.87 o                         
  -5   2  13         21.01         13.67         3.92 o                         
  -4   2  13       3349.42       3311.09        30.81 o                         
  -3   2  13         60.39         83.82         8.64 o                         
  -2   2  13      24863.14      26628.81       299.31 o                         
  -1   2  13        353.17        329.73        21.20 o                         
   0   2  13       4459.55       4325.31       116.45 o                         
   1   2  13        212.22        245.27        18.84 o                         
   2   2  13        760.75        836.79        14.62 o                         
   3   2  13         38.05         41.76         4.40 o                         
   4   2  13       1714.22       1887.56        30.25 o                         
   5   2  13         94.62         89.82         7.46 o                         
   6   2  13       1279.03       1281.20        23.35 o                         
   7   2  13       1535.95       1505.11        24.37 o                         
   8   2  13       2789.34       2847.97        42.62 o                         
   9   2  13        369.13        406.72        15.76 o                         
  10   2  13         23.49         21.65         6.01 o                         
 -11   3  13        360.10        395.79        13.25 o                         
 -10   3  13        263.68        261.82        17.23 o                         
  -9   3  13        843.45        920.16        55.58 o                         
  -8   3  13       1946.62       1964.25        32.02 o                         
  -7   3  13        650.76        664.95        19.67 o                         
  -6   3  13        529.87        545.61        15.66 o                         
  -5   3  13      15485.49      15446.92       110.54 o                         
  -4   3  13       1831.82       1791.34        26.22 o                         
  -3   3  13      24247.20      23675.68       125.11 o                         
  -2   3  13        473.84        499.34        17.93 o                         
  -1   3  13       3465.29       3293.38        76.34 o                         
   0   3  13         25.80         49.10        15.91 o                         
   1   3  13       3075.70       3148.30        46.11 o                         
   2   3  13        489.30        490.51        13.23 o                         
   3   3  13       2727.82       2947.10        32.09 o                         
   4   3  13       1317.35       1333.66        31.70 o                         
   5   3  13         41.70         39.78         6.17 o                         
   6   3  13       1622.32       1630.05        31.31 o                         
   7   3  13       3504.77       3524.52        61.89 o                         
   8   3  13       1345.61       1405.52        38.61 o                         
   9   3  13        204.31        197.76        14.95 o                         
  10   3  13        926.99        929.79        34.93 o                         
 -11   4  13         22.00          8.31         4.07 o                         
 -10   4  13       1846.69       1883.83        30.52 o                         
  -9   4  13        764.55        780.03        36.25 o                         
  -8   4  13         41.85         41.55         8.41 o                         
  -7   4  13         32.97         28.65         5.49 o                         
  -6   4  13       2566.02       2668.35        34.54 o                         
  -5   4  13          4.42          3.92         4.39 o                         
  -4   4  13       4490.63       4402.86        38.65 o                         
  -3   4  13        436.72        421.66        14.46 o                         
  -2   4  13       5098.57       4909.72        39.43 o                         
  -1   4  13        209.47        183.43         9.54 o                         
   0   4  13          1.64         17.12        11.95 o                         
   1   4  13        437.73        437.28        10.82 o                         
   2   4  13        415.56        389.78        10.45 o                         
   3   4  13         96.94        108.52         6.83 o                         
   4   4  13        109.13        135.77        14.75 o                         
   5   4  13         99.39         87.64         8.10 o                         
   6   4  13        241.46        244.82        13.54 o                         
   7   4  13       1392.94       1386.46        57.66 o                         
   8   4  13         15.67         20.53         9.00 o                         
   9   4  13        235.36        248.51        16.95 o                         
  10   4  13        110.21         97.74         9.33 o                         
 -11   5  13        268.25        249.17        16.35 o                         
 -10   5  13        292.26        286.51        14.82 o                         
  -9   5  13        165.21        191.59        11.16 o                         
  -8   5  13       1277.12       1325.22        24.41 o                         
  -7   5  13        253.86        274.90        11.51 o                         
  -6   5  13       1646.82       1681.40        22.76 o                         
  -5   5  13       5377.94       5331.18        39.75 o                         
  -4   5  13        208.14        202.89         9.60 o                         
  -3   5  13         82.68        107.06         6.67 o                         
  -2   5  13         91.82        111.08         6.07 o                         
  -1   5  13        118.69        189.29         6.80 o                         
   0   5  13         10.23         10.19         3.37 o                         
   1   5  13       2943.44       3161.94        25.98 o                         
   2   5  13       1745.62       1706.45        19.04 o                         
   3   5  13        859.85        832.91        22.01 o                         
   4   5  13       1128.49       1165.66        26.07 o                         
   5   5  13       3382.70       3429.40        53.93 o                         
   6   5  13          2.31         11.60         6.76 o                         
   7   5  13       1848.14       1877.17        45.11 o                         
   8   5  13        157.09        154.08        11.32 o                         
   9   5  13        520.73        551.91        29.45 o                         
  10   5  13        144.81        150.41         9.01 o                         
 -11   6  13         83.64         78.37         6.98 o                         
 -10   6  13        499.65        498.55        23.10 o                         
  -9   6  13        710.34        696.63        23.61 o                         
  -8   6  13         57.40         55.33         8.10 o                         
  -7   6  13       5009.77       5116.70        51.79 o                         
  -6   6  13        309.15        304.17        10.97 o                         
  -5   6  13        317.71        318.49        11.57 o                         
  -4   6  13       2262.23       2127.88        30.46 o                         
  -3   6  13        286.34        262.97         9.67 o                         
  -2   6  13      10034.97      10538.59        72.13 o                         
  -1   6  13        337.57        323.51         9.02 o                         
   0   6  13       7141.95       8133.89        48.74 o                         
   1   6  13        133.94        124.69         6.27 o                         
   2   6  13        715.16        710.32        14.36 o                         
   3   6  13        401.99        375.04        11.33 o                         
   4   6  13         34.32         32.93         6.39 o                         
   5   6  13       1164.58       1110.85        26.96 o                         
   6   6  13       2447.54       2456.51        55.98 o                         
   7   6  13        536.95        540.93        24.92 o                         
   8   6  13        211.39        240.13        13.75 o                         
   9   6  13        198.72        183.46        13.69 o                         
 -10   7  13          2.64          6.46        13.20 o                         
  -9   7  13        925.16        917.15        33.50 o                         
  -8   7  13        568.02        568.40        28.65 o                         
  -7   7  13       1494.68       1553.58        32.24 o                         
  -6   7  13        320.19        304.26        13.16 o                         
  -5   7  13        555.29        561.89        18.54 o                         
  -4   7  13        587.57        554.41        17.65 o                         
  -3   7  13       7767.91       7795.47        51.95 o                         
  -2   7  13         13.43         19.53         3.54 o                         
  -1   7  13        296.60        314.60        10.95 o                         
   0   7  13        708.98        683.73        15.69 o                         
   1   7  13       7170.23       7217.49        60.77 o                         
   2   7  13       3116.02       3063.09        29.67 o                         
   3   7  13         45.71         35.11         4.92 o                         
   4   7  13       1348.95       1326.95        24.63 o                         
   5   7  13       1283.27       1251.71        34.43 o                         
   6   7  13        542.91        549.03        19.67 o                         
   7   7  13       5745.36       5762.33        85.81 o                         
   8   7  13        810.39        785.75        22.27 o                         
   9   7  13         67.33         77.79         7.64 o                         
 -10   8  13       1673.91       1703.20        29.67 o                         
  -9   8  13        343.39        325.16        21.00 o                         
  -8   8  13       1489.52       1578.47        45.72 o                         
  -7   8  13        104.74        109.15        11.65 o                         
  -6   8  13      13774.78      14065.12       117.13 o                         
  -5   8  13        111.41         96.14         9.21 o                         
  -4   8  13        476.95        438.25        14.31 o                         
  -3   8  13          0.64         -9.61         9.61 o                         
  -2   8  13        286.51        279.52         8.74 o                         
  -1   8  13          3.76         -0.34         3.27 o                         
   0   8  13        409.30        474.69        11.78 o                         
   1   8  13         54.25         49.56         6.16 o                         
   2   8  13       2220.62       2179.78        27.74 o                         
   3   8  13       2768.73       2702.88        47.37 o                         
   4   8  13        546.36        537.82        17.05 o                         
   5   8  13       3859.63       3917.36        65.25 o                         
   6   8  13          8.58          9.98         5.60 o                         
   7   8  13       1015.05        999.61        21.74 o                         
   8   8  13        125.34        127.19         9.52 o                         
   9   8  13         32.30         26.35         8.24 o                         
  -9   9  13       1643.75       1691.26        32.01 o                         
  -8   9  13       1214.38       1266.72        39.67 o                         
  -7   9  13       1743.64       1771.53        36.30 o                         
  -6   9  13        225.66        213.03        14.19 o                         
  -5   9  13       2608.65       2538.90        38.85 o                         
  -4   9  13         29.64         20.68         5.13 o                         
  -3   9  13       3858.07       3671.05        40.35 o                         
  -2   9  13          7.66          3.67         4.04 o                         
  -1   9  13       2253.07       2187.10        28.07 o                         
   0   9  13        127.45        118.08         6.78 o                         
   1   9  13        280.02        295.41        11.06 o                         
   2   9  13          0.87          3.85         4.21 o                         
   3   9  13        679.56        669.45        18.38 o                         
   4   9  13        193.87        195.27        12.36 o                         
   5   9  13        588.22        548.24        29.42 o                         
   6   9  13        305.40        289.62        12.61 o                         
   7   9  13       1177.13       1178.60        22.37 o                         
   8   9  13        192.56        178.22        12.89 o                         
  -9  10  13        207.33        186.95        10.26 o                         
  -8  10  13        119.14        121.52        11.52 o                         
  -7  10  13          0.18          9.20         4.79 o                         
  -6  10  13        541.67        480.37        16.62 o                         
  -5  10  13         83.50         77.07         7.79 o                         
  -4  10  13       3846.23       3770.29        55.88 o                         
  -3  10  13        101.34        106.69        10.69 o                         
  -2  10  13       4762.27       4838.29        49.09 o                         
  -1  10  13        459.46        470.72        14.34 o                         
   0  10  13         97.42         92.15         6.24 o                         
   1  10  13        107.40        107.22         7.30 o                         
   2  10  13       5554.57       5702.26        49.47 o                         
   3  10  13        531.75        533.63        18.62 o                         
   4  10  13         26.96         33.00         8.83 o                         
   5  10  13        504.37        476.52        15.76 o                         
   6  10  13       1270.65       1222.10        23.35 o                         
   7  10  13        317.59        282.52        11.59 o                         
  -8  11  13         44.80         34.26         5.96 o                         
  -7  11  13         47.82         58.41         6.43 o                         
  -6  11  13        563.95        501.40        19.76 o                         
  -5  11  13          4.49         18.09         7.51 o                         
  -4  11  13        112.31         89.13        10.56 o                         
  -3  11  13        886.52        850.14        25.50 o                         
  -2  11  13        136.83        137.26         9.94 o                         
  -1  11  13        703.26        710.04        16.06 o                         
   0  11  13        904.88        900.68        19.62 o                         
   1  11  13        260.38        258.93        10.75 o                         
   2  11  13        981.17        981.48        21.83 o                         
   3  11  13         85.34         77.84        10.62 o                         
   4  11  13        513.30        554.47        28.44 o                         
   5  11  13         53.78         53.75        11.61 o                         
   6  11  13          6.66          2.90         6.87 o                         
   7  11  13        202.05        158.81        17.74 o                         
  -8  12  13       2461.78       2496.75        57.38 o                         
  -7  12  13         10.34          9.69         6.97 o                         
  -6  12  13        558.39        512.77        19.02 o                         
  -5  12  13        625.26        537.76        20.28 o                         
  -4  12  13        133.27        124.08        16.60 o                         
  -3  12  13        111.31         86.64         9.98 o                         
  -2  12  13        834.29        716.87        23.21 o                         
  -1  12  13          7.02          7.41         5.34 o                         
   0  12  13        268.08        279.69        10.71 o                         
   1  12  13       1214.79       1238.71        24.04 o                         
   2  12  13        166.27        158.00         9.68 o                         
   3  12  13         13.88         19.52         8.35 o                         
   4  12  13        384.89        408.85        24.36 o                         
   5  12  13       1951.37       2009.53        45.16 o                         
   6  12  13        201.71        205.37        13.55 o                         
  -7  13  13        239.53        275.49        20.65 o                         
  -6  13  13       1053.89       1039.01        32.06 o                         
  -5  13  13         41.11         65.81         8.52 o                         
  -4  13  13        369.09        354.23        17.34 o                         
  -3  13  13       3674.53       3451.79        76.64 o                         
  -2  13  13        554.94        517.93        27.08 o                         
  -1  13  13       1431.49       1531.40        31.96 o                         
   0  13  13        319.24        336.25        16.22 o                         
   1  13  13        711.36        724.73        20.55 o                         
   2  13  13       1049.86       1065.14        29.30 o                         
   3  13  13       1319.73       1366.71        31.77 o                         
   4  13  13        626.51        633.11        27.02 o                         
   5  13  13         66.56         73.57         9.71 o                         
  -6  14  13        638.87        616.42        28.92 o                         
  -5  14  13        207.40        228.42        15.14 o                         
  -4  14  13       1348.42       1431.02        44.53 o                         
  -3  14  13        152.45        158.19        10.99 o                         
  -2  14  13        802.08        740.29        27.10 o                         
  -1  14  13        122.75        106.97        17.75 o                         
   0  14  13        104.51        121.88         9.92 o                         
   1  14  13       1094.05       1086.58        25.98 o                         
   2  14  13       3828.41       3929.35        79.39 o                         
   3  14  13       1347.45       1383.79        41.90 o                         
   4  14  13         32.68         55.13        11.67 o                         
  -4  15  13         84.61         85.40         9.54 o                         
  -3  15  13       1044.49       1318.27        32.19 o                         
  -2  15  13          6.29         -0.67         6.26 o                         
  -1  15  13       1248.93       1138.55        32.07 o                         
   0  15  13          4.30         17.61         6.40 o                         
   1  15  13        557.59        482.46        19.58 o                         
   2  15  13         45.33         34.09        11.46 o                         
 -11   0  14        691.01        716.78        35.08 o                         
 -10   0  14       4674.40       4757.78        71.62 o                         
  -9   0  14       3893.27       3883.42        90.64 o                         
  -8   0  14       6736.65       6847.67       118.74 o                         
  -7   0  14        434.81        391.64        19.68 o                         
  -6   0  14       1660.50       1721.65        37.54 o                         
  -5   0  14        155.00        168.32        19.18 o                         
  -4   0  14        816.85        867.39        23.40 o                         
  -3   0  14       2203.02       2344.34        34.24 o                         
  -2   0  14      15998.31      19604.91       227.32 o                         
  -1   0  14       1182.04       1176.64        56.05 o                         
   0   0  14      22706.39      22634.88       243.70 o                         
   1   0  14        152.33        129.07         9.86 o                         
   2   0  14       4223.07       4039.34        88.70 o                         
   3   0  14        171.62        161.24        10.56 o                         
   4   0  14       6533.97       6785.15        88.39 o                         
   5   0  14        678.32        667.56        37.26 o                         
   6   0  14       3802.59       3879.38        60.33 o                         
   7   0  14        356.55        340.90        16.19 o                         
   8   0  14       1579.16       1632.97        39.51 o                         
   9   0  14          7.85          7.82        11.07 o                         
  10   0  14       3682.05       3677.79        66.11 o                         
 -11   1  14          6.31          0.94         4.48 o                         
 -10   1  14        252.95        260.37        17.71 o                         
  -9   1  14        267.97        269.97        14.17 o                         
  -8   1  14       1618.70       1688.44        41.97 o                         
  -7   1  14       5223.31       5054.02        62.16 o                         
  -6   1  14       2892.26       3099.07        38.73 o                         
  -5   1  14         70.58         45.60         7.86 o                         
  -4   1  14         34.87         21.34         4.07 o                         
  -3   1  14       6230.71       7231.93        47.58 o                         
  -2   1  14        242.70        263.74        13.37 o                         
  -1   1  14       9255.22       9397.47       137.95 o                         
   0   1  14          3.38          2.33         8.28 o                         
   1   1  14       2783.53       2825.89        29.69 o                         
   2   1  14        136.13        132.43         6.39 o                         
   3   1  14       2198.85       2342.53        29.79 o                         
   4   1  14          3.40          3.01         4.56 o                         
   5   1  14         13.91         35.94         9.22 o                         
   6   1  14         73.83         85.79         7.78 o                         
   7   1  14         11.37         15.55         5.05 o                         
   8   1  14          0.89         10.62         5.16 o                         
   9   1  14         52.38         65.05         9.80 o                         
  10   1  14          2.24         -8.25         8.25 o                         
 -11   2  14         53.15         49.00         5.29 o                         
 -10   2  14        669.32        621.32        25.31 o                         
  -9   2  14          8.73          7.33         8.31 o                         
  -8   2  14         55.85         49.60        10.78 o                         
  -7   2  14        361.87        332.39        13.58 o                         
  -6   2  14        133.54        167.66         8.41 o                         
  -5   2  14        790.50        867.28        18.39 o                         
  -4   2  14        384.07        381.40        13.92 o                         
  -3   2  14         18.41         11.36         3.28 o                         
  -2   2  14        709.89        597.52        20.57 o                         
  -1   2  14         34.96         52.17         6.05 o                         
   0   2  14       2522.48       2576.52        30.80 o                         
   1   2  14         69.66         69.19         4.86 o                         
   2   2  14        988.69       1044.22        17.09 o                         
   3   2  14        273.15        271.90         9.49 o                         
   4   2  14        802.88        807.65        20.61 o                         
   5   2  14        130.49        122.06        10.06 o                         
   6   2  14         72.43         76.40         7.48 o                         
   7   2  14         70.72         55.15         6.16 o                         
   8   2  14         98.43        102.57         9.50 o                         
   9   2  14         60.40         66.09        13.83 o                         
  10   2  14         86.68         92.26         8.99 o                         
 -11   3  14        388.65        395.27        11.38 o                         
 -10   3  14        239.17        248.38        11.78 o                         
  -9   3  14         71.02         65.78        10.83 o                         
  -8   3  14         16.23         15.65         8.29 o                         
  -7   3  14         40.42         50.24         8.25 o                         
  -6   3  14        182.41        200.83        12.95 o                         
  -5   3  14       3054.69       2892.50        35.88 o                         
  -4   3  14        430.63        373.50        11.71 o                         
  -3   3  14        366.55        431.98        14.84 o                         
  -2   3  14         31.80         31.29         6.03 o                         
  -1   3  14       3160.08       3539.17        39.12 o                         
   0   3  14         34.78         42.95         4.60 o                         
   1   3  14       2556.38       2642.06        26.51 o                         
   2   3  14        312.19        329.07        10.02 o                         
   3   3  14          0.38          7.19         6.36 o                         
   4   3  14       1024.29       1059.82        23.84 o                         
   5   3  14         23.05         24.66         5.20 o                         
   6   3  14        612.45        627.32        21.25 o                         
   7   3  14        590.27        596.16        25.98 o                         
   8   3  14          3.59          4.17         9.89 o                         
   9   3  14        441.94        449.40        20.68 o                         
  10   3  14          0.47          1.22         7.84 o                         
 -11   4  14        436.15        429.11        12.71 o                         
 -10   4  14       3405.72       3575.31        40.91 o                         
  -9   4  14         25.58         14.38         7.00 o                         
  -8   4  14        701.27        739.07        20.72 o                         
  -7   4  14        852.46        874.23        22.59 o                         
  -6   4  14       3088.79       3231.39        40.65 o                         
  -5   4  14        311.95        310.37        13.32 o                         
  -4   4  14       2508.48       2546.93        35.98 o                         
  -3   4  14        465.98        466.06        15.93 o                         
  -2   4  14       3697.90       3563.74        41.08 o                         
  -1   4  14        700.23        636.13        17.49 o                         
   0   4  14      29739.87      29496.98       182.15 o                         
   1   4  14       1204.33       1158.74        18.08 o                         
   2   4  14        211.71        195.48         8.61 o                         
   3   4  14        102.36        107.70         7.12 o                         
   4   4  14        484.83        460.98        17.47 o                         
   5   4  14        320.09        346.51        15.32 o                         
   6   4  14        354.08        370.66        18.68 o                         
   7   4  14        252.55        273.87        18.90 o                         
   8   4  14       1294.47       1354.59        37.34 o                         
   9   4  14        316.35        312.43        19.17 o                         
  10   4  14       1257.76       1287.56        33.24 o                         
 -11   5  14         19.65          9.43         5.72 o                         
 -10   5  14          0.17          5.17         5.41 o                         
  -9   5  14        308.79        302.64        16.27 o                         
  -8   5  14        647.11        638.82        23.36 o                         
  -7   5  14       6707.61       6802.68        67.08 o                         
  -6   5  14        586.67        578.82        19.30 o                         
  -5   5  14      16135.52      16175.97       111.61 o                         
  -4   5  14       3731.90       3677.59        64.24 o                         
  -3   5  14        893.33        912.84        17.02 o                         
  -2   5  14        256.00        245.36         8.77 o                         
  -1   5  14       2422.81       2524.90        26.62 o                         
   0   5  14          6.53          4.97         2.63 o                         
   1   5  14      10213.99      10029.50        83.65 o                         
   2   5  14        588.45        545.13        12.49 o                         
   3   5  14        696.93        764.10        19.13 o                         
   4   5  14        625.28        629.48        19.79 o                         
   5   5  14       2332.58       2389.28        45.84 o                         
   6   5  14          2.21          5.04         5.60 o                         
   7   5  14       1329.89       1329.82        38.13 o                         
   8   5  14        434.16        429.66        21.29 o                         
   9   5  14         73.34         59.95         9.07 o                         
 -11   6  14         63.79         88.09        11.54 o                         
 -10   6  14        726.67        732.06        26.71 o                         
  -9   6  14        108.72        114.47        40.44 o                         
  -8   6  14        396.66        394.03        19.01 o                         
  -7   6  14        152.32        158.61        13.03 o                         
  -6   6  14       2566.91       2598.11        51.52 o                         
  -5   6  14        600.64        586.67        18.60 o                         
  -4   6  14        486.04        467.18        15.14 o                         
  -3   6  14       1999.09       2041.86        30.67 o                         
  -2   6  14         20.30         33.07         3.91 o                         
  -1   6  14        781.87        791.86        14.19 o                         
   0   6  14       6214.10       6491.68        70.94 o                         
   1   6  14        632.90        621.77        12.09 o                         
   2   6  14        103.09        119.00         6.56 o                         
   3   6  14        109.47        108.58         6.85 o                         
   4   6  14        535.63        542.07        19.10 o                         
   5   6  14         46.28         50.91        13.34 o                         
   6   6  14         30.25         24.83         6.70 o                         
   7   6  14         17.51         16.97         8.48 o                         
   8   6  14         41.06         35.89         7.51 o                         
   9   6  14        294.83        256.20        19.24 o                         
 -10   7  14        636.93        628.96        19.01 o                         
  -9   7  14       1455.28       1570.53        50.92 o                         
  -8   7  14         12.46         22.23        10.84 o                         
  -7   7  14       1248.88       1221.37        48.92 o                         
  -6   7  14       6204.41       6257.74       141.36 o                         
  -5   7  14      13275.33      13473.03        88.94 o                         
  -4   7  14        874.97        879.41        19.47 o                         
  -3   7  14        936.96        859.59        19.06 o                         
  -2   7  14        134.63        146.57         7.02 o                         
  -1   7  14       6640.52       6944.92        62.77 o                         
   0   7  14        211.55        202.06        10.56 o                         
   1   7  14       5228.01       5227.09        44.61 o                         
   2   7  14          8.58          8.87         3.54 o                         
   3   7  14         38.13         26.70         4.74 o                         
   4   7  14        135.78        139.76         9.23 o                         
   5   7  14        445.55        423.60        22.18 o                         
   6   7  14        522.19        529.40        19.40 o                         
   7   7  14         67.40         58.23        12.23 o                         
   8   7  14        426.41        414.33        25.56 o                         
   9   7  14       1729.21       1748.94        28.14 o                         
 -10   8  14        973.93        974.98        22.80 o                         
  -9   8  14         59.89         38.96         9.59 o                         
  -8   8  14          0.82          1.64         8.62 o                         
  -7   8  14         78.89         60.33        12.09 o                         
  -6   8  14       5037.66       5056.92        80.01 o                         
  -5   8  14        780.20        756.27        19.27 o                         
  -4   8  14        188.60        203.48        10.33 o                         
  -3   8  14        112.39        123.82         7.20 o                         
  -2   8  14       5037.44       4895.16        35.87 o                         
  -1   8  14         26.17         13.55         4.60 o                         
   0   8  14      13165.64      13507.83        75.36 o                         
   1   8  14       1227.59       1211.30        21.11 o                         
   2   8  14        608.80        617.46        15.27 o                         
   3   8  14        109.88        102.82         8.06 o                         
   4   8  14        601.39        587.00        17.95 o                         
   5   8  14          4.18          9.91         8.47 o                         
   6   8  14        937.18        893.38        21.74 o                         
   7   8  14        174.84        162.24        11.46 o                         
   8   8  14         41.09         30.44         5.18 o                         
  -9   9  14         61.55         51.52         8.04 o                         
  -8   9  14          3.76          7.81         6.90 o                         
  -7   9  14        588.67        624.78        22.61 o                         
  -6   9  14        211.69        214.06        11.87 o                         
  -5   9  14       7996.06       8093.05        72.36 o                         
  -4   9  14         75.33         75.58         9.10 o                         
  -3   9  14        422.82        417.48        12.57 o                         
  -2   9  14         16.35         16.84         4.49 o                         
  -1   9  14         86.89         86.02         6.38 o                         
   0   9  14         13.89          6.48         4.02 o                         
   1   9  14        335.11        326.93        11.97 o                         
   2   9  14       1140.87       1135.57        21.23 o                         
   3   9  14          2.08          3.95         5.53 o                         
   4   9  14        771.71        733.61        22.62 o                         
   5   9  14        360.97        338.94        13.99 o                         
   6   9  14         12.53          7.11         5.56 o                         
   7   9  14         73.31         72.48         6.46 o                         
   8   9  14        289.34        279.76        11.59 o                         
  -9  10  14        110.30        120.29         8.40 o                         
  -8  10  14        384.39        401.93        16.26 o                         
  -7  10  14        175.07        177.49        12.18 o                         
  -6  10  14       2298.78       2244.66        34.09 o                         
  -5  10  14         70.46         80.01         7.93 o                         
  -4  10  14        568.71        569.34        21.39 o                         
  -3  10  14        842.33        893.39        25.88 o                         
  -2  10  14       1272.21       1287.58        25.87 o                         
  -1  10  14       2027.29       2028.55        29.19 o                         
   0  10  14         96.78         99.56         7.19 o                         
   1  10  14        988.15        958.53        18.95 o                         
   2  10  14        797.47        813.04        21.80 o                         
   3  10  14        774.11        738.61        21.72 o                         
   4  10  14       1522.60       1475.89        35.40 o                         
   5  10  14        259.75        226.18        11.25 o                         
   6  10  14        530.26        509.04        15.07 o                         
   7  10  14        355.03        311.73        10.51 o                         
  -8  11  14        155.43        164.21        19.27 o                         
  -7  11  14        930.08        859.59        30.97 o                         
  -6  11  14        146.57        129.00        14.86 o                         
  -5  11  14       1699.91       1720.56        37.66 o                         
  -4  11  14        968.83        910.40        26.51 o                         
  -3  11  14        715.27        954.29        23.27 o                         
  -2  11  14        339.06        322.40        19.04 o                         
  -1  11  14       3657.68       3803.06        36.54 o                         
   0  11  14       1991.69       2023.46        27.74 o                         
   1  11  14        341.24        379.99        12.60 o                         
   2  11  14       1269.97       1227.34        24.29 o                         
   3  11  14        163.47        210.11        14.83 o                         
   4  11  14         24.70          0.78        10.76 o                         
   5  11  14        117.80        137.80        20.08 o                         
   6  11  14        164.08        198.99        14.24 o                         
   7  11  14        263.15        233.75        19.54 o                         
  -7  12  14         53.35         45.90         8.60 o                         
  -6  12  14       1495.63       1573.52        52.56 o                         
  -5  12  14       1045.60       1010.43        26.78 o                         
  -4  12  14       5189.55       4595.34        73.06 o                         
  -3  12  14        139.15        164.96        12.20 o                         
  -2  12  14        368.13        319.03        15.90 o                         
  -1  12  14        629.97        599.97        16.17 o                         
   0  12  14       3331.37       3383.06        37.67 o                         
   1  12  14        730.32        712.98        18.48 o                         
   2  12  14        535.52        541.38        16.15 o                         
   3  12  14         44.73         54.34         9.59 o                         
   4  12  14       1224.38       1223.11        38.73 o                         
   5  12  14         10.92         21.06         8.86 o                         
   6  12  14       1159.41       1107.17        42.75 o                         
  -6  13  14        307.93        297.37        17.37 o                         
  -5  13  14        636.90        597.14        25.13 o                         
  -4  13  14        234.39        237.20        20.25 o                         
  -3  13  14         20.67         18.53         7.25 o                         
  -2  13  14        518.20        528.15        24.20 o                         
  -1  13  14        564.42        538.97        25.77 o                         
   0  13  14        272.39        278.56        14.83 o                         
   1  13  14          5.44          6.19         5.65 o                         
   2  13  14         45.59         43.56         8.53 o                         
   3  13  14       7124.96       7154.52        69.99 o                         
   4  13  14        100.67         90.62        11.83 o                         
   5  13  14         24.08         17.10         6.70 o                         
  -5  14  14          1.68         -4.30         6.14 o                         
  -4  14  14        277.77        259.87        28.55 o                         
  -3  14  14         25.02         34.89        14.74 o                         
  -2  14  14         98.18         76.33        10.12 o                         
  -1  14  14        467.97        484.20        21.41 o                         
   0  14  14          4.34         -1.30         5.46 o                         
   1  14  14         24.79         17.39         6.81 o                         
   2  14  14       1045.15       1033.55        26.07 o                         
   3  14  14          1.44          5.14         8.20 o                         
   4  14  14         90.59         99.65        17.27 o                         
  -3  15  14        426.66        551.41        20.40 o                         
  -2  15  14        208.06        186.06        19.02 o                         
  -1  15  14       2072.25       2130.45        52.71 o                         
   0  15  14        308.57        329.66        15.71 o                         
   1  15  14        336.40        350.21        16.23 o                         
 -11   1  15        976.22        885.95        20.88 o                         
 -10   1  15        282.44        238.46        12.93 o                         
  -9   1  15       6001.66       5568.15        73.56 o                         
  -8   1  15         44.14         55.18         7.99 o                         
  -7   1  15        403.26        459.14        19.80 o                         
  -6   1  15         88.68        102.23         7.62 o                         
  -5   1  15        433.45        505.11        14.48 o                         
  -4   1  15         22.55         20.20         3.73 o                         
  -3   1  15       2285.45       2473.07        42.17 o                         
  -2   1  15        137.55        167.45         9.13 o                         
  -1   1  15       5225.30       5506.92        42.58 o                         
   0   1  15       1739.40       1672.68        23.30 o                         
   1   1  15       1928.08       1750.08        19.86 o                         
   2   1  15       3404.69       3403.72        32.02 o                         
   3   1  15         87.12         83.49         6.77 o                         
   4   1  15        370.81        392.62        14.75 o                         
   5   1  15        934.32        935.63        29.90 o                         
   6   1  15       1590.65       1584.96        27.80 o                         
   7   1  15       1254.27       1233.61        28.38 o                         
   8   1  15        489.30        531.16        18.25 o                         
   9   1  15         16.19         12.35         4.95 o                         
 -11   2  15         34.57         31.21         4.97 o                         
 -10   2  15       2988.83       2821.75        97.21 o                         
  -9   2  15        598.96        659.40        26.72 o                         
  -8   2  15       2284.82       2257.71        58.46 o                         
  -7   2  15       1162.03       1196.33        25.47 o                         
  -6   2  15       1134.27       1154.28        22.56 o                         
  -5   2  15         56.34         71.97         6.33 o                         
  -4   2  15        838.64        693.23        14.49 o                         
  -3   2  15       4858.12       4852.94        51.64 o                         
  -2   2  15        311.25        272.77        12.22 o                         
  -1   2  15       4935.18       4748.60        39.40 o                         
   0   2  15       4085.15       4312.56        37.80 o                         
   1   2  15       5251.77       5201.96        37.96 o                         
   2   2  15      29812.42      30238.08        98.06 o                         
   3   2  15       4150.79       4222.68        39.07 o                         
   4   2  15       1953.39       1875.25        31.91 o                         
   5   2  15       1412.71       1454.31        28.01 o                         
   6   2  15      12848.55      12984.36       118.87 o                         
   7   2  15        801.50        810.36        18.06 o                         
   8   2  15       2106.13       2177.51        36.06 o                         
   9   2  15          0.42         -3.60         6.50 o                         
  10   2  15        305.30        270.17        18.62 o                         
 -11   3  15       1476.85       1520.88        23.72 o                         
 -10   3  15         43.30         52.85         6.63 o                         
  -9   3  15         45.25         49.84        10.86 o                         
  -8   3  15       1244.45       1270.24        36.38 o                         
  -7   3  15       7389.35       7658.15        77.94 o                         
  -6   3  15          2.34         -3.63         6.11 o                         
  -5   3  15       2151.32       2194.09        35.20 o                         
  -4   3  15         10.63          8.96         3.13 o                         
  -3   3  15       1024.11        955.32        18.67 o                         
  -2   3  15        746.87        717.39        15.68 o                         
  -1   3  15        173.26        158.79         9.16 o                         
   0   3  15       6852.75       6631.01        65.59 o                         
   1   3  15       1476.65       1559.71        21.33 o                         
   2   3  15      10030.16      10048.75        55.28 o                         
   3   3  15         24.99         49.79         6.84 o                         
   4   3  15       2255.24       2231.03        35.37 o                         
   5   3  15          4.23         13.00         5.97 o                         
   6   3  15        597.67        590.89        20.97 o                         
   7   3  15       1706.63       1640.06        64.39 o                         
   8   3  15        427.61        444.71        27.45 o                         
   9   3  15        186.08        183.01        13.65 o                         
 -11   4  15        504.64        484.11        27.48 o                         
 -10   4  15         13.63         24.15         5.24 o                         
  -9   4  15       2325.29       2355.75        35.51 o                         
  -8   4  15          2.80          0.75         5.61 o                         
  -7   4  15        145.17        143.38         9.45 o                         
  -6   4  15       2993.08       2897.77        35.38 o                         
  -5   4  15         39.55         34.92         6.02 o                         
  -4   4  15       3055.26       2961.63        37.32 o                         
  -3   4  15       2611.04       2600.47        37.73 o                         
  -2   4  15       2148.57       2126.14        34.79 o                         
  -1   4  15       2507.13       2472.35        29.25 o                         
   0   4  15       2307.05       2355.14        45.57 o                         
   1   4  15       2480.73       2406.06        26.94 o                         
   2   4  15       2831.98       2968.41        32.66 o                         
   3   4  15       4683.26       4648.63        52.36 o                         
   4   4  15        708.63        727.81        20.90 o                         
   5   4  15        748.69        762.11        30.05 o                         
   6   4  15         92.09         88.78        10.63 o                         
   7   4  15          3.77          1.68         8.72 o                         
   8   4  15         31.57         48.06         9.83 o                         
   9   4  15         71.36         86.04        15.87 o                         
 -11   5  15        115.63        155.01        21.35 o                         
 -10   5  15        125.72        152.52        12.90 o                         
  -9   5  15         12.15         12.08        11.61 o                         
  -8   5  15       3443.18       3606.16        52.93 o                         
  -7   5  15      17757.42      18338.07       166.62 o                         
  -6   5  15       2353.28       2316.02        38.14 o                         
  -5   5  15       1932.57       1878.83        51.99 o                         
  -4   5  15          0.87          3.13         4.72 o                         
  -3   5  15       1413.74       1351.38        23.88 o                         
  -2   5  15       2381.34       2347.23        30.00 o                         
  -1   5  15         56.85         82.56         6.25 o                         
   0   5  15       1301.47       1227.14        21.37 o                         
   1   5  15        162.33        238.52         7.32 o                         
   2   5  15       1974.52       1995.56        24.15 o                         
   3   5  15      13467.75      13749.17        75.00 o                         
   4   5  15        188.46        195.55        12.16 o                         
   5   5  15       1226.24       1232.39        33.56 o                         
   6   5  15        131.87        125.63        11.19 o                         
   7   5  15         33.62         22.85        12.52 o                         
   8   5  15        692.88        688.73        21.10 o                         
   9   5  15        749.95        693.86        34.27 o                         
 -10   6  15        359.39        378.44        15.96 o                         
  -9   6  15        334.97        344.03        20.62 o                         
  -8   6  15       3632.86       3637.79        66.67 o                         
  -7   6  15        857.22        884.02        33.90 o                         
  -6   6  15      28051.68      28734.22       225.67 o                         
  -5   6  15       1049.31       1047.33        24.57 o                         
  -4   6  15        442.70        452.42        13.47 o                         
  -3   6  15          2.49          1.78         3.92 o                         
  -2   6  15          0.46         -2.73         3.66 o                         
  -1   6  15        177.47        174.94         9.86 o                         
   0   6  15       7786.84       8022.14        69.36 o                         
   1   6  15         16.71         19.46         3.10 o                         
   2   6  15        255.88        360.91        10.81 o                         
   3   6  15        226.56        221.72        12.35 o                         
   4   6  15       3232.11       3388.37        47.07 o                         
   5   6  15         57.62         45.89         9.56 o                         
   6   6  15       2610.09       2637.73        57.64 o                         
   7   6  15       1318.81       1427.70        38.07 o                         
   8   6  15       1365.39       1274.15        27.74 o                         
   9   6  15         83.80        132.32        10.93 o                         
 -10   7  15        614.54        630.45        18.35 o                         
  -9   7  15         17.30         18.39         7.82 o                         
  -8   7  15         46.43         50.90        10.42 o                         
  -7   7  15       2676.20       2757.31        63.03 o                         
  -6   7  15         20.35         19.08        10.40 o                         
  -5   7  15        531.18        521.64        16.93 o                         
  -4   7  15        189.65        194.08         9.89 o                         
  -3   7  15       5566.96       5666.98        47.48 o                         
  -2   7  15         91.48         90.08         6.21 o                         
  -1   7  15       1302.13       1131.29        19.83 o                         
   0   7  15        668.83        637.57        16.16 o                         
   1   7  15         81.66         90.29         6.84 o                         
   2   7  15        181.03        169.74         7.60 o                         
   3   7  15        232.74        221.80        10.65 o                         
   4   7  15       1105.78       1088.14        27.59 o                         
   5   7  15          6.48          8.19        10.18 o                         
   6   7  15        200.32        185.87        12.14 o                         
   7   7  15          3.56          7.97         6.84 o                         
   8   7  15        318.12        331.08        18.64 o                         
 -10   8  15          0.73         -5.03         5.39 o                         
  -9   8  15          6.79         14.80         6.04 o                         
  -8   8  15         51.78         47.30         8.05 o                         
  -7   8  15         70.59         72.76         9.26 o                         
  -6   8  15        902.81        928.86        22.69 o                         
  -5   8  15        124.96        123.61         8.76 o                         
  -4   8  15        172.18        193.12        10.23 o                         
  -3   8  15        104.67         96.59         6.85 o                         
  -2   8  15        347.89        345.20        10.13 o                         
  -1   8  15        942.81        947.40        21.18 o                         
   0   8  15        238.03        226.83         9.88 o                         
   1   8  15        413.42        396.19        12.66 o                         
   2   8  15        132.40        150.28         8.48 o                         
   3   8  15       1713.81       1803.13        32.06 o                         
   4   8  15        127.11        125.91         9.20 o                         
   5   8  15       1125.54       1126.74        35.31 o                         
   6   8  15        201.46        169.22        12.46 o                         
   7   8  15        318.43        316.21        14.74 o                         
   8   8  15        430.34        427.78        12.95 o                         
  -9   9  15        402.60        471.43        16.29 o                         
  -8   9  15        310.90        317.59        15.41 o                         
  -7   9  15       2861.35       2776.82        45.35 o                         
  -6   9  15         84.21         92.67         8.67 o                         
  -5   9  15         22.00         24.37         6.23 o                         
  -4   9  15          0.92          1.01         4.73 o                         
  -3   9  15        287.63        300.86        11.09 o                         
  -2   9  15       1668.38       1721.44        26.46 o                         
  -1   9  15        631.86        667.55        17.44 o                         
   0   9  15       2421.08       2416.09        31.02 o                         
   1   9  15        393.10        366.17        12.63 o                         
   2   9  15       1124.04       1158.85        21.59 o                         
   3   9  15       3731.23       3781.69        44.39 o                         
   4   9  15        371.51        382.85        21.54 o                         
   5   9  15       3395.42       3379.33        41.72 o                         
   6   9  15         76.29         72.58         7.10 o                         
   7   9  15         61.82         43.55         8.70 o                         
  -9  10  15         24.58         17.57         8.54 o                         
  -8  10  15       1559.65       1552.93        38.10 o                         
  -7  10  15        274.74        276.75        14.45 o                         
  -6  10  15       3081.11       2993.22        49.27 o                         
  -5  10  15         64.01         52.92         6.02 o                         
  -4  10  15        646.74        574.82        18.43 o                         
  -3  10  15          0.06          1.30         5.51 o                         
  -2  10  15        427.73        440.55        12.86 o                         
  -1  10  15        122.75        112.12         8.13 o                         
   0  10  15        664.25        635.28        15.90 o                         
   1  10  15        295.05        273.57        11.02 o                         
   2  10  15       2775.46       2744.33        35.80 o                         
   3  10  15        967.37        995.90        24.83 o                         
   4  10  15        299.23        283.39        21.34 o                         
   5  10  15        221.70        208.05        11.63 o                         
   6  10  15          3.75         13.26         7.98 o                         
   7  10  15          6.67         17.64        12.57 o                         
  -8  11  15       1728.53       1792.43        37.68 o                         
  -7  11  15         48.31         37.98         9.24 o                         
  -6  11  15         28.20          9.18         7.54 o                         
  -5  11  15        779.38        748.63        34.06 o                         
  -4  11  15          1.28          1.22         6.87 o                         
  -3  11  15       5172.40       5074.69        80.59 o                         
  -2  11  15        238.35        224.74        16.55 o                         
  -1  11  15        328.77        316.84        12.37 o                         
   0  11  15         37.69         31.50         5.46 o                         
   1  11  15         36.97         33.09         5.78 o                         
   2  11  15         86.13         78.80         7.78 o                         
   3  11  15       5322.59       5448.96        65.14 o                         
   4  11  15         54.28         39.82        26.63 o                         
   5  11  15         24.55         24.45        19.15 o                         
   6  11  15        317.18        293.99        16.15 o                         
  -7  12  15         46.87         33.50         7.05 o                         
  -6  12  15        736.09        713.39        27.39 o                         
  -5  12  15        672.40        601.63        35.32 o                         
  -4  12  15         51.15         35.75         7.84 o                         
  -3  12  15        602.25        524.67        25.13 o                         
  -2  12  15         57.25         37.12         7.61 o                         
  -1  12  15         13.06         19.26         9.09 o                         
   0  12  15        459.03        479.37        14.56 o                         
   1  12  15        252.97        277.79        11.98 o                         
   2  12  15        763.47        772.14        21.63 o                         
   3  12  15          4.12          7.12         7.30 o                         
   4  12  15       4416.94       4521.97        71.31 o                         
   5  12  15       4493.59       4346.85        61.67 o                         
   6  12  15       7639.29       7272.76       102.68 o                         
  -6  13  15        251.48        203.17        14.08 o                         
  -5  13  15        494.71        398.23        20.23 o                         
  -4  13  15        199.73        178.98        21.25 o                         
  -3  13  15        109.17         77.11        10.99 o                         
  -2  13  15        329.06        309.53        18.75 o                         
  -1  13  15       3655.34       3427.88        45.83 o                         
   0  13  15        379.38        397.81        16.77 o                         
   1  13  15       2292.57       2321.57        42.35 o                         
   2  13  15        265.68        256.50        14.59 o                         
   3  13  15        943.56        963.24        34.52 o                         
   4  13  15        592.97        565.49        24.04 o                         
   5  13  15        626.65        581.74        31.43 o                         
  -5  14  15          3.68          9.74         5.57 o                         
  -4  14  15        306.12        296.67        16.51 o                         
  -3  14  15          2.10         15.60         6.93 o                         
  -2  14  15        325.01        404.55        19.13 o                         
  -1  14  15          2.96          9.10         6.40 o                         
   0  14  15          1.78          4.86         4.92 o                         
   1  14  15         27.70         28.73         7.68 o                         
   2  14  15       1775.40       1871.98        50.73 o                         
   3  14  15        901.89        883.02        29.17 o                         
  -3  15  15        304.73        322.50        15.21 o                         
  -2  15  15         77.67         67.52         8.14 o                         
  -1  15  15        468.54        454.81        17.98 o                         
   0  15  15         92.90         86.71        12.18 o                         
   1  15  15          5.43         33.28         8.95 o                         
 -11   0  16         15.93         17.07         9.03 o                         
 -10   0  16       6443.07       6080.92        70.63 o                         
  -9   0  16         11.34          2.15         8.73 o                         
  -8   0  16       1998.39       1962.08        44.02 o                         
  -7   0  16       1172.56       1124.60        29.89 o                         
  -6   0  16       1025.87       1046.91        27.79 o                         
  -5   0  16       2219.70       2200.29        38.45 o                         
  -4   0  16       2548.90       2871.81        42.20 o                         
  -3   0  16       2962.58       2941.65        67.25 o                         
  -2   0  16       2578.42       2816.68        99.52 o                         
  -1   0  16        162.11        134.38         9.27 o                         
   0   0  16       1363.67       1292.89        26.93 o                         
   1   0  16       1910.44       1873.64        27.36 o                         
   2   0  16        295.85        335.40        12.00 o                         
   3   0  16          2.84         18.41         7.72 o                         
   4   0  16       5197.99       5823.23        87.50 o                         
   5   0  16        133.94        143.86        20.61 o                         
   6   0  16         19.64         20.46         8.29 o                         
   7   0  16        955.43        941.58        25.96 o                         
   8   0  16        409.85        365.49        19.02 o                         
   9   0  16        140.29        122.73        11.53 o                         
 -11   1  16         52.02         47.78         8.34 o                         
 -10   1  16        597.81        495.96        17.60 o                         
  -9   1  16        137.79         83.64         7.52 o                         
  -8   1  16          2.50          6.86         8.87 o                         
  -7   1  16       4694.77       4827.36        51.55 o                         
  -6   1  16       3154.14       3141.27        37.91 o                         
  -5   1  16      12760.65      13014.51       150.41 o                         
  -4   1  16       1480.95       1311.66        20.30 o                         
  -3   1  16       2662.71       2463.71        34.76 o                         
  -2   1  16       2071.52       2138.69        51.46 o                         
  -1   1  16        439.90        513.74        12.16 o                         
   0   1  16        146.26        151.70         6.96 o                         
   1   1  16       3541.01       3438.10        27.89 o                         
   2   1  16        330.27        309.84        10.08 o                         
   3   1  16        302.20        290.45        11.75 o                         
   4   1  16        444.26        430.82        15.83 o                         
   5   1  16         20.30         30.10         8.87 o                         
   6   1  16       1241.71       1269.61        27.67 o                         
   7   1  16       2326.13       2338.19        28.33 o                         
   8   1  16        308.15        318.74        12.25 o                         
   9   1  16        250.26        235.35        11.09 o                         
 -11   2  16          0.01          3.12         4.23 o                         
 -10   2  16        587.28        633.01        17.57 o                         
  -9   2  16        131.23        102.45        13.71 o                         
  -8   2  16        339.87        357.53        20.45 o                         
  -7   2  16         49.44         50.79         6.94 o                         
  -6   2  16         42.73         73.58         7.02 o                         
  -5   2  16        599.67        563.74        14.02 o                         
  -4   2  16        122.93        126.76         7.66 o                         
  -3   2  16        706.18        688.45        16.13 o                         
  -2   2  16        905.85        912.89        17.93 o                         
  -1   2  16        702.02        755.97        16.65 o                         
   0   2  16       1046.82        975.68        16.73 o                         
   1   2  16         12.16          9.61         3.67 o                         
   2   2  16         90.99         88.35         6.08 o                         
   3   2  16        100.40         98.87         7.13 o                         
   4   2  16         17.52         13.25         5.13 o                         
   5   2  16        536.33        530.75        17.55 o                         
   6   2  16        184.12        171.67        10.49 o                         
   7   2  16        200.80        209.95         9.60 o                         
   8   2  16        294.79        280.81        17.47 o                         
   9   2  16        262.92        281.16        15.31 o                         
 -11   3  16        178.37        150.10         9.08 o                         
 -10   3  16        368.12        363.32        13.42 o                         
  -9   3  16        162.82        155.36        12.00 o                         
  -8   3  16        243.01        263.26        13.80 o                         
  -7   3  16         24.46         16.80         8.91 o                         
  -6   3  16        207.48        188.86        12.76 o                         
  -5   3  16       1969.32       1990.52        26.59 o                         
  -4   3  16        538.60        530.21        13.25 o                         
  -3   3  16       1030.27        939.48        19.18 o                         
  -2   3  16         19.10         16.27         4.04 o                         
  -1   3  16         87.69         36.80         5.43 o                         
   0   3  16       1154.72       1188.88        22.62 o                         
   1   3  16        286.64        321.76        10.35 o                         
   2   3  16       1157.38       1174.90        19.76 o                         
   3   3  16       3750.46       3663.34        42.08 o                         
   4   3  16        211.36        222.04        12.25 o                         
   5   3  16       1239.37       1184.52        28.65 o                         
   6   3  16         22.68         21.98         7.60 o                         
   7   3  16        837.12        855.69        30.32 o                         
   8   3  16         86.12         78.01        10.66 o                         
   9   3  16         16.68         20.84         7.07 o                         
 -11   4  16        740.78        799.96        25.33 o                         
 -10   4  16       3061.93       3030.76        35.22 o                         
  -9   4  16       2973.95       3090.65        44.76 o                         
  -8   4  16        301.73        266.86        12.73 o                         
  -7   4  16         14.93          9.83         5.21 o                         
  -6   4  16         14.11         22.92         8.62 o                         
  -5   4  16        171.16        175.70        25.10 o                         
  -4   4  16       4238.31       4353.53        52.18 o                         
  -3   4  16         11.09          9.88         6.62 o                         
  -2   4  16         93.70         79.69         6.33 o                         
  -1   4  16         78.17         63.51         5.07 o                         
   0   4  16       2631.44       2468.12        31.83 o                         
   1   4  16        296.16        313.33        10.47 o                         
   2   4  16       3059.35       3164.04        34.82 o                         
   3   4  16        186.76        180.92         9.38 o                         
   4   4  16        901.15        907.05        23.70 o                         
   5   4  16        549.60        549.14        18.68 o                         
   6   4  16       1517.02       1452.48        46.61 o                         
   7   4  16          8.73         11.50         8.47 o                         
   8   4  16        243.76        252.87        29.34 o                         
   9   4  16        134.16        122.69        10.96 o                         
 -11   5  16        337.75        327.04        15.17 o                         
 -10   5  16        216.56        223.11        11.74 o                         
  -9   5  16         31.22         41.00         9.53 o                         
  -8   5  16        969.97       1011.70        34.48 o                         
  -7   5  16       3202.91       3240.12        77.37 o                         
  -6   5  16       1833.97       1835.22        40.51 o                         
  -5   5  16        286.73        317.47        13.98 o                         
  -4   5  16       2090.58       2135.68        31.78 o                         
  -3   5  16        452.57        450.76        18.26 o                         
  -2   5  16         41.86         40.88         5.50 o                         
  -1   5  16          7.52         16.38         3.57 o                         
   0   5  16         63.61         56.39         4.85 o                         
   1   5  16        247.30        280.66        10.09 o                         
   2   5  16        387.18        370.12        12.56 o                         
   3   5  16        461.18        465.57        14.72 o                         
   4   5  16        390.03        409.10        14.40 o                         
   5   5  16       4066.70       4113.16        66.20 o                         
   6   5  16        126.96        138.43        10.85 o                         
   7   5  16       1443.84       1545.65        39.95 o                         
   8   5  16        370.05        348.92        19.20 o                         
   9   5  16         18.60         34.27        12.50 o                         
 -10   6  16       1300.93       1325.96        26.35 o                         
  -9   6  16        355.34        404.94        17.17 o
[truncated: 192,133 more chars]
