# Supplementary material for: Crystal structure of 4,4′,4′′-(1,3,5-triazine-2,4,6-tri­yl)tripyridinium trichloride 2.5-hydrate
Source: Acta Crystallogr E Crystallogr Commun. 2015 Oct 17;71(Pt 11):o858–9. doi: 10.1107/S2056989015018125 (PMC4645061; doi:10.1107/S2056989015018125)
Supplement: Supplementary file 3 [file e-71-0o858-Isup3.cml]

<?xml version="1.0" ?>
<cml>
<molecule id="m1">
  <atomArray>
    <atom id="a1" elementType="N"
          x2="-3.684999942779541" y2="1.5950338808200577" />
    <atom id="a2" elementType="C"
          x2="-5.0186692838277995" y2="0.8250169402610172" />
    <atom id="a3" elementType="N"
          x2="-5.0186692838277995" y2="-0.7150169408570637" />
    <atom id="a4" elementType="C"
          x2="-3.684999942779541" y2="-1.4850338814161042" />
    <atom id="a5" elementType="N"
          x2="-2.3513306017312825" y2="-0.7150169408570637" />
    <atom id="a6" elementType="C"
          x2="-2.3513306017312825" y2="0.8250169402610172" />
    <atom id="a7" elementType="C"
          x2="-1.0176514799032468" y2="1.5950169402610173" />
    <atom id="a8" elementType="C"
          x2="-6.352348405655835" y2="1.5950169402610177" />
    <atom id="a9" elementType="C"
          x2="-3.684999942779541" y2="-3.025033881416104" />
    <atom id="a10" elementType="C"
          x2="0.31601786114501174" y2="3.9050677619381386" />
    <atom id="a11" elementType="C"
          x2="-1.0176514799032468" y2="3.135050821379098" />
    <atom id="a12" elementType="C"
          x2="0.31601786114501174" y2="0.8249999997019768" />
    <atom id="a13" elementType="C"
          x2="1.6496872021932703" y2="1.5950169402610173" />
    <atom id="a14" elementType="N" formalCharge="1"
          x2="1.6496872021932703" y2="3.135050821379098" />
    <atom id="a15" elementType="C"
          x2="-5.0186692838277995" y2="-3.7950508219751447" />
    <atom id="a16" elementType="C"
          x2="-5.0186692838277995" y2="-5.335084703093226" />
    <atom id="a17" elementType="N" formalCharge="1"
          x2="-3.684999942779541" y2="-6.105101643652266" />
    <atom id="a18" elementType="C"
          x2="-2.3513306017312825" y2="-5.335084703093226" />
    <atom id="a19" elementType="C"
          x2="-2.3513306017312825" y2="-3.7950508219751447" />
    <atom id="a20" elementType="C"
          x2="-7.686017746704094" y2="3.905067761938139" />
    <atom id="a21" elementType="N" formalCharge="1"
          x2="-9.019687087752352" y2="3.1350508213790986" />
    <atom id="a22" elementType="C"
          x2="-9.019687087752352" y2="1.5950169402610177" />
    <atom id="a23" elementType="C"
          x2="-7.686017746704094" y2="0.8249999997019772" />
    <atom id="a24" elementType="C"
          x2="-6.352348405655835" y2="3.1350508213790986" />
    <atom id="a25" elementType="Cl" formalCharge="-1"
          x2="3.5199999809265137" y2="-0.2199999988079071" />
    <atom id="a26" elementType="Cl" formalCharge="-1"
          x2="4.179999828338623" y2="-3.299999952316284" />
    <atom id="a27" elementType="Cl" formalCharge="-1"
          x2="6.050000190734863" y2="-3.684999942779541" />
  </atomArray>
  <bondArray>
    <bond atomRefs2="a1 a2" order="1" />
    <bond atomRefs2="a1 a6" order="2" />
    <bond atomRefs2="a2 a3" order="2" />
    <bond atomRefs2="a3 a4" order="1" />
    <bond atomRefs2="a4 a5" order="2" />
    <bond atomRefs2="a5 a6" order="1" />
    <bond atomRefs2="a6 a7" order="1" />
    <bond atomRefs2="a2 a8" order="1" />
    <bond atomRefs2="a4 a9" order="1" />
    <bond atomRefs2="a11 a7" order="2" />
    <bond atomRefs2="a7 a12" order="1" />
    <bond atomRefs2="a10 a11" order="1" />
    <bond atomRefs2="a10 a14" order="2" />
    <bond atomRefs2="a12 a13" order="2" />
    <bond atomRefs2="a13 a14" order="1" />
    <bond atomRefs2="a9 a15" order="2" />
    <bond atomRefs2="a9 a19" order="1" />
    <bond atomRefs2="a15 a16" order="1" />
    <bond atomRefs2="a16 a17" order="2" />
    <bond atomRefs2="a17 a18" order="1" />
    <bond atomRefs2="a18 a19" order="2" />
    <bond atomRefs2="a23 a8" order="2" />
    <bond atomRefs2="a8 a24" order="1" />
    <bond atomRefs2="a20 a21" order="1" />
    <bond atomRefs2="a20 a24" order="2" />
    <bond atomRefs2="a21 a22" order="2" />
    <bond atomRefs2="a22 a23" order="1" />
  </bondArray>
</molecule>
</cml>
